# Supplementary material for: Algorithms for locating extremely conserved elements in multiple sequence alignments
Source: BMC Bioinformatics. 2009 Dec 18;10:432. doi: 10.1186/1471-2105-10-432 (PMC2808710; doi:10.1186/1471-2105-10-432)
Supplement: Additional file 1 — EC40_100_80. A spreadsheet showing each EC(40, 100, 0.8) element's human genome coordinates, its length, percent identity, number of conserved species, names of missing species, name of the human gene in which it resides (if appropriate), names of and distances to the two nearest neighboring genes, and overlap with previously identified conserved elements [1,4,6]. [file 1471-2105-10-432-S1.XLSX]

## Sheet: ECE list
hg18 coord	hg19 coord	length	identity	# of species	missing	upstream gene	distance	within gene *	location	downstream gene	distance	overlap Bejerano?	overlap Visel?	overlap phastCons 44way?	phastCons lod	Bejerano	Visel	over 10Kbp	over 100Kbp
chr1:10703958-10704157	chr1:10781371-10781570	201	0.81	41	monDom4, petMar1, vicPac1	PEX14	90558	CASZ1	UTR	C1orf127	224962	chr1:10703938-10704151		chr1:10703870-10704180	2284	1	0	0	0
chr1:50435656-50435764	chr1:50663069-50663177	111	0.8	41	ornAna1, oryCun1, petMar1	AGBL4	173443	ELAVL4	coding	DMRTA2	220051			chr1:50435571-50436000	2490	0	0	0	0
chr1:63142235-63142385	chr1:63369647-63369797	153	0.82	41	felCat3, gorGor1, petMar1	ATG4C	39598			FOXD3	418932	chr1:63142234-63142445	chr1:63142210-63142881	chr1:63142133-63142954	6884	1	1	1	0
chr1:63142397-63142728	chr1:63369809-63370140	337	0.82	40	dasNov2, felCat3, gorGor1, petMar1	ATG4C	39760			FOXD3	418589	chr1:63142234-63142445	chr1:63142210-63142881	chr1:63142133-63142954	6884	1	1	1	0
chr1:63237437-63237543	chr1:63464849-63464955	108	0.81	41	dasNov2, petMar1, speTri1	ATG4C	134800			FOXD3	323774		chr1:63237336-63238027	chr1:63237314-63238127	5893	0	1	1	1
chr1:63237554-63237715	chr1:63464966-63465127	176	0.8	41	dasNov2, petMar1, speTri1	ATG4C	134917			FOXD3	323602		chr1:63237336-63238027	chr1:63237314-63238127	5893	0	1	1	1
chr1:87576977-87577097	chr1:87804389-87804509	121	0.84	40	loxAfr2, myoLuc1, oryLat2, petMar1	LOC339524	169505	LMO4	intronic	PKN2	1345412		chr1:87576954-87577474	chr1:87576882-87577591	4922	0	1	0	0
chr1:87594793-87594892	chr1:87822205-87822304	102	0.8	41	otoGar1, petMar1, tetNig1	LMO4	7602			PKN2	1327617		chr1:87594520-87595393	chr1:87594344-87595433	7842	0	1	0	0
chr1:87594893-87595060	chr1:87822305-87822472	170	0.8	42	dipOrd1, petMar1	LMO4	7702			PKN2	1327449	chr1:87594971-87595189	chr1:87594520-87595393	chr1:87594344-87595433	7842	1	1	0	0
chr1:87595061-87595228	chr1:87822473-87822640	169	0.8	40	dipOrd1, felCat3, petMar1, vicPac1	LMO4	7870			PKN2	1327281	chr1:87594971-87595189	chr1:87594520-87595393	chr1:87594344-87595433	7842	1	1	0	0
chr1:91079270-91079403	chr1:91306682-91306815	135	0.8	41	eriEur1, gorGor1, petMar1	BARHL2	123888			ZNF644	74044		chr1:91078306-91079534	chr1:91078993-91079550	4368	0	1	1	0
chr1:213955799-213955897	chr1:215889176-215889274	100	0.8	40	felCat3, petMar1, ponAbe2, turTru1	KCTD3	94029	USH2A	intronic	USH2A	458019	chr1:213955655-213955920	chr1:213955655-213956402	chr1:213955611-213956155	4106	1	1	0	0
chr1:214361569-214361680	chr1:216294946-216295057	112	0.8	40	dipOrd1, felCat3, otoGar1, petMar1	KCTD3	499799	USH2A	intronic	USH2A	52236		chr1:214361437-214361729	chr1:214361394-214361754	2571	0	1	0	0
chr1:242282037-242282138	chr1:244215414-244215515	105	0.8	40	gorGor1, petMar1, proCap1, rn4	AKT3	208861	ZNF238	intronic	ZNF238	1066		chr1:242281924-242282290	chr1:242281892-242282323	3054	0	1	0	0
chr2:2314250-2314348	chr2:2335243-2335341	100	0.8	40	echTel1, otoGar1, petMar1, tetNig1	MYT1L	198			TSSC1	857399		chr2:2314157-2314482	chr2:2314194-2314484	2232	0	1	0	0
chr2:50135597-50135735	chr2:50282093-50282231	141	0.8	41	micMur1, myoLuc1, rn4	FSHR	900463	NRXN1	coding	ASB3	3614886			chr2:50135201-50136202	6164	0	0	0	0
chr2:58624263-58624369	chr2:58770759-58770865	108	0.81	42	choHof1, petMar1	FANCL	302244			BCL11A	1907437		chr2:58624066-58624514	chr2:58624015-58624559	3977	0	1	1	1
chr2:58664493-58664605	chr2:58810989-58811101	115	0.8	40	eriEur1, oryLat2, petMar1, vicPac1	FANCL	342474			BCL11A	1867201		chr2:58663723-58664618	chr2:58664196-58664639	3090	0	1	1	1
chr2:58711763-58711861	chr2:58858259-58858357	101	0.8	41	gorGor1, pteVam1, rn4	FANCL	389744			BCL11A	1819945		chr2:58711619-58712022	chr2:58711548-58712039	3674	0	1	1	1
chr2:58714058-58714189	chr2:58860554-58860685	134	0.81	42	petMar1, rn4	FANCL	392039			BCL11A	1817617		chr2:58713913-58714309	chr2:58713865-58714387	3646	0	1	1	1
chr2:59158814-59158938	chr2:59305310-59305434	127	0.81	40	echTel1, eriEur1, oryCun1, petMar1	FANCL	836795			BCL11A	1372868		chr2:59158810-59159383	chr2:59158740-59159401	4460	0	1	1	1
chr2:60151488-60151637	chr2:60297984-60298133	157	0.8	41	eriEur1, ochPri2, petMar1	FANCL	1829469			BCL11A	380169	chr2:60151467-60151669	chr2:60151160-60152146	chr2:60151306-60152185	5872	1	1	1	1
chr2:60295366-60295504	chr2:60441862-60442000	141	0.8	43	choHof1	FANCL	1973347			BCL11A	236302		chr2:60295064-60295664	chr2:60295063-60295655	5020	0	1	1	1
chr2:60615742-60615847	chr2:60762238-60762343	107	0.8	41	dasNov2, monDom4, petMar1	FANCL	2293723	BCL11A	intronic	PAPOLG	221039		chr2:60615262-60616112	chr2:60615208-60616131	5721	0	1	0	0
chr2:144098074-144098177	chr2:144381604-144381707	105	0.8	40	choHof1, gorGor1, loxAfr2, petMar1	KYNU	581720	ARHGAP15	coding	GTDC1	321875			chr2:144098024-144098288	2138	0	0	0	0
chr2:144431609-144431731	chr2:144715139-144715261	132	0.83	40	danRer5, echTel1, myoLuc1, petMar1	ARHGAP15	189219	GTDC1	intronic	ZEB2	430323	chr2:144431442-144431848	chr2:144431388-144431958	chr2:144431388-144431981	4463	1	1	0	0
chr2:144877778-144877892	chr2:145161308-145161422	116	0.8	40	dasNov2, eriEur1, oryCun1, petMar1	GTDC1	71279	ZEB2	intronic	PABPCP2	2183202	chr2:144877603-144877937	chr2:144877603-144877937	chr2:144877594-144878238	4777	1	1	0	0
chr2:144974118-144974216	chr2:145257648-145257746	100	0.81	40	danRer5, gasAcu1, oryLat2, petMar1	GTDC1	167619	ZEB2	intronic	PABPCP2	2086878		chr2:144973984-144974685	chr2:144973930-144974534	4244	0	1	0	0
chr2:144974244-144974381	chr2:145257774-145257911	142	0.8	41	danRer5, gasAcu1, petMar1	GTDC1	167745	ZEB2	intronic	PABPCP2	2086713		chr2:144973984-144974685	chr2:144973930-144974534	4244	0	1	0	0
chr2:156699861-156699994	chr2:156991615-156991748	136	0.83	40	eriEur1, loxAfr2, micMur1, petMar1	KCNJ3	1278601			NR4A2	189197	chr2:156699873-156700168	chr2:156699797-156700168	chr2:156699677-156700313	4490	1	1	1	1
chr2:156699996-156700092	chr2:156991750-156991846	99	0.84	40	loxAfr2, micMur1, petMar1, sorAra1	KCNJ3	1278736			NR4A2	189099	chr2:156699873-156700168	chr2:156699797-156700168	chr2:156699677-156700313	4490	1	1	1	1
chr2:157157815-157157951	chr2:157449569-157449705	139	0.83	40	dasNov2, otoGar1, petMar1, sorAra1	GPD2	6655			GALNT5	664634		chr2:157157672-157158106	chr2:157157631-157158104	3647	0	1	0	0
chr2:157265488-157265603	chr2:157557242-157557357	119	0.82	41	felCat3, petMar1, proCap1	GPD2	114328			GALNT5	556982		chr2:157265299-157265789	chr2:157265394-157265799	3354	0	1	1	1
chr2:157714083-157714226	chr2:158005837-158005980	148	0.8	41	otoGar1, petMar1, taeGut1	GPD2	562923			GALNT5	108359		chr2:157713996-157714610	chr2:157713996-157714655	4739	0	1	1	1
chr2:172666666-172666760	chr2:172958420-172958514	100	0.85	40	dasNov2, myoLuc1, oryCun1, petMar1	DLX1	4021			DLX2	5652	chr2:172666627-172667024	chr2:172666547-172667283	chr2:172666517-172667288	5513	1	1	0	0
chr2:172666795-172666934	chr2:172958549-172958688	142	0.8	40	felCat3, gasAcu1, myoLuc1, petMar1	DLX1	4150			DLX2	5478	chr2:172666627-172667024	chr2:172666547-172667283	chr2:172666517-172667288	5513	1	1	0	0
chr2:174032574-174032713	chr2:174324328-174324467	140	0.8	40	danRer5, eriEur1, petMar1, tupBel1	CDCA7	90610			SP3	448791		chr2:174032555-174032920	chr2:174032428-174033004	3603	0	1	1	0
chr2:176063464-176063560	chr2:176355218-176355314	98	0.82	40	danRer5, dasNov2, loxAfr2, petMar1	ATP5G3	308728			KIAA1715	435095		chr2:176063326-176063814	chr2:176063323-176063813	3692	0	1	1	1
chr2:176259794-176259929	chr2:176551548-176551683	137	0.82	43	petMar1	ATP5G3	505058			KIAA1715	238726		chr2:176259758-176260088	chr2:176259721-176260332	3717	0	1	1	1
chr2:176463096-176463225	chr2:176754850-176754979	130	0.8	41	felCat3, ochPri2, petMar1	ATP5G3	708360			KIAA1715	35430		chr2:176462456-176463455	chr2:176463059-176463496	3274	0	1	1	0
chr2:176646581-176646681	chr2:176938335-176938435	103	0.83	40	felCat3, gasAcu1, oryLat2, petMar1	KIAA1715	71317			EVX2	6401		chr2:176646334-176646964	chr2:176646326-176646982	4545	0	1	0	0
chr2:176648610-176648893	chr2:176940364-176940647	286	0.8	42	felCat3, petMar1	KIAA1715	73346			EVX2	4189	chr2:176648603-176648976	chr2:176648603-176649708	chr2:176648530-176649155	5315	1	1	0	0
chr3:17567985-17568121	chr3:17592981-17593117	140	0.8	40	echTel1, eriEur1, gorGor1, petMar1	PLCL2	460884	TBC1D5	UTR	SATB1	796148	chr3:17567733-17568134	chr3:17567646-17568345	chr3:17567620-17568377	5743	1	1	0	0
chr3:18144654-18144913	chr3:18169650-18169909	275	0.8	40	loxAfr2, oryLat2, petMar1, sorAra1	TBC1D5	385410			SATB1	219356	chr3:18144568-18144913	chr3:18144536-18145002	chr3:18144535-18145048	3941	1	1	1	1
chr3:50112940-50113050	chr3:50137936-50138046	116	0.8	40	danRer5, ochPri2, petMar1, tarSyr1	RBM6	23255	RBM5	coding	SEMA3F	54801			chr3:50112709-50113099	2569	0	0	0	0
chr3:53795882-53795982	chr3:53820842-53820942	101	0.8	41	micMur1, otoGar1, petMar1	DCP1A	439205	CACNA1D	coding	CHDH	29445			chr3:53795832-53796006	1404	0	0	0	0
chr3:70934291-70934406	chr3:70851601-70851716	116	0.81	40	oryLat2, otoGar1, petMar1, tetNig1	MITF	834115			FOXP1	153020			chr3:70934267-70934567	1993	0	0	1	1
chr3:71237136-71237277	chr3:71154446-71154587	143	0.81	42	myoLuc1, petMar1	MITF	1136960	FOXP1	intronic	FOXP1	92448		chr3:71237097-71237469	chr3:71237074-71237441	2912	0	1	0	0
chr3:71373525-71373628	chr3:71290835-71290938	104	0.81	41	gorGor1, petMar1, speTri1	MITF	1273349	FOXP1	UTR	EIF4E3	437503			chr3:71373387-71373774	2988	0	0	0	0
chr3:138531156-138531312	chr3:137048466-137048622	160	0.8	40	felCat3, gorGor1, otoGar1, petMar1	IL20RB	318546			SOX14	434956	chr3:138531134-138531420	chr3:138531011-138531530	chr3:138531023-138531455	3352	1	1	1	1
chr3:144225438-144225550	chr3:142742748-142742860	116	0.86	40	felCat3, oryCun1, petMar1, proCap1	PAQR9	60570	SR140	coding	CHST2	95807			chr3:144225173-144225693	2858	0	0	0	0
chr3:159259436-159259555	chr3:157776742-157776861	120	0.8	42	eriEur1, petMar1	C3orf55	457723			SHOX2	36939	chr3:159259268-159259491	chr3:159258850-159260023	chr3:159258834-159259542	5341	1	1	1	0
chr3:159728644-159728864	chr3:158245950-158246170	221	0.8	41	felCat3, gorGor1, petMar1	SHOX2	422014	RSRC1	intronic	MLF1	42782	chr3:159728598-159728808	chr3:159728578-159728989	chr3:159728558-159729195	3952	1	1	0	0
chr3:174805985-174806085	chr3:173323291-173323391	101	0.84	41	otoGar1, petMar1, speTri1	SPATA16	464259	NLGN1	intronic	NAALADL2	1253719			chr3:174805938-174806097	1326	0	0	0	0
chr4:80127727-80127844	chr4:79908703-79908820	120	0.8	40	gasAcu1, gorGor1, petMar1, tupBel1	PAQR3	48121			ARD1B	329452		chr4:80127688-80128175	chr4:80127683-80127875	1527	0	1	1	0
chr4:80635738-80635904	chr4:80416714-80416880	168	0.8	40	oryLat2, petMar1, pteVam1, speTri1	GK2	87342			GDEP	331744			chr4:80635703-80635980	1899	0	0	1	0
chr4:147793810-147793972	chr4:147574360-147574522	170	0.81	40	echTel1, oryCun1, petMar1, speTri1	POU4F2	10738			TTC29	53657		chr4:147793740-147794038	chr4:147793639-147794055	2827	0	1	1	0
chr4:151819979-151820077	chr4:151600529-151600627	100	0.81	40	gasAcu1, gorGor1, ochPri2, petMar1	MAB21L2	94686	LRBA	intronic	RPS3A	420126			chr4:151819874-151820926	6889	0	0	0	0
chr4:151820089-151820187	chr4:151600639-151600737	99	0.81	40	danRer5, ochPri2, petMar1, xenTro2	MAB21L2	94796	LRBA	intronic	RPS3A	420016			chr4:151819874-151820926	6889	0	0	0	0
chr4:158501608-158501732	chr4:158282158-158282282	125	0.81	40	felCat3, loxAfr2, speTri1, vicPac1	GLRB	188916	GRIA2	coding	LOC340017	211359			chr4:158501528-158501769	2018	0	0	0	0
chr4:158502137-158502256	chr4:158282687-158282806	120	0.8	42	felCat3, loxAfr2	GLRB	189445	GRIA2	coding	LOC340017	210835			chr4:158501951-158502283	3023	0	0	0	0
chr4:158503528-158503632	chr4:158284078-158284182	105	0.8	41	micMur1, petMar1, speTri1	GLRB	190836	GRIA2	coding	LOC340017	209459			chr4:158503369-158503780	2936	0	0	0	0
chr5:3240105-3240202	chr5:3187105-3187202	100	0.8	40	danRer5, otoGar1, petMar1, speTri1	C5orf38	431593			IRX1	408965		chr5:3239759-3240853	chr5:3240067-3240618	4482	0	1	1	1
chr5:3565721-3565835	chr5:3512721-3512835	115	0.88	40	gorGor1, petMar1, sorAra1, vicPac1	C5orf38	757209			IRX1	83332	chr5:3565621-3565882	chr5:3565400-3566569	chr5:3565342-3566168	6358	1	1	1	0
chr5:3565906-3566007	chr5:3512906-3513007	104	0.81	40	gorGor1, petMar1, sorAra1, vicPac1	C5orf38	757394			IRX1	83160		chr5:3565400-3566569	chr5:3565342-3566168	6358	0	1	1	0
chr5:91073507-91073781	chr5:91037751-91038025	276	0.8	41	felCat3, oryCun1, petMar1	LOC100129716	321220			FLJ42709	1707039		chr5:91073382-91074400	chr5:91073335-91074253	7290	0	1	1	1
chr5:91073870-91073984	chr5:91038114-91038228	117	0.8	42	felCat3, petMar1	LOC100129716	321583			FLJ42709	1706836		chr5:91073382-91074400	chr5:91073335-91074253	7290	0	1	1	1
chr5:93601565-93601691	chr5:93575809-93575935	127	0.8	41	danRer5, felCat3, petMar1	FAM172A	128420	C5orf36	intronic	C5orf36	278982	chr5:93601603-93601810	chr5:93601360-93602208	chr5:93601213-93602317	7489	1	1	0	0
chr5:93601707-93601805	chr5:93575951-93576049	99	0.81	41	felCat3, oryCun1, petMar1	FAM172A	128562	C5orf36	intronic	C5orf36	278868	chr5:93601603-93601810	chr5:93601360-93602208	chr5:93601213-93602317	7489	1	1	0	0
chr5:178978906-178979017	chr5:179046300-179046411	112	0.8	41	dasNov2, myoLuc1, speTri1	RUFY1	9281	HNRNPH1	coding	LOC285679	22148	chr5:178978803-178979107		chr5:178978799-178979185	2795	1	0	0	0
chr6:70155926-70156021	chr6:70099205-70099300	100	0.82	41	danRer5, petMar1, tupBel1	MCART3P	3599830	BAI3	UTR	LMBRD1	286450			chr6:70155603-70156157	4239	0	0	0	0
chr6:98440091-98440204	chr6:98333370-98333483	115	0.8	41	loxAfr2, micMur1, petMar1	C6orf167	602318			POU3F2	949096			chr6:98439867-98440273	3311	0	0	1	1
chr7:20970356-20970692	chr7:21003831-21004167	341	0.8	40	dipOrd1, otoGar1, petMar1, tupBel1	RPL23P8	136392			SP4	463521	chr7:20970290-20970788	chr7:20969981-20971102	chr7:20970088-20971106	7215	1	1	1	1
chr7:31241081-31241188	chr7:31274556-31274663	111	0.8	41	gorGor1, petMar1, sorAra1	ADCYAP1R1	128245			NEUROD6	102418			chr7:31241000-31241286	2159	0	0	1	1
chr7:31369050-31369150	chr7:31402525-31402625	101	0.8	41	echTel1, gorGor1, petMar1	NEUROD6	21987			CCDC129	154352	chr7:31368923-31369165	chr7:31368841-31369248	chr7:31368918-31369254	2268	1	1	1	0
chr7:96471680-96471806	chr7:96633744-96633870	130	0.8	40	anoCar1, dipOrd1, oryLat2, petMar1	SHFM1	294541	FLJ34048	UTR	DLX6	1419			chr7:96471467-96472166	4326	0	0	0	0
chr7:96479345-96479481	chr7:96641409-96641545	141	0.81	40	gorGor1, petMar1, sorAra1, tupBel1	DLX6	1058	FLJ34048	UTR	DLX5	8158	chr7:96479237-96479585		chr7:96478804-96479765	5474	1	0	0	0
chr7:113581249-113581376	chr7:113794013-113794140	130	0.82	40	felCat3, oryLat2, petMar1, tupBel1	PPP1R3A	234931			FOXP2	260911		chr7:113580948-113581589	chr7:113580893-113581623	5400	0	1	1	1
chr7:113845483-113845593	chr7:114058247-114058357	112	0.81	41	felCat3, petMar1, sorAra1	PPP1R3A	499165	FOXP2	UTR	MDFIC	503851	chr7:113845421-113845688	chr7:113845374-113845797	chr7:113845333-113845835	3502	1	1	0	0
chr7:113930071-113930235	chr7:114142835-114142999	170	0.8	40	felCat3, petMar1, proCap1, speTri1	PPP1R3A	583753	FOXP2	intronic	MDFIC	419209		chr7:113929864-113930340	chr7:113929661-113930462	5078	0	1	0	0
chr7:114049601-114049744	chr7:114262365-114262508	146	0.81	40	felCat3, ochPri2, petMar1, speTri1	PPP1R3A	703283	FOXP2	intronic	MDFIC	299700		chr7:114049462-114050022	chr7:114049369-114050073	4575	0	1	0	0
chr7:114550915-114551017	chr7:114763679-114763781	105	0.8	40	felCat3, ochPri2, petMar1, speTri1	MDFIC	104416			TFEC	811420			chr7:114550734-114551111	2801	0	0	1	1
chr7:114901325-114901466	chr7:115114089-115114230	142	0.8	40	choHof1, echTel1, gorGor1, petMar1	MDFIC	454826			TFEC	460971		chr7:114901035-114901665	chr7:114900957-114901712	4748	0	1	1	1
chr8:38324771-38324880	chr8:38205614-38205723	110	0.8	40	ochPri2, petMar1, pteVam1, speTri1	PPAPDC1B	78876	WHSC1L1	coding	LETM2	38296			chr8:38324703-38324896	1528	0	0	0	0
chr8:53290352-53290483	chr8:53127799-53127930	132	0.81	40	danRer5, gorGor1, petMar1, pteVam1	PCMTD1	316064	ST18	UTR	FAM150A	318667		chr8:53290320-53290652	chr8:53290311-53290712	2722	0	1	0	0
chr8:53300595-53300742	chr8:53138042-53138189	155	0.8	40	danRer5, gorGor1, oryLat2, petMar1	PCMTD1	326307	ST18	UTR	FAM150A	308408	chr8:53300455-53300922	chr8:53300325-53301094	chr8:53300454-53301107	4755	1	1	0	0
chr8:77759985-77760113	chr8:77597430-77597558	130	0.82	43	petMar1	LOC100192378	1920	ZFHX4	UTR	PXMP3	294937		chr8:77759657-77760193	chr8:77759571-77760351	4816	0	1	0	0
chr8:100032901-100033014	chr8:99963725-99963838	116	0.8	40	loxAfr2, myoLuc1, ornAna1, petMar1	STK3	125816	OSR2	coding	VPS13B	61655			chr8:100032821-100033124	2009	0	0	0	0
chr8:105950627-105950765	chr8:105881451-105881589	140	0.81	41	danRer5, felCat3, petMar1	LRP12	280231			ZFPM2	449557		chr8:105950294-105951049	chr8:105950188-105951097	6216	0	1	1	1
chr8:106224975-106225152	chr8:106155799-106155976	183	0.83	41	dipOrd1, echTel1, petMar1	LRP12	554579			ZFPM2	175170			chr8:106224718-106225652	6289	0	0	1	1
chr8:106435658-106435811	chr8:106366482-106366635	161	0.81	41	eriEur1, felCat3, petMar1	LRP12	765262	ZFPM2	intronic	OXR1	915837		chr8:106435675-106435911	chr8:106435528-106435995	2982	0	1	0	0
chr8:106590070-106590179	chr8:106520894-106521003	112	0.83	41	myoLuc1, petMar1, turTru1	LRP12	919674	ZFPM2	intronic	OXR1	761469		chr8:106589961-106590654	chr8:106589886-106590253	2627	0	1	0	0
chr8:106674184-106674310	chr8:106605008-106605134	127	0.8	40	dasNov2, gorGor1, petMar1, sorAra1	LRP12	1003788	ZFPM2	intronic	OXR1	677338			chr8:106673972-106674507	3708	0	0	0	0
chr8:106680940-106681075	chr8:106611764-106611899	137	0.8	41	micMur1, myoLuc1, petMar1	LRP12	1010544	ZFPM2	intronic	OXR1	670573		chr8:106680820-106681558	chr8:106680822-106681570	6333	0	1	0	0
chr8:106681385-106681488	chr8:106612209-106612312	116	0.8	40	dasNov2, gorGor1, petMar1, turTru1	LRP12	1010989	ZFPM2	intronic	OXR1	670160		chr8:106680820-106681558	chr8:106680822-106681570	6333	0	1	0	0
chr8:106813571-106813689	chr8:106744395-106744513	120	0.8	41	felCat3, oryCun1, petMar1	LRP12	1143175	ZFPM2	intronic	OXR1	537959		chr8:106813469-106814300	chr8:106813410-106814319	6595	0	1	0	0
chr8:106813706-106813810	chr8:106744530-106744634	105	0.8	42	oryCun1, petMar1	LRP12	1143310	ZFPM2	intronic	OXR1	537838		chr8:106813469-106814300	chr8:106813410-106814319	6595	0	1	0	0
chr8:106828844-106828967	chr8:106759668-106759791	130	0.82	41	dipOrd1, gorGor1, petMar1	LRP12	1158448	ZFPM2	intronic	OXR1	522681			chr8:106828767-106829214	2970	0	0	0	0
chr9:959335-959438	chr9:969335-969438	107	0.85	40	dasNov2, echTel1, eriEur1, petMar1	DMRT1	247			DMRT3	7525	chr9:959154-959514	chr9:959120-959541	chr9:958983-959529	3966	1	1	0	0
chr9:8516597-8516695	chr9:8526597-8526695	100	0.81	40	danRer5, gorGor1, loxAfr2, petMar1	C9orf123	726798	PTPRD	coding	TYRP1	4166690			chr9:8516545-8516859	2219	0	0	0	0
chr9:14071849-14071946	chr9:14081849-14081946	100	0.85	41	danRer5, loxAfr2, petMar1	MPDZ	831484	NFIB	UTR	ZDHHC21	535086			chr9:14071817-14072210	2229	0	0	0	0
chr9:78817703-78817804	chr9:79627883-79627984	106	0.8	43	petMar1	PRUNE2	106880			FOXB2	6586	chr9:78817699-78818006	chr9:78817243-78818025	chr9:78817685-78818056	2799	1	1	0	0
chr9:127859952-127860108	chr9:128820131-128820287	159	0.81	43	petMar1	PBX3	90478			FAM125B	268840		chr9:127859375-127860436	chr9:127859860-127860376	3799	0	1	1	0
chr10:50242333-50242446	chr10:50572327-50572440	116	0.8	40	danRer5, oryLat2, petMar1, speTri1	C10orf71	36790			DRGX	1721		chr10:50242285-50242584	chr10:50242253-50242595	2325	0	1	0	0
chr10:69767618-69767731	chr10:70097612-70097725	115	0.83	40	dipOrd1, felCat3, gorGor1, petMar1	PBLD	4928	HNRNPH3	coding	RUFY2	5551			chr10:69767477-69768000	3085	0	0	0	0
chr10:77367639-77367778	chr10:77697633-77697772	140	0.81	41	gorGor1, petMar1, tarSyr1	C10orf41	528894	C10orf11	intronic	KCNMA1	931588			chr10:77367498-77367872	3042	0	0	0	0
chr10:77712262-77712357	chr10:78042256-78042351	96	0.83	40	oryCun1, petMar1, speTri1, xenTro2	C10orf41	873517	C10orf11	intronic	KCNMA1	587009	chr10:77712288-77712493		chr10:77711746-77712567	6030	1	0	0	0
chr10:103543655-103543769	chr10:103553665-103553779	117	0.8	40	dasNov2, echTel1, petMar1, proCap1	NPM3	10495	MGEA5	coding	KCNIP2	31952			chr10:103543326-103543851	3554	0	0	0	0
chr10:114895252-114895351	chr10:114905262-114905361	101	0.81	40	dasNov2, gasAcu1, gorGor1, petMar1	LOC143188	290135	TCF7L2	intronic	HABP2	407416		chr10:114895168-114895656	chr10:114895077-114895682	4612	0	1	0	0
chr10:120064378-120064537	chr10:120074388-120074547	162	0.81	42	gorGor1, petMar1	CASC2	104729	C10orf84	intronic	PRLHR	278368	chr10:120064392-120064610		chr10:120064251-120064738	3648	1	0	0	0
chr10:130732124-130732233	chr10:130842134-130842243	112	0.82	40	petMar1, sorAra1, tetNig1, turTru1	MKI67	917666			MGMT	423210		chr10:130731896-130732321	chr10:130731878-130732244	2739	0	1	1	1
chr10:131405477-131405574	chr10:131515487-131515584	99	0.81	40	gasAcu1, petMar1, tupBel1, vicPac1	MKI67	1591019	MGMT	intronic	EBF3	117962			chr10:131405057-131405591	3617	0	0	0	0
chr10:131581440-131581549	chr10:131691450-131691559	110	0.8	41	danRer5, petMar1, pteVam1	MGMT	125667	EBF3	intronic	GLRX3	243103			chr10:131581288-131581896	5240	0	0	0	0
chr10:131581571-131581675	chr10:131691581-131691685	105	0.8	40	danRer5, eriEur1, petMar1, pteVam1	MGMT	125798	EBF3	intronic	GLRX3	242977	chr10:131581576-131581896		chr10:131581288-131581896	5240	1	0	0	0
chr10:131581676-131581839	chr10:131691686-131691849	181	0.82	43	petMar1	MGMT	125903	EBF3	intronic	GLRX3	242813	chr10:131581576-131581896		chr10:131581288-131581896	5240	1	0	0	0
chr10:131584142-131584351	chr10:131694152-131694361	210	0.8	41	otoGar1, petMar1, vicPac1	MGMT	128369	EBF3	intronic	GLRX3	240301		chr10:131584027-131584412	chr10:131584001-131584409	3329	0	1	0	0
chr11:8261401-8261574	chr11:8304825-8304998	178	0.8	41	micMur1, otoGar1, petMar1	LMO1	19419			STK33	108419	chr11:8261271-8261586	chr11:8261093-8261703	chr11:8261205-8261751	4713	1	1	1	0
chr11:8261610-8261706	chr11:8305034-8305130	98	0.82	40	otoGar1, petMar1, tupBel1, xenTro2	LMO1	19628			STK33	108287		chr11:8261093-8261703	chr11:8261205-8261751	4713	0	1	1	0
chr11:12842937-12843032	chr11:12886361-12886456	98	0.84	40	micMur1, petMar1, speTri1, taeGut1	PARVA	334951	TEAD1	coding	RASSF10	144239			chr11:12842710-12843200	3429	0	0	0	0
chr11:16170104-16170201	chr11:16213528-16213625	100	0.8	40	felCat3, petMar1, proCap1, xenTro2	INSC	944776	SOX6	intronic	C11orf58	546522			chr11:16170000-16170574	3910	0	0	0	0
chr11:32009642-32009753	chr11:32053066-32053177	113	0.81	40	gasAcu1, ochPri2, oryCun1, petMar1	PAX6	213557			RCN1	59299		chr11:32009201-32009848	chr11:32009385-32009907	3722	0	1	1	0
chr11:105341879-105341988	chr11:105836669-105836778	110	0.8	40	gorGor1, oryCun1, petMar1, speTri1	GRIA4	52438	GRIA4	coding	KIAA1826	41851			chr11:105341768-105342037	1984	0	0	0	0
chr12:24059538-24059625	chr12:24168271-24168358	89	0.9	42	danRer5, petMar1	SOX5	65634	SOX5	UTR	C12orf67	551539		chr12:24059330-24059814	chr12:24059274-24060123	5630	0	1	0	0
chr13:27294789-27294893	chr13:28396789-28396893	105	0.8	41	dipOrd1, petMar1, pteVam1	GSX1	28700			PDX1	97274		chr13:27294489-27295350	chr13:27294282-27295349	8454	0	1	1	0
chr13:27294915-27295091	chr13:28396915-28397091	183	0.81	40	dipOrd1, petMar1, pteVam1, turTru1	GSX1	28826			PDX1	97076		chr13:27294489-27295350	chr13:27294282-27295349	8454	0	1	1	0
chr13:70936615-70936860	chr13:72038614-72038859	260	0.8	40	choHof1, dasNov2, gorGor1, petMar1	ATXN8OS	1324729	DACH1	intronic	C13orf37	1243635		chr13:70936541-70937218	chr13:70936488-70937231	5434	0	1	0	0
chr13:70997065-70997179	chr13:72099064-72099178	115	0.8	42	gasAcu1, petMar1	ATXN8OS	1385179	DACH1	intronic	C13orf37	1183316		chr13:70996839-70997443	chr13:70996805-70997483	5334	0	1	0	0
chr13:71096900-71097028	chr13:72198899-72199027	129	0.81	41	choHof1, gorGor1, petMar1	ATXN8OS	1485014	DACH1	intronic	C13orf37	1083467			chr13:71096757-71097135	2570	0	0	0	0
chr13:71199334-71199480	chr13:72301333-72301479	150	0.8	40	dipOrd1, felCat3, ochPri2, petMar1	ATXN8OS	1587448	DACH1	intronic	C13orf37	981015		chr13:71199187-71199536	chr13:71199164-71199666	3613	0	1	0	0
chr13:71980558-71980678	chr13:73082557-73082677	121	0.8	40	echTel1, felCat3, petMar1, xenTro2	DACH1	641227			C13orf37	199817		chr13:71980522-71981000	chr13:71980237-71981031	4642	0	1	1	1
chr13:71985827-71985935	chr13:73087826-73087934	110	0.8	40	felCat3, micMur1, oryCun1, petMar1	DACH1	646496			C13orf37	194560		chr13:71985705-71986158	chr13:71985619-71986182	3948	0	1	1	1
chr13:78246339-78246432	chr13:79348338-79348431	100	0.8	40	choHof1, dasNov2, dipOrd1, gorGor1	RNF219	115024			RBM26	545668		chr13:78246151-78246591	chr13:78246086-78246670	3578	0	1	1	1
chr13:94416981-94417100	chr13:95618980-95619099	123	0.81	40	danRer5, oryCun1, petMar1, sorAra1	SOX21	254591			ABCC4	52984	chr13:94416883-94417110	chr13:94416815-94417648	chr13:94416815-94417699	6130	1	1	1	0
chr13:96806864-96807142	chr13:98008863-98009141	298	0.82	42	eriEur1, petMar1	OXGR1	362259	MBNL2	intronic	RAP2A	77333	chr13:96806821-96807071		chr13:96806660-96807212	4149	1	0	0	0
chr14:56127223-56127338	chr14:57057470-57057585	116	0.8	41	micMur1, petMar1, rn4	PELI2	289440	C14orf101	intronic	OTX2	209841		chr14:56126661-56127661	chr14:56126714-56127657	6690	0	1	0	0
chr14:78346349-78346446	chr14:79276596-79276693	104	0.81	40	ochPri2, oryLat2, petMar1, tetNig1	ADCK1	876300	NRXN3	coding	NRXN3	468960			chr14:78346138-78346478	2167	0	0	0	0
chr14:79397332-79397438	chr14:80327579-80327685	107	0.8	40	ochPri2, oryLat2, petMar1, speTri1	ADCK1	1927283	NRXN3	intronic	DIO2	336184	chr14:79397230-79397480		chr14:79397099-79397984	7180	1	0	0	0
chr14:98392686-98392789	chr14:99322933-99323036	105	0.8	40	dasNov2, fr2, petMar1, sorAra1	C14orf177	138836			BCL11B	312590			chr14:98392614-98392886	1910	0	0	1	1
chr15:34723811-34723918	chr15:36936519-36936626	110	0.8	41	danRer5, loxAfr2, petMar1	ATPBD4	1098115	C15orf41	coding	CSNK1A1P	154675		chr15:34723817-34724326	chr15:34723602-34724129	4296	0	1	0	0
chr15:34723981-34724081	chr15:36936689-36936789	101	0.8	42	ornAna1, petMar1	ATPBD4	1098285	C15orf41	intronic	CSNK1A1P	154512		chr15:34723817-34724326	chr15:34723602-34724129	4296	0	1	0	0
chr15:34834903-34835009	chr15:37047611-37047717	108	0.81	40	danRer5, ochPri2, petMar1, xenTro2	ATPBD4	1209207	C15orf41	intronic	CSNK1A1P	43584		chr15:34834401-34835178	chr15:34834401-34835307	6241	0	1	0	0
chr15:34835026-34835139	chr15:37047734-37047847	117	0.8	40	dipOrd1, ornAna1, petMar1, xenTro2	ATPBD4	1209330	C15orf41	intronic	CSNK1A1P	43454		chr15:34834401-34835178	chr15:34834401-34835307	6241	0	1	0	0
chr15:34973037-34973194	chr15:37185745-37185902	160	0.8	40	danRer5, gorGor1, petMar1, tarSyr1	LOC145845	7011	MEIS2	intronic	TMCO5A	1041554	chr15:34972962-34973170		chr15:34972758-34973788	7016	1	0	0	0
chr15:35005319-35005427	chr15:37218027-37218135	109	0.83	41	ochPri2, petMar1, vicPac1	LOC145845	39293	MEIS2	intronic	TMCO5A	1009321		chr15:35004997-35005647	chr15:35004985-35005647	4286	0	1	0	0
chr15:35028586-35028682	chr15:37241294-37241390	99	0.84	40	danRer5, ornAna1, petMar1, speTri1	LOC145845	62560	MEIS2	intronic	TMCO5A	986066		chr15:35028468-35029218	chr15:35028350-35029275	6917	0	1	0	0
chr15:35301161-35301260	chr15:37513869-37513968	100	0.81	40	choHof1, oryCun1, petMar1, vicPac1	MEIS2	120369			TMCO5A	713488		chr15:35300306-35301411	chr15:35300906-35301499	4636	0	1	1	1
chr15:55367520-55367622	chr15:57580228-57580330	111	0.8	41	oryCun1, petMar1, ponAbe2	LOC145783	369531	TCF12	UTR	LOC283663	12232			chr15:55367441-55368029	4179	0	0	0	0
chr15:65827979-65828074	chr15:68040925-68041020	100	0.8	40	danRer5, otoGar1, petMar1, xenTro2	C15orf61	221287	MAP2K5	coding	LBXCOR1	76920			chr15:65827924-65828110	1387	0	0	0	0
chr15:93815921-93816024	chr15:96014917-96015020	104	0.82	40	echTel1, felCat3, petMar1, xenTro2	MCTP2	987737	LOC145820	UTR	NR2F2	854136			chr15:93815911-93816101	1621	0	0	0	0
chr16:50668535-50668647	chr16:52111034-52111146	115	0.8	41	choHof1, gorGor1, petMar1	SALL1	925851			TOX3	360771			chr16:50668479-50668813	2294	0	0	1	1
chr16:53134610-53134719	chr16:54577109-54577218	110	0.8	41	danRer5, petMar1, xenTro2	IRX3	256731			IRX5	387892		chr16:53133834-53134868	chr16:53134418-53134878	3605	0	1	1	1
chr16:53208707-53208868	chr16:54651206-54651367	162	0.81	41	danRer5, dipOrd1, petMar1	IRX3	330828			IRX5	313743		chr16:53208589-53208938	chr16:53208580-53209008	3069	0	1	1	1
chr17:34972782-34972885	chr17:37719256-37719359	105	0.8	40	danRer5, galGal3, petMar1, tupBel1	CRKRS	28457			NEUROD2	40662		chr17:34972698-34972957	chr17:34972694-34972975	1959	0	1	1	0
chr18:21010462-21010573	chr18:22756464-22756575	113	0.81	41	felCat3, petMar1, xenTro2	HRH4	696544	ZNF521	intronic	SS18	839643	chr18:21010353-21010575	chr18:21010004-21010674	chr18:21009844-21010674	5430	1	1	0	0
chr18:29017259-29017370	chr18:30763261-30763372	113	0.88	40	echTel1, ochPri2, petMar1, vicPac1	KLHL14	410287	C18orf34	intronic	ASXL3	395168		chr18:29017187-29017645	chr18:29017126-29017859	4648	0	1	0	0
chr18:43024585-43024710	chr18:44770587-44770712	126	0.87	40	choHof1, fr2, loxAfr2, petMar1	IER3IP1	67842			SMAD2	588754		chr18:43024493-43025176	chr18:43024478-43025171	4820	0	1	1	0
chr19:35258136-35258477	chr19:30566296-30566637	355	0.8	41	gorGor1, petMar1, sorAra1	C19orf2	59685			ZNF536	296690	chr19:35258275-35258584	chr19:35257941-35258844	chr19:35257897-35258748	6647	1	1	1	0
chr19:35337168-35337317	chr19:30645328-30645477	150	0.8	42	petMar1, tupBel1	C19orf2	138717			ZNF536	217850		chr19:35337014-35337520	chr19:35336980-35337529	4373	0	1	1	1
chr19:35449758-35449859	chr19:30757918-30758019	102	0.82	41	dasNov2, gorGor1, petMar1	C19orf2	251307			ZNF536	105308		chr19:35449686-35450178	chr19:35449608-35450099	3494	0	1	1	1
chr19:35695011-35695151	chr19:31003171-31003311	142	0.81	40	galGal3, oryLat2, petMar1, sorAra1	C19orf2	496560	ZNF536	intronic	DKFZp566F0947	637471		chr19:35694913-35695990	chr19:35694901-35695282	2705	0	1	0	0
chr19:35695443-35695556	chr19:31003603-31003716	119	0.82	40	oryLat2, petMar1, pteVam1, sorAra1	C19orf2	496992	ZNF536	intronic	DKFZp566F0947	637066	chr19:35695381-35695670	chr19:35694913-35695990	chr19:35695284-35696071	4892	1	1	0	0
chr19:35724484-35724586	chr19:31032644-31032746	104	0.81	41	gorGor1, petMar1, pteVam1	C19orf2	526033	ZNF536	intronic	DKFZp566F0947	608036		chr19:35724276-35724688	chr19:35724278-35724775	3482	0	1	0	0
chr19:36462724-36462830	chr19:31770884-31770990	107	0.8	41	ochPri2, petMar1, proCap1	DKFZp566F0947	129575	TSHZ3	intronic	ZNF507	1065523			chr19:36462657-36463023	2676	0	0	0	0
chr19:36498474-36498572	chr19:31806634-31806732	99	0.81	42	gorGor1, petMar1	DKFZp566F0947	165325	TSHZ3	intronic	ZNF507	1029781	chr19:36498460-36498684	chr19:36498337-36498689	chr19:36498321-36498690	2830	1	1	0	0
chr19:36607473-36607573	chr19:31915633-31915733	107	0.83	40	dasNov2, petMar1, speTri1, tetNig1	TSHZ3	75443			ZNF507	920780			chr19:36607444-36607903	2888	0	0	1	0
chr19:36901835-36901937	chr19:32209995-32210097	105	0.8	40	danRer5, fr2, petMar1, tetNig1	TSHZ3	369805			ZNF507	626416		chr19:36901830-36902702	chr19:36901825-36902067	1608	0	1	1	1
chr19:36903162-36903298	chr19:32211322-32211458	137	0.8	40	fr2, oryLat2, petMar1, tetNig1	TSHZ3	371132			ZNF507	625055		chr19:36903090-36903475	chr19:36903090-36903360	2130	0	1	1	1
chr20:10221554-10221654	chr20:10273554-10273654	105	0.8	40	gasAcu1, gorGor1, loxAfr2, petMar1	ANKRD5	236149	SNAP25	coding	MKKS	112178			chr20:10221487-10221695	1910	0	0	0	0
chr20:10221795-10221932	chr20:10273795-10273932	140	0.8	40	gorGor1, loxAfr2, petMar1, sorAra1	ANKRD5	236390	SNAP25	coding	MKKS	111900			chr20:10221707-10222192	3311	0	0	0	0
chr20:21163559-21163667	chr20:21215559-21215667	111	0.8	41	dasNov2, otoGar1, petMar1	C20orf74	522293	NCRNA00153	intronic	XRN2	68274			chr20:21163187-21164129	6263	0	0	0	0
chr20:45361024-45361120	chr20:45927617-45927713	101	0.8	40	danRer5, gasAcu1, petMar1, turTru1	EYA2	110127	ZMYND8	coding	LOC100131496	19532			chr20:45360858-45361176	2565	0	0	0	0
chr20:51053448-51053581	chr20:51620041-51620174	135	0.8	40	gorGor1, loxAfr2, otoGar1, petMar1	ZFP64	811517	TSHZ2	intronic	ZNF217	563437		chr20:51053374-51053810	chr20:51053365-51053810	3783	0	1	0	0
chr21:33049388-33049487	chr21:34127517-34127616	100	0.81	40	felCat3, oryLat2, petMar1, taeGut1	SYNJ1	27240	C21orf66	coding	C21orf66	106			chr21:33049338-33049580	1746	0	0	0	0
chrX:24826152-24826332	chrX:24916231-24916411	188	0.81	40	choHof1, oryLat2, petMar1, vicPac1	SCARNA23	153544	POLA1	intronic	ARX	105403	chrX:24826079-24826848	chrX:24825779-24826848	chrX:24825780-24826845	8590	1	1	0	0
chrX:24826333-24826597	chrX:24916412-24916676	276	0.8	41	oryLat2, petMar1, vicPac1	SCARNA23	153725	POLA1	intronic	ARX	105138	chrX:24826079-24826848	chrX:24825779-24826848	chrX:24825780-24826845	8590	1	1	0	0
chrX:24918509-24918620	chrX:25008588-25008699	113	0.81	41	dasNov2, petMar1, tetNig1	SCARNA23	245901	POLA1	intronic	ARX	13115	chrX:24918275-24919005	chrX:24918079-24919206	chrX:24918052-24919207	8240	1	1	0	0
chrX:122441489-122441678	chrX:122613808-122613997	196	0.8	41	echTel1, oryCun1, petMar1	GLUD2	2430014	GRIA3	coding	THOC2	120415	chrX:122441432-122441733		chrX:122441298-122441840	3755	1	0	0	0
								* if within gene is the same as upstream or downstream gene, it is because of alternative splice forms
max, min, or sum		355	0.9	43			3599830				4166690				1326	47	117	65	42
																0.265537	0.661017	0.367232	0.237288
