# Supplementary material for: Algorithms for locating extremely conserved elements in multiple sequence alignments
Source: BMC Bioinformatics. 2009 Dec 18;10:432. doi: 10.1186/1471-2105-10-432 (PMC2808710; doi:10.1186/1471-2105-10-432)
Supplement: Additional file 2 — EC40_100_80. An alignment file showing the exact alignment for each EC(40, 100, 0.8) element. [file 1471-2105-10-432-S2.TXT]

Alignments for all EC(40, 100, 0.8) elements

Key:
human hg18 coordinates
length, in number of columns
number s of species and list of missing species
fraction of columns perfectly conserved
s rows of alignment
*'s indicating perfectly conserved columns

chr1:10703958-10704157
201
41	missing: monDom4, petMar1, vicPac1
0.81
hg18   (Human       )    ACTATTTTATGTCTCCAAATATGCAGATCATTTTCTTTAATGAAAGATGCTTGACGTCTCCGATCCAATTAATATGCAAATGCAGGAGAGGATTTATTTGTGACATTCTGTCTGGGTGAGAGAAAACAAAAAAGGCCTGTTAAC-CAAAACACTAATTGCTGTGACTGATTGTCACATATCATCATTTTCATAGGATCTCC
panTro2(Chimp       )    ACTATTTTATGTCTCCAAATATGCAGATCATTTTCTTTAATGAAAGATGCTTGACGTCTCCGATCCAATTAATATGCAAATGCAGGAGAGGATTTATTTGTGACATTCTGTCTGGGTGAGAGAAAACAAAAAAGGCCTGTTAAC-CAAAACACTAATTGCTGTGACTGATTGTCACATATCATCATTTTCATAGGGTCTCC
gorGor1(Gorilla     )    ACTATTTTATGTCTCCAAATATGCAGATCATTTTCTTTAATGAAAGATGCTTGACGTCTCCGATCCAATTAATATGCAAATGCAGGAGAGGATTTATTTGTGACATTCTGTCTGGGTGAGAGAAAACAAAAAAGGCCTGTTAAC-CAAAACACTAATTGCTGTGACTGATTGTCACATATCATCATTTTCATAGGATCTCC
ponAbe2(Orangutan   )    ACTATTTTATGTCTCCAAATATGCAGATCATTTTCTTTAATGAAAGATGCTTGACGTCTCCGATCCAATTAATATGCAAATGCAGGAGAGGATTTATTTGTGACATTCTGTCTGGGTGAGAGAAAACAAAAAAGGCCTGTTAAC-CAAAACACTAATTGCTGTGACTGATTGTCACATATCATCATTTTCATAGGATCTCC
rheMac2(Rhesus      )    ACTATTTTATGTCTCCAAATATGCAGATCATTTTCTTTAATGAAAGATGCTTGACGTCTCCGATCCAATTAATATGCAAATGCAGGAGAGGATTTATTTGTGACATTCTGTCTGGGTGAGAGAAAACAAAAAAGGCCTGTTAAC-CAAAACACTAATTGCTGTGACTGATTGTCACATATCATCATTTTCATAGGATCTCC
calJac1(Marmoset    )    ACTATTTTATGTCTCCAAATATGCAGATCATTTTCTTTAATGAAAGATGCTTGACGTCTCCGATCCAATTAATATGCAAATGCAGGAGAGGATTTATTTGTGACATTCTGTCTGGGTGAGAGAAAACAAAAAAGGCCTGTTAAC-CAAAACACTAATTGCTGTGACTGATTGTCACATATCATCATTTTCATAGGATCTCC
tarSyr1(Tarsier     )    ACTATTTTATGTCTCCAAATATGCAGATCATTTTCTTTAATGAAAGATGCTTGACGTCTCCGATCCAATTAATATGCAAATGCAGGAGAGGATTTATTTGTGACATTCTGTCTGGGTGAGAGAAAACAAAAAAGGCCTGTTAAC-CAAAACACTAATTGCTGTGACTGATTGTCACATATCATTATTTTCATAGGATCTCC
micMur1(Mouse Lemur )    ACTATTTTATGTCTCCAAATATGCAGATCATTTTCTTTAATGAAAGATGCTTGACGTCTCCGATCCAATTAATATGCAAATGCAGGAGAGGATTTATTTGTGACATTCTGTCTGGGTGAGAGAAAACAAAAAAGGCCTGTTAAC-CAAAACACTAATTGCTGTGACTGATTGTCACATATCATCATTTTCATAGGATCTCC
otoGar1(Bushbaby    )    ACTATTTTATGTCTCCAAATATGCAGATCATTTTCTTTAATGAAAGATGCTTGACGTCTCCGATCCAATTAATATGCAAATGCAGGAGAGGATTTATTTGTGACATTCTGTCTGGGTGAGAGAAAACAAAAAAGGCCTGTTAAC-CAAAACACTAATTGCTGTGACTGATTGTCACATATCATCATTTTCATAGGATCCCC
tupBel1(TreeShrew   )    ACTATTTTATGTCTCCAAATATGCAGATCATTTTCTTTAATGAAAGATGCTTGACGTCTCCGATCCAATTAATATGCAAATGCAGGAGAGGATTTATTTGTGACATTCTGTCTGGGTGAGAGAAAACAAAAAAGGCCTGTTAAC-CAAAACACTAATTGCTGTGACTGATTGTCACATATCATCATTTTCATAGGATCTCC
mm9    (Mouse       )    ACTATTTTATGTCTCCAAATATGCAGATCATTTTCTTTAATGAAAGATGCTTGACGTCTCCGATCCAATTAATATGCAAATGCAGGAGAGGATTTATTTGTGACATTCTGTCTGGGTGAGAGAAAACAAAAAAGGCCTGTTAAC-CAAAACACTAATTGCTGTGACTGATTGTCACATATCATCATTTTCATAGGGTCCCC
rn4    (Rat         )    ACTATTTTATGTCTCCAAATATGCAGATCATTTTCTTTAATGAAAGATGCTTGACGTCTCCGATCCAATTAATATGCAAATGCAGGAGAGGATTTATTTGTGACATTCTGTCTGGGTGAGAGAAAACAAAAAAGGCCTGTTAAC-CAAAACACTAATTGCTGTGACTGATTGTCACATATCATCATTTTCATAGGATCCCC
dipOrd1(Kangaroo Rat)    ACTATTTTATGTCTCCAAATATGCAGATCATTTTCTTTAATGAAAGATGCTTGACGTCTCCGATCCAATTAATATGCAAATGCAGGAGAGGATTTATTTGTGACATTCTGTCTGGGTGAGAGAAAACAAAAAAGGCCTGTTAAC-CAAAACACTAATTGCTGTGACTGATTGTCACATATCATCATTTTCATAGGATCTCC
cavPor3(Guinea Pig  )    ACTATTTTATGTCTCCAAATATGCAGATCATTTTCTTTAATGAAAGATGCTTGACGTCTCCGATCCAATTAATATGCAAATGCAGGAGAGGATTTATTTGTGACATTCTGTCTGGGTGAGAGAAAACAAAAAAGGCCTGTTAAC-CAAAACACTAATTGCTGTGACTGATTGTCACATATCATCATTTTCATAGGATCTCC
speTri1(Squirrel    )    ACTATTTTATGTCTCCAAATATGCAGATCATTTTCTTTAATGAAAGATGCTTGACGTCTCCGATCCAATTAATATGCAAATGCAGGAGAGGATTTATTTGTGACATTCTGTCTGGGTGAGAGAAAACAAAAAAGGCCTGTTAAC-CAAAACACTAATTGCTGTGACTGATTGTCACATATCATCATTTTCATAGGCTCTCC
oryCun1(Rabbit      )    ACTATTTTATGTCTCCAAATATGCAGATCATTTTCTTTAATGAAAGATGCTTGACGTCTCCGATCCAATTAATATGCAAATGCAGGAGAGGATTTATTTGTGACATTCTGTCTGGGTGAGAGAAAACAAAAAAGGCCTGTTAAC-CAAAACACTAATTGCTGTGACTGATTGTCACATATCATCATTTTCATAGGATCTCC
ochPri2(Pika        )    ACTATTTTATGTCTCCAAATATGCAGATCATTTTCTTTAATGAAAGATGCTTGACGTCTCCGATCCAATTAATATGCAAATGCAGGAGAGGATTTATTTGTGACATTCTGTCTGGGTGAGAGAAAACAAAAAAGGCCTGTTAAC-CAAAACACTAATTGCTGTGACTGATTGTCACATATCATCATTTTCATAGGATCTCC
turTru1(Dolphin     )    ACTATTTTATGTCTCCAAATATGCAGATCATTTTCTTTAATGAAAGATGCTTGACGTCTCCGATCCAATTAATATGCAAATGCAGGAGAGGATTTATTTGTGACATTCTGTCTGGGTGAGAGAAAACAAAAAAGGCCTGTTAAC-CAAAACACTAATTGCTGTGACTGATTGTCACATATCATCATTTTCCTAGGATCTCC
bosTau4(Cow         )    ACTATTTTATGTCTCCAAATATGCAGATCATTTTCTTTAATGAAAGATGCTTGACGTCTCCGATCCAATTAATATGCAAATGCAGGAGAGGATTTATTTGTGACATTCTGTCTGGGTGAGAGAAAACAAAAAAGGCCTGTTAAC-CAAAACACTAATTGCTGTGACTGATTGTCACATATCATCATTTTCATAGGATCTCC
equCab2(Horse       )    ACTATTTTATGTCTCCAAATATGCAGATCATTTTCTTTAATGAAAGATGCTTGACGTCTCCGATCCAATTAATATGCAAATGCAGGAGAGGATTTATTTGTGACATTCTGTCTGGGTGAGAGAAAACAAAAAAGGCCTGTTAAC-CAAAACACTAATTGCTGTGACTGATTGTCACATATCATCATTTTCATAGGATCTCC
felCat3(Cat         )    ACTATTTTATGTCTCCAAATATGCAGATCATTTTCTTTAATGAAAGATGCTTGACGTCTCCGATCCAATTAATATGCAAATGCAGGAGAGGATTTATTTGTGACATTCTGTCTGGGTGAGAGAAAACAAAAAAGGCCTGTTAAC-CAAAACACTAATTGCTGTGACTGATTGTCACATATCATCATTTTCATAGGGTCTCC
canFam2(Dog         )    ACTATTTTATGTCTCCAAATATGCAGATCATTTTCTTTAATGAAAGATGCTTGACGTCTCCGATCCAATTAATATGCAAATGCAGGAGAGGATTTATTTGTGACATTCTGTCTGGGTGAGAGAAAACAAAAAAGGCCTGTTAAC-CAAAACACTAATTGCTGTGACTGATTGTCACATATCATCATTTTCATAGGATCTCC
myoLuc1(Microbat    )    ACTATTTTATGTCTCCAAATATGCAGATCATTTTCTTTAATGAAAGATGCTTGACGTCTCCGATCCAATTAATATGCAAATGCAGGAGAGGATTTATTTGTGACATTCTGTCTGGGTGAGAGAAAACAAAAAAGGCCTGTTAAC-CAAAACACTAATTGCTGTGACTGATTGTCACATATCATCATTTTCATAGGGT---C
pteVam1(Megabat     )    ACTATTTTATGTCTCCAAATATGCAGATCATTTTCTTTAATGAAAGATGCTTGACGTCTCCGATCCAATTAATATGCAAATGCAGGAGAGGATTTATTTGTGACATTCTGTCTGGGTGAGAGAAAACAAAAAAGGCCTGTTAAC-CAAAACACTAATTGCTGTGACTGATTGTCACATATCATCATTTTCATAGGATCTCC
eriEur1(Hedgehog    )    ACTATTTTATGTCTCCAAATATGCAGATCATTTTCTTTAATGAAAGATGCTTGACGTCTGCGATCCAATTAATATGCAAATGCAGGAGAGGATTTATTTGTGACATTCTGTCTGGGTGAGAGAAAACAAAAAAGGCCTGTTAAC-CAAAACACTAATTGCTGTGACTGATTGTCACATATCATCATTTTCAGGCCATCTTC
sorAra1(Shrew       )    ACTATTTTATGTCTCCAAATATGCAGATCATTTTCTTTAATGAAAGATGCCTGACGTCTCCGATCCAATTAATATGCAAATGCAGAAGAGGATTTATTTGTGACATTCTGTCTGGGTGAGAGAAAACAAAAAAGGCCTGTTAAC-CAAAACACTAATTGCTGTGACTGATTGTCACATATCATCATTTTCAGAGGGTC-CC
loxAfr2(Elephant    )    ACTATTTTATGTCTCCAAATATGCAGATCATTTTCTTTAATGAAAGATGCTTGACGTCTCCGATCCAATTAATATGCAAATGCAGGAGAGGATTTATTTGTGACATTCTGTCTGGGTGAGAGAAAACAAAAAAGGCCTGTTAAC-CAAAACACTAATTGCTGTGACTGATTGTCACATATCATCATTTTCATAGGATCTCC
proCap1(Rock hyrax  )    ACTATTTTATGTCTCCAAATATGCAGATCATTTTCTTTAATGAAAGATGCTTGACGTCTCCGATCCAATTAATATGCAAATGCAGGAGAGGATTTATTTGTGACATTCTGTCTGGGTGAGAGAAAACAAAAAAGGCCTGTTAAC-CAAAACACTAATTGCTGTGACTGATTGTCACATATCATCATTTTCATAGGATCTCC
echTel1(Tenrec      )    ACTATTTTATGTCTCCAAATATGCAGATCATTTTCTTTAATGAAAGATGCTTGACGTCTCCGATCCAATTAATATGCAAATGCAGGAGAGGATTTATTTGTGACATTCTGTCTGGGTGAGAGAAAACAAAAAAGGCCTGTTAAC-CAAAACACTAATTGCTGTGACTGATTGTCACATATCATCATTTTCATAGGATCGCC
dasNov2(Armadillo   )    ACTATTTTATGTCTCCAAATATGCAGATCATTTTCTTTAATGAAAGATGCTTGACGTCTCCGATCCAATTAATATGCAAATGCAGGAGAGGATTTATTTGTGACATTCTGTTTGGGTGAGAGAAAACAAAAAAGGCCTGTTAAC-CAAAACACTAATTGCTGTGACTGATTGTCACATATCATCATTTTCATAGGATCTCC
choHof1(Sloth       )    ACTATTTTATGTCTCCAAATACGCAGATCATTTTCTTTAATGAAAGATGCTTGACGTCTCCGATCCAATTAATATGCAAATGCAGGAGAGGATTTATTTGTGACATTCTGTCTGGGTGAGAGAAAACAAAAAAGGCCTGTTAAC-CAAAACACTAATTGCTGTGACTGATTGTCACATATCATCATTTTCATAGGATCTCC
ornAna1(Platypus    )    ACTATTTTATGTCTCCAAATATGCAGATCATTTTCTTTAATGAAAGATGCTTGACGTCTCCGATCCAATTAATATGCAAATGCAGGAGAGGATTTATTTGTGACATTCTGTCTGGGTGAGAGAAAACAAAAAAGGCCTGTTAAC-CAAAACACTAATTGCTGTGACTGATTGTCACATATCATCATTTTCATAGGGTCTCC
galGal3(Chicken     )    ACTATTTTATGTCTCCAAATATGCAGATCATTTTCTTTAATGAAAGATGCTTGACGTCTCCGATCCAATTAATATGCAAATGCAGGCGAGGATTTATTTGTGACATTCTGTCTGGGTGAGAGAAAACAAAAAAGGCCTGTTAAC-CAAAACACTAATTGCTGTGACTGATTGTCACATATCATCATTTTCATAGGATCTCC
taeGut1(Zebra finch )    ACTATTTTATGTCTCCAAATATGCAGATCATTTTCTTTAATGAAAGATGCTTGACGTCTCCGATCCAATTAATATGCAAATGCAGGCGAGGATTTATTTGTGACATTCTGTCTGGGTGAGAGAAAACAAAAAAGGCCTGTTAAC-CAAAACACTAATTGCTGTGACTGATTGTCACATATCATCATTTTCATAGGATCTCC
anoCar1(Lizard      )    ACTATTTTATGTCTCCAAATATGCAGATCATTTTCTTTAATGAAAGATGCTTGACGTCTCCGATCCAATTAATATGCAAATGCAGGCGAGGATTTATTTGTGACATTCTGTCTGGGTGAGAGAAAACAAAAAAGGCCTGTTAAC-CAAAACACTAATTGCTGTGACTGATTGTCACATATCATCATTTTCATAGGGTCTCC
xenTro2(X.tropicalis)    ACTATTTTATGTCTCCAAATATGCAGATCATTTTGTTTAATGAAAGATGCTTGACGTCTGCGATCCAATTAATATGCAAATGCGGGCAAGGATTTATTTGTGACATTCTGTCTGGGTGAGAGAAAACAAAAAAGGCCTGTTAAC-CAAAACACTAATTGCTGTGACTGATTGTCACATATCATCATTTTCATTGGAGCTCC
tetNig1(Tetraodon   )    ACTATTTTATGTCTCCAAATATGCAGATCATTCTGCTTAATGAAAGATGCTTGACGTCTCAGATCCAATTAATATGCAAATGCAAGCCAGGATTTATTTGTGACATTCTGTATGGGTGAGAGAAAAC-AAAAAGGCTTCTTAACAAGTAACACTAATTGCTCTGACTGATTGTCACATATCATCATTCACACGGAATCTTC
fr2    (Fugu        )    ACTATTTTATGTCTCCAAATATGCAGATCATTCTGCTTAATGAAAGATGCTTGACGTCTCAGATCCAATTAATATGCAAATGCAAGCGAGGATTTATTTGTGACATTCTGTATGGGTGAGAGAAAAC-AAAAAGGCTTCTTAAC-AGTAACACTAATTGCTCTGACTGATTGTCACATATCATCATTCACACGGAATCTTC
gasAcu1(Stickleback )    ACTATTTTATGTCTCCAAATATGCAGATCATTTTGCTTAATGAAAGATGCTTGACGTCTCAGATCCAATTAATATGCAAATGTGAGTGAGGATTTATTTGTGACATTCTGTATGGGTGAGAGAAAAC-AAAAAGGCTTCTTAAC-AGTAACACTAATTGCTGTGACTGATTGTCACATATCATCGTTCACTCTGAATCTTC
oryLat2(Medaka      )    ACTATTTTATGCCTCCAAATATGCAGATCATTTTGCTTAATGAAAGATGCTTGACGTCTCAGATCCAATTAATATGCAAATGCAAGAGAGGATTTATTTGTGACATTCTGTATGGGTGAGAGAAAAC-AAAAAGGCTTCTTAAC-AGTTACACTAATTGCTGTGACTGATTGTCACATATCATCATTCACTCTGAATCTCC
danRer5(Zebrafish   )    ACTATTTTATGTCTCCAAATATGCAGATCATTTTGCTTAATGAAAGATGCTTGACGTCTCCGATCCAATTAATATGCAAATGCAAGCGAGGATTTATTTGTGACATTCTGTATGGGTGAGAGAAAAC-AAAAAGGGCTCTTAAC-AGTTACACTAATTGCTGTGACTGATTGTCACATATCATCATTCACTCTGAATCTCC
                         *********** ********* ********** *  ************** ********  *********************      *********************** *************** *******  * *****     ************ *********************  **  *          *
chr1:50435656-50435764
111
41	missing: ornAna1, oryCun1, petMar1
0.80
hg18   (Human       )    CATTAACCCAGAGACCCTCCTTCTCTTTGCAGGCTGGACAATTTGCTTAATAT-GGCCTATGGCGTAAAGAGGTAATT-AAAACTCCACAGATTGCCAGATGTCCATGTTG
panTro2(Chimp       )    CATTAACCCAGAGACCCTCCTTCTCTTTGCAGGCTGGACAATTTGCTTAATAT-GGCCTATGGCGTAAAGAGGTAATT-AAAACTCCACAGATTGCCAGATGTCCATGTTG
gorGor1(Gorilla     )    CATTAACCCAGAGACCCTCCTTCTCTTTGCAGGCTGGACAATTTGCTTAATAT-GGCCTATGGCGTAAAGAGGTAATT-AAAACTCCACAGATTGCCAGATGTCCATGTTG
ponAbe2(Orangutan   )    CATTAACCCAGAGACCCTCCTTCTCTTTGCAGGCTGGACAATTTGCTTAATAT-GGCCTATGGCGTAAAGAGGTAATT-AAAACTCCACAGATTGCCAGATGTCCATGTTG
rheMac2(Rhesus      )    CATTAACCCAGAGACCCTCCTTCTCTTTGCAGGCTGGACAATTTGCTTAATAT-GGCCTATGGCGTAAAGAGGTAATT-AAAACTCCACAGATTGCCAGATGTCCATGTTG
calJac1(Marmoset    )    CATTAACCCAGAGACCCTCCTTCTCTTTGCAGGCTGGACAATTTGCTTAATAT-GGCCTATGGCGTAAAGAGGTAATT-AAAACTCCACAGATTGCCAGATGTCCATGTTG
tarSyr1(Tarsier     )    CATTAACCCAGAGACCCTCCTTCTCTTTGCAGGCTGGACAATTTGCTTAATAT-GGCCTATGGCGTAAAGAGGTAATT-AAAACTCCACAGATTGCCAGATGTCCGTGTTG
micMur1(Mouse Lemur )    CATTAACCCAGAGACCCTCCTTCTCTTTGCAGGCTGGACAATTTGCTTAATAT-GGCCTATGGCGTAAAGAGGTAATT-AAAACTCCACAGATTGCCAGATGTCCGTGTTG
otoGar1(Bushbaby    )    CATTAACCCAGAGACCCTCCTTCTCTTTGCAGGCTGGACAATTTGCTTAATAT-GGCCTATGGCGTAAAGAGGTAATT-AAAACTCCACAGATTGCCAGATGTCCGTGTTG
tupBel1(TreeShrew   )    CATTAACCCAGAGACCCTCCTTCTCTTTGCAGGCTGGACAATTTGCTTAATAT-GGCCTATGGCGTAAAGAGGTAATT-AAAACTCCGCAGATTGCCAGATGTCCGTGTTG
mm9    (Mouse       )    CATTAACCCAGAGACCCTCCTTCTCTTTGCAGGCTGGACAATTTGCTTAATAT-GGCCTATGGCGTAAAGAGGTAATT-AAAACTCCACAGATTGCCAGATGTCCGTGTTG
rn4    (Rat         )    CATTAACCCAGAGACCCTCCTTCTCTTTGCAGGCTGGACAATTTGCTTAATAT-GGCCTATGGCGTAAAGAGGTAATT-AAAACTCCACAGATTGCCAGATGTCCGTGTTG
dipOrd1(Kangaroo Rat)    CATTAACCCAGAGACCCTCCTTCTCTTTGCAGGCTGGACAATTTGCTTAATAT-GGCCTATGGCGTAAAGAGGTAATT-AAAACTCCACAGATTGCCAGATGTCCATGTTG
cavPor3(Guinea Pig  )    CATTAACCCAGAGACCCTCCTTCTCTTTGCAGGCTGGACAATTTGCTTAATAT-GGCCTATGGCGTAAAGAGGTAATT-AAAACTCCACAGATTGCCAGATGTCCGTGTTG
speTri1(Squirrel    )    CATTAACCCAAAGACCCTCCTTCTCTTTGCAGGCTGGACAATTTGCTTAATAT-GGCCTATGGCGTAAAGAGGTAATT-AAAACTCCACAGATTGCCAGATGTCCGTGTTG
ochPri2(Pika        )    CATTAACCCAGAGACCCTCCTTCTCTTTGCAGGCTGGACAATTTGCTTAATAT-GGCCTATGGCGTAAAGAGGTAATT-AAAACTCCACAGATTGCCAGATGTCCGTGTTG
vicPac1(Alpaca      )    CATTAACCCAGAGACCCTCCTTCTCTTTGCAGGCTGGACAATTTGCTTAATAT-GGCCTATGGCGTAAAGAGGTAATT-AAAACTCCACAGATTGCCAGATGTCCGTGTTG
turTru1(Dolphin     )    CATTAACCCAGAGACCCTCCTTCTCTTTGCAGGCTGGACAATTTGCTTAATATGGGCCTATGGCGTAAGGAGGTAATT-AAAACT-CACAGATTGCCAGATGTCCGTG-TG
bosTau4(Cow         )    CATTAACCCAGAGACCCTCCTTCTCTTTGCAGGCTGGACAATTTGCTTAATAT-GGCCTATGGCGTAAAGAGGTAATT-AAAACTCCACAGATTGCCAGATGTCCGTGTTG
equCab2(Horse       )    CATTAACCCAGAGACCCTCCTTCTCTTTGCAGGCTGGACAATTTGCTTAATAT-GGCCTATGGCGTAAAGAGGTAATT-AAAACTCCACAGATTGCCAGATGTCCGTGTTG
felCat3(Cat         )    CATTAACCCAGAGACCCTCCTTCTCTTTGCACGCTGGACAATTTGCTTAATAT-GGCCTATGGCGTAAAGAGGTAATT-AAAACTCCACAGATTGCCAGATGTCCGTGTTG
canFam2(Dog         )    CATTAACCCAGAGACCCTCCTTCTCTTTGCAGGCTGGACAATTTGCTTAATAT-GGCCTATGGCGTAAAGAGGTAATT-AAAACTCCACAGATTGCCAGATGTCCGTGTTG
myoLuc1(Microbat    )    CATTAACCCAGAGACCCTCCTTCTCTTTGCAGGCTGGACAATTTGCTTAATAT-GGCCTATGGCGTAAAGAGGTAATT-AAAACTCCACAGATTGCCAGATGTCCGTGTTG
pteVam1(Megabat     )    CATTAACCCAGAGACCCTCCTTCTCTTTGCAGGCTGGACAATTTGCTTAATAT-GGCCTATGGCGTAAAGAGGTAATT-AAAACTCCACAGATTGCCAGATGTCCGTGTTG
eriEur1(Hedgehog    )    CATTAACCCAGAGACCCTCCTTCTCTTTGCAGGCTGGACAATTTGCTTAATAT-GGCCTATGGCGTAAAGAGGTAATT-AAAACTCCACAGATTGCCAGATGTCCGTGTTG
sorAra1(Shrew       )    CATTAACCCAGAGACCCTCCTTCTCTTTGCAGGCTGGACAATTTGCTTAATAT-GGCCTATGGCGTAAAGAGGTAATT-AAAACTCCACAGATTGCCAGATGTCCGTGTTG
loxAfr2(Elephant    )    CATTAACCCAGAGACCCTCCTTCTCTTTGCAGGCTGGACAATTTGCTTAATAT-GGCCTATGGCGTAAAGAGGTAATT-AAAACTCCACAGATTGCCAGATGTCCGTGTTG
proCap1(Rock hyrax  )    CATTAACCCAGAGACCCTCCTTCTCTTTGCAGGCTGGACAATTTGCTTAATAT-GGCCTATGGCGTAAAGAGGTAATT-AAAACTCCACAGATTGCCAGATGTCCGTGTTG
echTel1(Tenrec      )    CATTAACCCAGAGACCCTCCTTCTCTTTGCAGGCTGGACAATTTGCTTAATAT-GGCCTATGGCGTAAAGAGGTAATT-AAAACTCCACAGATTGCCAGATGTCCGTGTTG
dasNov2(Armadillo   )    CATTAACCCAGAGACCCTCCTTCTCTTTGCAGGCTGGACAATTTGCTTAATAT-GGCCTATGGCGTAAAGAGGTAATT-AAAACTCCACAGATTGCCAGATGTCCGTGTTG
choHof1(Sloth       )    CATTAACCCAGAGACCCTCCTTCTCTTTGCAGGCTGGACAATTTGCTTAATAT-GGCCTATGGCGTAAAGAGGTAATT-AAAACTCCACAGATTGCCAGATGTCCGTGTTG
monDom4(Opossum     )    CATTAACCCCGAGACCCTCCTTCTCTTTTCAGGCTGGACAATTTGCTTAATAT-GGCCTATGGCGTAAAGAGGTAATT-AAGACTCCACAGATCGCCAGATGTCCGTGTTG
galGal3(Chicken     )    CATTAACCCAAAGACCCTCCTTCTCTTTTCAGGCTGGACAATTTGCTTAATAT-GGCCTATGGCGTAAAGAGGTAATT-AGAATTCCACAGATTGCCAGATGTCCGTGTTG
taeGut1(Zebra finch )    CATTAACCCAAAGACCCTCCTTCTCTTTTCAGGCTGGACAATTTGCTTAATAT-GGCCTATGGCGTAAAGAGGTAATT-AGAATTCCACAGATTGCCAGATGTCCGTGTTG
anoCar1(Lizard      )    CATTAACCCAGAGACCCTCCTTCTCTTTTCAGGCTGGACAATTTGCTTAATAT-GGCCTATGGCGTAAAGAGGTAATT-AGAATTCCACAGATTGCCAGATGTCCATGTTG
xenTro2(X.tropicalis)    CATTAACCCAAAGACACTCCTTCTCTTT-CAGGCTGGACAATTTGCTTAATAT-GGCCTATGGCGTTAAGAGGTAATT-AGAATTTCACAGAATGCCAGATGTCCATGTTG
tetNig1(Tetraodon   )    CATTAACCCCAGAACCCTCCTTCTCTTTACAGGCTGGACAATTTGCTTAATAT-GGCCTATGGCGTAAAGAGGTAATTAAAAACTTCTCCCAATGCCAGATGTCCATGTTG
fr2    (Fugu        )    CATTAACCCCAGAACCCTCCTTCTCTTTACAGGCTGGACAATTTGCTTAATAT-GGCCTATGGCGTAAAGAGGTAATTAAAAACTTCTCCCAATGCCAGATGTCCATGTTG
gasAcu1(Stickleback )    CATTAACCCCAGAACCCTCCTTCTCTTTACAGGCTGGACAATTTGCTTAATAT-GGCCTATGGCGTAAAGAGGTAATTAAAAACTTCACCCAATGCCAGATGTCCATGTTG
oryLat2(Medaka      )    CATTAACCCCAGAACCCTCCTTCTCTTTACAGGCTGGACAATTTGCTTAATAT-GGCCTATGGCGTAAAGAGGTAATTAAAAACTTCACCGAATGCCAGATGTCCATGTTG
danRer5(Zebrafish   )    CATTAACCCCAGAACCCTCCTTCTCTTTACAGGCTGGACAATTTGCTTAATAT-GGCCTATGGCGTTAAGAGGTAATT-AAAACTTCACCGAATGCCAGATGTCCATGTTG
                         *********    ** ************ ** ********************* ************ * ********* *  * * * *  *  *********** ** **
chr1:63142235-63142385
153
41	missing: felCat3, gorGor1, petMar1
0.82
hg18   (Human       )    CATCTGATTATCTATTATCTTGTTATTGGACATAAATTTTACAAGCTG-TTGAGAGTGC-GGAAAATCAATACCTTTTAAATGCTGTTTATGTGTGATTAACGGTTAATATCCTCACAAATTATTTAATGTAATAAGGTCATTTATCTTTTGC
panTro2(Chimp       )    CATCTGATTATCTATTATCTTGTTATTGGACATAAATTTTACAAGCTG-TTGAGAGTGC-GGAAAATCAATACCTTTTAAATGCTGTTTATGTGTGATTAACGGTTAATATCCTCACAAATTATTTAATGTAATAAGGTCATTTATCTTTTGC
ponAbe2(Orangutan   )    CATCTGATTATCTATTATCTTGTTATTGGACATAAATTTTACAAGCTG-TTGAGAGTGC-GGAAAATCAATACCTTTTAAATGCTGTTTATGTGTGATTAACGGTTAATATCCTCACAAATTATTTAATGTAATAAGGTCATTTATCTTTTGC
rheMac2(Rhesus      )    CATCTGATTATCTATTATCTTGTTATTGGACATAAATTTTACAAGCTG-TTGAGAGTGC-GGAAAATCAATACCTTTTAAATGCTGTTTATGTGTGATTAACGGTTAATATCCTCACAAATTATTTAATGTAATAAGGTCATTTATCTTTTGC
calJac1(Marmoset    )    CATCTGATTATCTATTATCTTGTTATTGGACATAAATTTTACAAGCTG-TTGAGAGTGC-GGAAAATCAATACCTTTTAAATGCTGTTTATGTGTGATTAACGGTTAATATCCTCACAAATTATTTAATGTAATAAGGTCATTTATCTTTTGC
tarSyr1(Tarsier     )    CATCTGATTATCTATTATCTTGTTATTGGACATAAATTTTACAAGCTG-TTGAGAGTGC-GGAAAATCAATACCTTTTAAATGCTGTTTATGTGTGATTAACGGTTAATATCCTCACAAATTATTTAATGTAATAAGGTCATTTATCTTTTGC
micMur1(Mouse Lemur )    CATCTGATTATCTATTATCTTGTTATTGGACATAAATTTTACAAGCTG-TTGAGAGTGC-GGAAAATCAATACCTTTTAAATGCTGTTTATGTGTGATTAACGGTTAATATCCTCACAAATTATTTAATGTAATAAGGTCATTTATCTTTTGC
otoGar1(Bushbaby    )    CATCTGATTATCTATTATCTTGTTATTGGACATAAATTTTACAAGCTG-TTGAGAGTGC-GGAAAATCAATACCTTTTAAATGCTGTTTATGTGTGATTAACGGTTAATATCCTCACAAATTATTTAATGTAATAAGGTCATTTATCTTTTGC
tupBel1(TreeShrew   )    CATCTGATTATCTATTATCTTGTTATTGGACATAAATTTTACAAGCTG-TTGAGAGTGC-GGAAAATCAATACCTTTTAAATGCTGTTTATGTGTGATTAACGGTTAATATCCTCACAAATTATTTAATGTAATAAGGTCATTTATCTTTTGC
mm9    (Mouse       )    CATCTGATTATCTATTATCTTGTTATTGGACATAAATTTTACAAGCTG-TTGAGAGTGC-GGAAAATCAATACCTTTTAAATGCTGTTTATGTGTGATTAACGGTTAATATCCTCACAAATTATTTAATGTAATAAGGTCATTTATCTTTTGC
rn4    (Rat         )    CATCTGATTATCTATTATCTTGTTATTGGACATAAATTTTACAAGCTG-TTGAGAGTGC-GGAAAATCAATACCTTTTAAATGCTGTTTATGTGTGATTAACGGTTAATATCCTCACAAATTATTTAATGTAATAAGGTCATTTATCTTTTGC
dipOrd1(Kangaroo Rat)    CATCTGATTATCTATTATCTTGTTATTGGACATAAATTTTACAAGCTG-TTGAGAGTGC-GGAAAATCAATACCTTTTAAATGCTGTTTATGTGTGATTAACGGTTAATATCCTCACAAATTATTTAATGTAATAAGGTCATTTATCTTTTGC
cavPor3(Guinea Pig  )    CATCTGATTATCTATTATCTTGTTATTGGACATAAATTTTACAAGCTG-TTGAGAGTGC-GGAAAATCAATACCTTTTAAATGCTGTTTATGTGTGATTAACGGTTAATATCCTCACAAATTATTTAATGTAATAAGGTCATTTATCTTTTGC
speTri1(Squirrel    )    CATCTGATTATCTATTATCTTGTTATTGGACATAAATTTTACAAGCTG-TTGAGAGTGC-GGAAAATCAATACCTTTTAAATGCTGTTTATGTGTGATTAACGGTTAATATCCTCACAAATTATTTAATGTAATAAGGTCATTTATCTTTTGC
oryCun1(Rabbit      )    CATCTGATTATCTATTATCTTGTTATTGGACATAAATTTTACAAGCTG-TTGAGAGTGC-GGAAAATCAATACCTTTTAAATGCTGTTTATGTGTGATTAACGGTTAATATCCTCACAAATTATTTAATGTAATAAGGTCATTTATCTTTTGC
ochPri2(Pika        )    CATCTGATTATCTATTATCTTGTTATTGGACATAAATTTTACAAGCTG-TTGAGAGTGC-GGAAAATCAATACCTTTTAAATGCTGTTTATGTGTGATTAACGGTTAATATCCTCACAAATTATTTAATGTAATAAGGTCATTTATCTTTTGC
vicPac1(Alpaca      )    CATCTGATTATCTATTATCTTGTTATTGGACATAAATTTTACAAGCTG-TTGAGAGTGC-GGAAAATCAATACCTTTTAAATGCTGTTTATGTGTGATTAACGGTTAATATCCTCACAAATTATTTAATGTAATAAGGTCATTTATCTTTTGC
turTru1(Dolphin     )    CATCTGATTATCTATTATCTTGTTATTGGACATAAATTTTACAAGCTG-TTGAGAGTGC-GGAAAATCAATACCTTTTAAATGCTGTTTATGTGTGATTAACGGTTAATATCCTCACAAATTATTTAATGTAATAAGGTCATTTATCTTTTGC
bosTau4(Cow         )    CATCTGATTATCTATTATCTTGTTATTGGACATAAATTTTACAAGCTG-TTGAGAGTGC-GGAAAATCAATACCTTTTAAATGCTGTTTATGTGTGATTAACGGTTAATATCCTCACAAATTATTTAATGTAATAAGGTCATTTATCTTTTGC
equCab2(Horse       )    CATCTGATTATCTATTATCTTGTTATTGGACATAAATTTTACAAGCTG-TTGAGAGTGC-GGAAAATCAATACCTTTTAAATGCTGTTTATGTGTGATTAACGGTTAATATCCTCACAAATTATTTAATGTAATAAGGTCATTTATCTTTTGC
canFam2(Dog         )    CATCTGATTATCTATTATCTTGTTATTGGACATAAATTTTACAAGCTG-TTGAGAGTGC-GGAAAATCAATACCTTTTAAATGCTGTTTATGTGTGATTAACGGTTAATATCCTCACAAATTATTTAATGTAATAAGGTCATTTATCTTTTGC
myoLuc1(Microbat    )    CATCTGATTATCTATTATCTTGTTATTGGACATAAATTTTACAAGCTG-TTGAGAGTGC-GGAAAATCAATACCTTTTAAATGCTGTTTATGTGTGATTAACGGTTAATATCCTCACAAATTATTTAATGTAATAAGGTCATTTATCTTTTGC
pteVam1(Megabat     )    CATCTGATTATCTATTATCTTGTTATTGGACATAAATTTTACAAGCTG-TTGAGAGTGC-GGAAAATCAATACCTTTTAAATGCTGTTTATGTGTGATTAACGGTTAATATCCTCACAAATTATTTAATGTAATAAGGTCATTTATCTTTTGC
eriEur1(Hedgehog    )    CATCTGATTATCTATTATCTTGTTATTGGACATAAATTTTACAAGCTG-TTGAGAGTGC-GGAAAATCAATACCTTTTAAATGCTGTTTATGTGTGATTAACGGTTAATATCCTCACAAATTATTTAATGTAATAAGGTCATTTATCTTTTGC
sorAra1(Shrew       )    CATCTGATTATCTATTATCTTGTTATTGGACATAAATTTTACAAGCTG-TTGAGAGTGC-GGAAAATCAATACCTTTTAAATGCTGTTTATGTGTGATTAACGGTTAATATCCTCACAAATTATTTAATGTAATAAGGTCATTTATCTTTTGC
loxAfr2(Elephant    )    CATCTGATTATCTATTATCTTGTTATTGGACATAAATTTTACAAGCTG-TTGAGAGTGC-GGAAAATCAATACCTTTTAAATGCTGTTTATGTGTGATTAACGGTTAATATCCTCACAAATTATTTAATGTAATAAGGTCATTTATCTTTTGC
proCap1(Rock hyrax  )    CATCTGATTATCTATTATCTTGTTATTGGACATAAATTTTACAAGCTG-TTGAGAGTGC-GGAAAATCAATACCTTTTAAATGCTGTTTATGTGTGATTAACGGTTAATATCCTCACAAATTATTTAATGTAATAAGGTCATTTATCTTTTGC
echTel1(Tenrec      )    CATCTGATTATCTATTATCTTGTTATTGGACATAAATTTTACAAGCTG-TTGAGAGTGC-GGAAAATCAATACCTTTTAAATGCTGTTTATGTGTGATTAACGGTTAATATCCTCACAAATTATTTAATGTAATAAGGTCATTTATCTTTTGC
dasNov2(Armadillo   )    CATCTGATTATCTATTATCTTGTTATTGGACATAAATTTTACAAGCTG-TTGAGAGTGC-GGAAAATCAATACCTTTTAAATGCTGTTTATGTGTGATTAACGGTTAATATCCTCACAAATTATTTAATGTAATAAGGTCATTTATCTTTTGC
choHof1(Sloth       )    CATCTGATTATCTATTATCTTGTTATTGGACATAAATTTTACAAGCTG-TTGAGAGTGC-GGAAAATCAATACCTTTTAAATGCTGTTTATGTGTGATTAACGGTTAATATCCTCACAAATTATTTAATGTAATAAGGTCATTTATCTTTTGC
monDom4(Opossum     )    CATCTGATTATCTATTATCTTGTTATTGGACATAAATTTTACAAGCTG-TTGAGAGTGC-GGAAAATCAATACCTTTTAAATGCTGTTTATGTGTGATTAACGGTTAATATCCTCACAAATTATTTAATGTAATAAGGTCATTTATCTTTTGC
ornAna1(Platypus    )    CATCTGATTATCTATTATCTTGTTATTGGACATAAATTTTACAAGCTG-TTGAGAGTGC-GGAAAATCAATACCTTTTAAATGCTGTTTATGTGTGATTAACGGTTAATATCCTCACAAATTATTTAATGTAATAAGGTCATTTATCTTTTGC
galGal3(Chicken     )    CATCTGATTATCTATTATCTTGTTATTGGACATAAATTTTACAAGCTG-TTGAGAGTGC-GGAAAATCAATACCTTTTAAATGCTGTTTATGTGTGATTAACGGTTAATATCCTCACAAATTATTTAATGTAATAAGGTCATTTATCTTTTGC
taeGut1(Zebra finch )    CATCTGATTATCTATTATCTTGTTATTGGACATAAATTTTACAAGCTG-TTGAGAGTGC-GGAAAATCAATACCTTTTAAATGCTGTTTATGTGTGATTAACGGTTAATATCCTCACAAATTATTTAATGTAATAAGGTCATTTATCTTTTGC
anoCar1(Lizard      )    CATCTGATTATCTATTATCTTGTTATTGGACATAAATTTTACAAGCTG-TTGAGAGTGC-GGAAAATCAATACCTTTTAAATGCTGTTTATGTGTGATTAACGGTTAATATCCTCACAAATTATTTAATGTAATAAGGTCATTTATCTTTTGC
xenTro2(X.tropicalis)    CATCTGATTATCTATTATCTTGTTATTGGACATAAATTTTACAAGCTG-TTGAGAGTGC-GGGAAATCAATACCTTTTAAATGCTGTTTATGTGTGATTAACGGTTAATATCCTCACAAATTATTTAATGTAATAAGGTCATTTATCTTTTGC
tetNig1(Tetraodon   )    CACCTGATTATCTATTATCATGTTATTGGACGTAAATTTAACAAGCTG-TTGAGAGTTCTGGAAAATCAATACCTTTTAAATGCTGTTTATGTGTGATTAACGGTTAATATCCTCACAAATTATTTAATATAATAAGGTCATTTGTCTTTCAC
fr2    (Fugu        )    CACCTGATCATCTATTATCATGTTATTGGACGTAAATTTAACAAGCCG-TTGAGAGCTGTGGAAAATCAATACCTTTTAAATGCTGTTTATATGTGATTAACGGTTAATATCCTTACAAATTATTTAATATAATAAGGTCATTTGTCTTTCAC
gasAcu1(Stickleback )    CACCTGATTATCTATTATCATGTTATTGGACGTAAATTTAACAAGCTG-TTGAGAGCGCTGGAAAATCAATACCTTTTAAATGCTGTTTATGTGTGATTAACGGTTAATATCCTCACAAATTATTTAATATAATAAGGTCATTTGTCTTTCAC
oryLat2(Medaka      )    CACCTGATTATCTATTATCATGTTATTGGACGTAAATTTAACAAGCTG-TTGAGAGCACTGGAAAATCAATACCTTTTAAATGCTGTTTATGTGTGATTAACGGTTAATATCCTCACAAATTATTTAATATAATAAGGTCATTTGTCTTTCAC
danRer5(Zebrafish   )    C-TCTGATTATCTATCACCTTGTTATTGGACGTAAATTTAACAAGCTGTTTGAGAGTTCGGCAAAATCAATACCTTTTAAATGATGTTTATGTGTGATTAACTGTTAATATCCTCGCAAATTATTGCATATAATAAGGTCATTTGTCTCTCGC
                         *  ***** ****** * * *********** ******* ****** * *******    *  ******************** ******* ********** ***********  *********  ** ************** *** *  *
chr1:63142397-63142728
337
40	missing: dasNov2, felCat3, gorGor1, petMar1
0.82
hg18   (Human       )    ATCCTGCAAAGAATAATAGAATAATAAATGAGGACACTGGTAAAGAGGATA-TTTCAGATGCTT---TTCTGTGC-CAGTTTTATTACCCATATCCTCTTTACAGCCACAAAGCTGCACTATGGTTATTTTATGCAAGTAATAAAATTAGCCTGAGATGGAATTAGCAGACTCGGGGCTCTTTATAGGTCAAGTCGGTGCTTTATGAGCCTGCGACTCCCTAGTGCTATCGTCATGAGGCTAGTTAGAGGGGTCTTTAAGCATGATTTAATATGTCCATGCTTCAGAAAATAGTTAAATAGCTAATTAAATGGAGGAGTTAATTTACATATTAATTG
panTro2(Chimp       )    ATCCTGCAAAGAATAATAGAATAATAAATGAGGACACTGGTAAAGAGGATA-TTTCAGATGCTT---TTCTGTGC-CAGTTTTATTACCCATATCCTCTTTACAGCCACAAAGCTGCACTATGGTTATTTTATGCAAGTAATAAAATTAGCCTGAGATGGAATTAGCAGACTCGGGGCTCTTTATAGGTCAAGTCGGTGCTTTATGAGCCTGCGACTCCCTAGTGCTATCGTCATGAGGCTAGTTAGAGGGGTCTTTAAGCATGATTTAATATGTCCATGCTTCAGAAAATAGTTAAATAGCTAATTAAATGGAGGAGTTAATTTACATATTAATTG
ponAbe2(Orangutan   )    ATCCTGCAAAGAATAATAGAATAATAAATGAGGACACTGGTAGAGAGGATA-TTTCAGATGCTT---TTCTGTGC-CAGTTTTATTACCCATATCCTCTTTACAGCCACAAAGCTGCACTATGGTTATTTTATGCAAGTAATAAAATTAGCCTGAGATGGAATTAGCAGACTCGGGGCTCTTTATAGGTCAAGTCGGTGCTTTATGAGCCTGCGACTCCCTAGTGCTATCGTCATGAGGCTAGTTAGAGGGGTCTTTAAGCATGATTTAATATGTCCATGCTTCAGAAAATAGTTAAATAGCTAATTAAATGGAGGAGTTAATTTACATATTAATTG
rheMac2(Rhesus      )    ATCCTGCAAAGAATAATAGAATAATAAATGAGGACACTGGTAAAGAGGATA-TTTCAGATGCTT---TTCTGTGC-CAGTTTTATTACCCATATCCTCTTTACAGCCACAAAGCTGCACTATGGTTATTTTATGCAAGTAATAAAATTAGCCTGAGATGGAATTAGCAGACTCGGGGCTCTTTATAGGTCAAGTCGGTGCTTTATGAGCCTGCGACTCCCTAGTGCTATCGTCATGAGGCTAGTTAGAGGGGTCTTTAAGCATGATTTAATATGTCCATGCTTCAGAAAATAGTTAAATAGCTAATTAAATGGAGGAGTTAATTTACATATTAATTG
calJac1(Marmoset    )    ATCCTGCAAAGAATAATAGAATAATAAATGAGGACACTGGTAAAGAGGATA-TTTCAGATGCTT---TTCTGTGC-CAGTTTTATTACCCATATCCTCTTTACAGCCACAAAGCTGCACTATGGTTATTTTATGCAAGTAATAAAATTAGCCTGAGATGGAATTAGCAGACTCGGGGCTCTTTATAGGTCAAGTCGGTGCTTTATGAGCCTGCGACTCCCTAGTGCTATCGTCATGAGGCTAGTTAGAGGGGTCTTTAAGCATGATTTAATATGTCCATGCTTCAGAAAATAGTTAAATAGCTAATTAAATGGAGGAGTTAATTTACATATTAATTG
tarSyr1(Tarsier     )    ATCCTGCAAAGAATAATAGAATAATAAATGAGGACACTGGTAAAGAGGATA-TTTCAGATGCTT---TTCTGTGC-CAGTTTTATTACCCATATCCTCTTTACAGCCACAAAGCTGCACTATGGTTATTTTATGCAAGTAATAAAATTAGCCTGAGATGGAATTAGCAGACTCGGGGCTCTTTATAGGTCAAGTCGGTGCTTTACGAGCCTGTGACTCCCTAGTGCTATCGTCATGAGGCTAGTTAGAGGGGTCTTTAAGCATGATTTAATATGTCCATGCTTCAGAAAATAGTTAAATAGCTAATTAAATGGAGAAGTTAATTTACATATTAATTG
micMur1(Mouse Lemur )    ATCCTGCAAAGAATAATAGAATAATAAATGAGGACACTGGTAAAGAGGATA-TTTCAGATGCTT---TTCTGTGC-CAGTTTTATTACCCATATCCTCTTTACAGCCACAAAGCTGCACTATGGTTATTTTATGCAAGTAATAAAATTAGCCTGAGATGGAATTAGCAGACTCGGGGCTCTTTATAGGTCAAGTCGGTGCTTTATGAGCCTGCGACTCCCTAGTGCTATCGTCATGAGGCTAGTTAGAGGGGTCTTTAAGCATGATTTAATATGTCCATGCTTCAGAAAATAGTTAAATAGCTAATTAAATGGAGGAGTTAATTTACATATTAATTG
otoGar1(Bushbaby    )    ATCCTGCAAAGAATAATAGAATAATAAATGAGGACACTGGTAAAGAGGATA-TTTCAGATGCTT---TTCTGTGC-CAGTTTTATTACCCATATCCTCTTTACAGCCACAAAGCTGCACTATGGTTATTTTATGCAAGTAATAAAATTAGCCTGAGATGGAATTAGCAGACTCGGGGCTCTTTATAGGTCAAGTCGGTGCTTTATGAGCCTGCGACTCCCTAGTGCTATCGTCATGAGGCTAGTTAGAGGGGTCTTTAAGCATGATTTAATATGTCCATGCTTCAGAAAATAGTTAAATAGCTAATTAAATGGAGGAGTTAATTTACATATTAATTG
tupBel1(TreeShrew   )    ATCCTGCAAAGAATAATAGAATAATAAATGAGGACACTGGTAAAGAGGATA-TTTCAGATGCTT---TTCTGTGC-CAGTTTTATTACCCATATCCTCTTTACAGCCACAAAGCTGCACTATGGTTATTTTATGCAAGTAATAAAATTAGCCTGAGATGGAATTAGCAGACTCGGGGCTCTTTATAGGTCAAGTCGGTGCTTTATGAGCCTGCGACTCCCTAGTGCTATCGTCATGAGGCTAGTTAGAGGGGTCTTTAAGCATGATTTAATATGTCCATGCTTCAGAAAATAGTTAAATAGCTAATTAAATGGAGGAGTTAATTTACATATTAATTG
mm9    (Mouse       )    ATCCTGCAAAGAATAATAGAATAATAAATGAGGACACTGGTAAAGAGGATA-TTTCAGATGCTT---TTCTGTG--CAGTTTTATTACCCATATCCTCTTTACAGCCACAAAGCTGCACTATGGTTATTTTATGCAAGTAATAAAATTAGCCTGAGATGGAATTAGCAGACTCGGGGCTCTTTATAGGTCAAGTCGGTGCTTTATGAGCCTGCGACTCCCTAGTGCTATCGTCATGAGGCTAGTTAGAGGGGTCTTTAAGCATGATTTAATATGTCCATGCTTCAGAAAATAGTTAAATAGCTAATTAAATGGAGGAGTTAATTTACATATTAATTG
rn4    (Rat         )    ATCCTGCAAAGAATAATAGAATAATAAATGAGGACACTGGTAAAGAGGAGA-TTTCAGATGCTT---TTCTGTG--CAGTTTTATTACCCATATCCTCTTTACAGCCACAAAGCTGCACTATGGTTATTTTATGCAAGTAATAAAATTAGCCTGAGATGGAATTAGCAGACTCGGGGCTCTTTATAGGTCAAGTCGGTGCTTTATGAGCCTGCGACTCCCTAGTGCTATCGTCATGAGGCTAGTTAGAGGGGTCTTTAAGCATGATTTAATATGTCCATGCTTCAGAAAATAGTTAAATAGCTAATTAAATGGAGGAGTTAATTTACATATTAATTG
dipOrd1(Kangaroo Rat)    ATCCTGCAAAGAATAATAGAATAATAAATGAGGACACTGGTAAAGAGGATA-TTTCAGATGCTT---TTCTGTGC-CAGTTTTATTACCCATATCCTCTTTACAGCCACAAAGCTGCACTATGGTTATTTTATGCAAGTAATAAAATTAGCCTGAGATGGAATTAGCAGACTCGGGGCTCTTTATAGGTCAAGTCGGTGCTTTATGAGCCTGCGACTCCCTCGCGCTATCGTCATGAGGCTAGTTAGAGGGGTCTTTAAGCATGATTTAATATGTCCATGCTTCAGAAAATAGTTAAATAGCTAATTAAATGGAGGAGTTAATTTACATATTAATTG
cavPor3(Guinea Pig  )    ATCCTGCAAAGAATAATAGAATAATAAATGAGGACACTGGTAAAGAGGATA-TTTCAGATGCTT---TTCTGTGC-CAGTTTTATTACCCATATCCTCTTTACAGCCACAAAGCTGCACTATGGTTATTTTATGCAAGTAATAAAATTAGCCTGAGATGGAATTAGCAGACTCGGGGCTCTTTATAGGTCAAGTCGGTGCTTTATGAGCCTGCGACTCCCTAGCGCTATCGTCATGAGGCTAGTTAGAGGGGTCTTTAAGCATGATTTAATATGTCCATGCTTCAGAAAATAGTTAAATAGCTAATTAAATGGAGGAGTTAATTTACATATTAATTG
speTri1(Squirrel    )    ATCCTGCAAAGAATAATAGAATAATAAATGAGGACACTGGTAAAGAGGATA-TTTCAGATGCTT---TTCTGTGC-CAGTTTTATTACCCATATCCTCTTTACAGCCACAAAGCTGCACTATGGTTATTTTATGCAAGTAATAAAATTAGCCTGAGATGGAATTAGCAGACTCGGGGCTCTTTATAGGTCAAGTCGGTGCTTTATGAGCCTGCGACTCCCTAGTGCTATCGTCATGAGGCTAGTTAGAGGGGTCTTTAAGCATGATTTAATATGTCCATGCTTCAGAAAATAGTTAAATAGCTAATTAAATGGAGGAGTTAATTTACATATTAATTG
oryCun1(Rabbit      )    ATCCTGCAAAGAATAATAGAATAATAAATGAGGACACTGGCGAAGAGGGTG-TTTCAGATGCTT---TTCTGTGC-TGGTTTTATTACCCATGTCCTCTTTACAGCCACAAAGCTGCACTATGGTTATTTTATGCAAGTAATAAAATTAGCCTGAGATGGAATTAGCAGACTCGGGGCTCTTTATAGGTCAAGTCGGTGCTTTATGAGCCTGCGACTCCCTAGTGCTATCGTCAGGAGGCTAGTTAGAGGGGTCTTTAAGCATGATTTAATATGTCCATGCTTCAGAAAATAGTTAAATAGCTAATTAAATGGAGGAGTTAATTTACATATTAATTG
ochPri2(Pika        )    ATCCTGCAAAGAATAATAGAATAATAAATGAGGACACTGGCGAAGAGGGTG-TTTCAGATGCTT---TTCTGTGC-TGGTTTTATTACCCATGTCCTCTTTACAGCCACAAAGCTGCACTATGGTTATTTTATGCAAGTAATAAAATTAGCCTGAGATGGAATTAGCAGACTCGGGGCTCTTTATAGGTCAAGTCGGTGCTTTATGAGCCTGCGACTCCCTAGTGCTATCGTCAGGAGGCTAGTTAGAGGGGTCTTTAAGCATGATTTAATATGTCCATGCTTCAGAAAATAGTTAAATAGCTAATTAAATGGAGGAGTTAATTTACATATTAATTG
vicPac1(Alpaca      )    ATCCTGCAAAGAATAATAGAATAATAAATGAGGACACTGGTAAAGAGGATA-TTTCAGATGCTT---TTCTGTGC-CAGTTTTATTACCCATATCCTCTTTACAGCCACAAAGCTGCACTATGGTTATTTTATGCAAGTAATAAAATTAGCCTGAGATGGAATTAGCAGACTCGGGGCTCTTTATAGGTCAAGTCGGTGCTTTATGAGCCTGCGACTCCCTAGTGCTATCGTCATGAGGCTAGTTAGAGGGGTCTTTAAGCATGATTTAATATGTCCATGCTTCAGAAAATAGTTAAATAGCTAATTAAATGGAGGAGTTAATTTACATATTAATTG
turTru1(Dolphin     )    ATCCTGCAAAGAATAATAGAATAATAAATGAGGACACTGGTAAAGAGGATA-TTTCAGATGCTT---TTCTGTGC-CAGTTTTATTACCCATATCCTCTTTACAGCCACAAAGCTGCACTATGGTTATTTTATGCAAGTAATAAAATTAGCCTGAGATGGAATTAGCAGACTCGGGGCTCTTTATAGGTCAAGTCGGTGCTTTATGAGCCTGCGACTCCCTAGTGCTATCGTCATGAGGCTAGTTAGAGGGGTCTTTAAGCATGATTTAATATGTCCATGCTTCAGAAAATAGTTAAATAGCTAATTAAATGGAGGAGTTAATTTACATATTAATTG
bosTau4(Cow         )    ATCCTGCAAAGAATAATAGAATAATAAATGAGGACACTGGTAAAGAGGATA-TTTCAGATGCTT---TTCTGTGC-CAGTTTTATTACCCATATCCTCTTTACAGCCACAAAGCTGCACTATGGTTATTTTATGCAAGTAATAAAATTAGCCTGAGATGGAATTAGCAGACTCGGGGCCCTTTATAGGTCAAGTCGGTGCTTTATGAGCCTGCGACTCCCTAGTGCTATCGTCATGAGGCTAGTTAGAGGGGTCTTTAAGCATGATTTAATATGTCCATGCTTCAGAAAATAGTTAAATAGCTAATTAAATGGAGGAGTTAATTTACATATTAATTG
equCab2(Horse       )    ATCCTGCAAAGAATAATAGAATAATAAATGAGGACACTGGTAAAGAGGATA-TTTCAGATGCTT---TTCTGTGC-CAGTTTTATTACCCATATCCTCTTTACAGCCACAAAGCTGCACTATGGTTATTTTATGCAAGTAATAAAATTAGCCTGAGATGGAATTAGCAGACTCGGGGCTCTTTATAGGTCAAGTCGGTGCTTTATGAGCCTGCGACTCCCTGGTGCTATCGTCATGAGGCTAGTTAGAGGGGTCTTTAAGCATGATTTAATATGTCCATGCTTCAGAAAATAGTTAAATAGCTAATTAAATGGAGGAGTTAATTTACATATTAATTG
canFam2(Dog         )    ATCCTGCAAAGAATAATAGAATAATAAATGAGGACACTGGTAAAGAGGATA-TTTCAGATGCTT---TTCTGTGC-CAGTTTTATTACCCATATCCTCTTTACAGCCACAAAGCTGCACTATGGTTATTTTATGCAAGTAATAAAATTAGCCTGAGATGGAATTAGCAGACTCGGGGCTCTTTATAGGTCAAGTCGGTGCTTTATGAGCCTGCGACTCCCTAGTGCTATCGTCATGAGGCTAGTTAGAGGGGTCTTTAAGCATGATTTAATATGTCCATGCTTCAGAAAATAGTTAAATAGCTAATTAAATGGAGGAGTTAATTTACATATTAATTG
myoLuc1(Microbat    )    ATCCTGCAAAGAATAATAGAATAATAAATGAGGACACTGGTAAAGAGGATA-TTTCAGATGCTT---TTCTGTGC-CAGTTTTATTACCCATATCCTCTTTACAGCCACAAAGCTGCACTATGGTTATTTTATGCAAGTAATAAAATTAGCCTGAGATGGAATTAGCAGACTCGGGGCTCTTTATAGGTCAAGTCGGTGCTTTATGAGCCTGCGACTCCCTAGTGCTATCGTCATGAGGCTAGTTAGAGGGGTCTTTAAGCATGATTTAATATGTCCATGCTTCAGAAAATAGTTAAATAGCTAATTAAATGGAGGAGTTAATTTACATATTAATTG
pteVam1(Megabat     )    ATCCTGCAAAGAATAATAGAATAATAAATGAGGACACTGGTAAAGAGGATA-TTTCAGATGCTT---TTCTGTGC-CAGTTTTATTACCCATATCCTCTTTACAGCCACAAAGCTGCACTATGGTTATTTTATGCAAGTAATAAAATTAGCCTGAGATGGAATTAGCAGACTCGGGGCTCTTTATAGGTCAAGTCGGTGCTTTATGAGCCTGCGACTCCCTAGTGCTATCGTCATGAGGCTAGTTAGAGGGGTCTTTAAGCATGATTTAATATGTCCATGCTTCAGAAAATAGTTAAATAGCTAATTAAATGGAGGAGTTAATTTACATATTAATTG
eriEur1(Hedgehog    )    ATCCTGCAAAGAATAATAGAATAATAAATGAGGACACTGGTAAAGAGGATA-TTTCAGATGCTT---TTCTGTGC-CAGTTTTATTACCCATATCCTCTTTACAGCCACAAAGCTGCACTATGGTTATTTTATGCAAGTAATAAAATTAGCCTGAGATGGAATTAGCAGACTCGGGGCTCTTTATAGGTCAAGTCGGTGCTTTATGAGCCTGTGACTCCCCAGTGCTATCGTCATGAGGCTAGTTAGAGGGGTCTTTAAGCATGATTTAATATGTCCATGCTTCAGAAAATAGTTAAATAGCTAATTAAATGGAGGAGTTAATTTACATATTAATTG
sorAra1(Shrew       )    ATCCTGCAAAGAATAATAGAATAATAAATGAGGACACTGGTAAAGAGGATA-TTTCAGATGCTT---TTCTGTGC-CAGTTTTATTACCCATATCCTCTTTACAGCCACAAAGCTGCACTATGGTTATTTTATGCAAGTAATAAAATTAGCCTGAGATGGAATTAGCAGACTCGGGGCTCTTTATAGGTCAAGTCGGTGCTTTATGAGCCTGCGACTCCCTAGTGCTATCGTCATGAGGCTAGTTAGAGGGGTCTTTAAGCATGATTTAATATGTCCATGCTTCAGAAAATAGTTAAATAGCTAATTAAATGGAGGAGTTAATTTACATATTAATTG
loxAfr2(Elephant    )    ATCCTGCAAAGAATAATAGAATAATAAATGAGGACACTGGTAAAGAGGATA-TTTCAGATGCTT---TTCTGTGC-CAGTTTTATTACCCATATCCTCTTTACAGCCACAAAGCTGCACTATGGTTATTTTATGCAAGTAATAAAATTAGCCTGAGATGGAATTAGCAGACTCGGGGCTCTTTATAGGTCAAGTCGGTGCTTTATGAGCCTGCGACTCCCTAGTGCTATCGTCATGAGGCTAGTTAGAGGGGTCTTTAAGCATGATTTAATATGTCCATGCTTCAGAAAATAGTTAAATAGCTAATTAAATGGAGGAGTTAATTTACATATTAATTG
proCap1(Rock hyrax  )    ATCCTGCAAAGAATAATAGAATAATAAATGAGGACACTGGTAAAGAGGATA-TTTCAGATGCTT---TTCTGTGC-CAGTTTTATTACCCATATCCTCTTTACAGCCACAAAGCTGCACTATGGTTATTTTATGCAAGTAATAAAATTAGCCTGAGATGGAATTAGCAGACTCGGGGCTCTTTATAGGTCAAGTCGGTGCTTTATGAGCCCGCGACTCCCTAGTGCTATCGTCATGAGGCTAGTTAGAGGGGTCTTTAAGCATGATTTAATATGTCCATGCTTCAGAAAATAGTTAAATAGCTAATTAAATGGAGGAGTTAATTTACATATTAATTG
echTel1(Tenrec      )    ATCCTGCAAAGAATAATAGAATAATAAATGAGGACACTGGTAAAGAGGATA-TTTCAGATGCTT---TTCTGTGC-CAGTTTTATTACCCATATCCTCTTTACAGCCACAAAGCTGCACTATGGTTATTTTATGCAAGTAATAAAATTAGCCTGAGATGGAATTAGCAGACTCGGGGCTCTTTATAGGTCAAGTCGGTGCTTTATGAGCCTGCGACTCCCTAGTGCTATCGTCATGAGGCTAGTTAGAGGGGTCTTTAAGCATGATTTAATATGTCCATGCTTCAGAAAATAGTTAAATAGCTAATTAAATGGAGGAGTTAATTTACATATTAATTG
choHof1(Sloth       )    ATCCTGCAAAGAATAATAGAATAATAAATGAGGACACTGGTAAAGAGGATA-TTTCAGATGCTT---TTCTGTGC-CAGTTTTATTACCCATATCCTCTTTACAGCCACAAAGCTGCACTATGGTTATTTTATGCAAGTAATAAAATTAGCCTGAGATGGAATTAGCAGACTCGGGGCTCTTTATAGGTCAAGTCGGTGCTTTATGAGCCTGTGACTCCCTAGTGCTATCGTCATGAGGCTAGTTAGAGGGGTCTTTAAGCATGATTTAATATGTCCATGCTTCAGAAAATAGTTAAATAGCTAATTAAATGGAGGAGTTAATTTACATATTAATTG
monDom4(Opossum     )    ATCCTGCAAAGAATAATAGAATAATAAATGAGGACACTGGTAAAGAGGATA-TTTCAGATGCTT---TCCTGTGC-CAATTTTATTACCCATATCCTCTTTACAGCCACAAAGCTGCACTATGGTTATTTTATGCAAGTAATAAAATTAGCCTGAGATGGAATTAGCAGACTCGGGGCTCTTTATAGGTCAAGTCGGTGCTTTATGAGCCCGCGACTCCCTAGTGCTATCGTCATGAGGCTAGTTAGAGGGGCCTTTAAGCATGATTTAATATGTCCATGCTTCAGAAAATAGTTAAATAGCTAATTAAATGGAGGAGTTAATTTACATATTAATTG
ornAna1(Platypus    )    ATCCTGCAAAGAATAATAGAATAATAAATGAGGACACTGGTAAAGAGGATA-TTTCAGATGCTT---TTCTGTGC-CAGTTTTATTACCCATATCCTCTTTACAGCCACAAAGCTGCACTATGGTTATTTTATGCAAGTAATAAAATTAGCCTGAGATGGAATTAGCAGACTCGGGGCTCTTTATAGGTCAAGTCGGTGCTTTATGAGCCCGCGACTCCCCAGTGCTATCGTCATGAGGCTAGTTAGAGGGGTCTTTAAGCATGATTTAATATGTCCATGCTTCAGAAAATAGTTAAATAGCTAATTAAATGGAGGAGTTAATTTACATATTAATTG
galGal3(Chicken     )    ATCCTGCAAAGAATAATAGAATAATAAATGAGGACACTGGTAAAGAGGATA-TTTCAGATGCTT---TTCTGTGC-CAGTTTTATTACCCATATCCTCTTTACAGCCACAAAGCTGCACTATGGTTATTTTATGCAAGTAATAAAATTAGCCTGAGATGGAATTAGCAGACTCGGGGCTCTTTATAGGTCAAGTCGGTGCTTTATGAGCCTGCGACTCCCTAGTGCTATCGTCATGAGGCTAGTTAGAGGGGTCTTTAAGCATGATTTAATATGTCCATGCTTCAGAAAATAGTTAAATAGCTAATTAAATGGAGGAGTTAATTTACATATTAATTG
taeGut1(Zebra finch )    ATCCTGCAAAGAATAATAGAATAATAAATGAGGACACTGGTAAAGAGGATA-TTTCAGATGCTT---TTCTGTGC-CAGTTTTATTACCCATATCCTCTTTACAGCCACAAAGCTGCACTATGGTTATTTTATGCAAGTAATAAAATTAGCCTGAGATGGAATTAGCAGACTCGGGGCTCTTTATAGGTCAAGTCGGTGCTTTATGAGCCTGCGACTCCCTAGTGCTATCGTCATGAGGCTAGTTAGAGGGGTCTTTAAGCATGATTTAATATGTCCATGCTTCAGAAAATAGTTAAATAGCTAATTAAATGGAGGAGTTAATTTACATATTAATTG
anoCar1(Lizard      )    ATCCTGCAAAGAATAATAGAATAATAAATGAGGACACTGGTAAAGAGGATA-TTTCAGATGCTT---TTCTGTGC-CAGTTTTATTACCCATATCCTCTTTACAGCCACAAAGCTGCACTATGGTTATTTTATGCAAGTAATAAAATTAGCCTGAGATGGAATTAGCAGACTCGGGGCTCTTTATAGGTCAAGTCGGTGCTTTATGAGCCTGTGACTCCCTAGTGCTATCGTCATGAGGCTAGTTAGAGGGGTCTTTAAGCATGATTTAATATGTCCATGCTTCAGAAAATAGTTAAATAGCTAATTAAATGGAGGAGTTAATTTACATATTAATTG
xenTro2(X.tropicalis)    ATCCTGCAAAGAATAATAGAATAATAAATGAGGACACTGGTAAAGAGGATA-TTTCAGATGCTT---TTCCGTGC-CAGTTTTATTACCCATATCCTCTTTACAGCCACAAAGCTGCACTATGGTTATTTTATGCAAGTAATAAAATTAGCCTGAGATAGAATTAGCAGACTCGGGGCTCTTTATAGGTCAAGTCGGTGCTTTATGATCCTGCGACTCCCCAGTGCTATCGTCATGAGGCTAGTTAGAGGGGTCTTTAAGCATGATTTAATATGTCCATGCTTCAGAAAATAGTTAAATAGCTAATTAAATGGAGGAGTTAATTTACATATTAATTG
tetNig1(Tetraodon   )    ACCCTGCAAAGAATAATAGAATAATAAATGAGGACACTAGTGAAGAGGAGA-TTTCTGATGCTT---TCCCCGGCTCTGTTTTATTACCCATATCCTCTTTACAGCTACAAAGCTGCACTATGGTTATTTTATGCAAGTCATAAAATTAGGCTGAGATGGAATTAGCAGACTCGGGGCTCTTTATAGGTCAAGCCGGTAGTTTATGAGCCCACGACTCCCTGGCGCTATTGTCAGGAGGCTAGTTAGAGGGGTCTTTAAGCATGATTTAATATGTCCATGCCTTGGAAAATAGTTAAATAGCTAATTAAATGGAGGAGTTAATTTACATATTAATTG
fr2    (Fugu        )    ACCCTGCAAAGAATAATAGAATAATAAATGAGGACACTAGTGAAGAGGAGA-TTTCTGATGCTT---TCCCCAGCTCTGTTTTATTACCCATATCCTCTTTACAGCTACAAAGCTGCACTATGGTTATTTTATGCAAGTCATAAAATTAGGCTGAGATGGAATTAGCAGACTCGGGGCTCTTTATAGGTCAAGCCGGTAGTTTATGAGCCCACGACTCCCTGGCACTATTGTCAGGAGGCTAGTTAGAGGGGTCTTTAAGCATGATTTAATATGTCCATGCCTTGGAAAATAGTTAAATAGCTAATTAAATGGAGGAGTTAATTTACATATTAATTG
gasAcu1(Stickleback )    ACCCTGCAAAGAATAATAGAATAATAAATGAGGACACTAGTGAAGAGGAGA-TTTCTGATGCTT---TCCCCAGCTCCGTTTTATTACCCATATCCTCTTTACAGCTACAAAGCTGCACTATGGTTATTTTATGCAAGTCATAAAATTAGGCTGAGATGGAATTAGCAGACTCGGGGCTCTTTATAGGTCAAGCCGGTAGTTTATGAGCCCACGACTCCCTGGCACTATTGTCAGGAGGCTAGTTAGAGGGGTCTTTAAGCATGATTTAATATGTCCATGCCTTGGAAAATAGTTAAATAGCTAATTAAATGGAGAAGTTAATTTACATATTAATTG
oryLat2(Medaka      )    ACCCTGCAAAGAATAATAGAATAATAAATGAGGACACTGGTGAAGAGGAGA-TTTCAGATGCTT---TCCCCGGCTCCGTTTTATTACCCATATCCTCTTTACAGCTACAAAGCTGCACTATGGTTATTTTATGCAAGTCATAAAATTAGGCTGAGATGGAATTAGCAGACTTGGGGCTCTTTATAGGTCAAGCCGGTAGTTTATGAGCCCACGACTCCCTGGCACTATTGTCAGGAGGCTAGTTAGCGGGGTCTTTAAGCATGATTTAATATGTCCATGCCTCGGAAAATAGTTAAATAGCTAATTAAATGGAGGAGTTAATTTACATATTAATTG
danRer5(Zebrafish   )    ACCTGGCAAAGAATAATAGAATAATAAATGAGGACACTAGTAAAGAGGAGATTTTCAGATGCTTCCCCCCCCAGCTCC-TTTTATCACCCATATCCTCTTTACAGCCACAAAGCAGCACTATGGTTATTTTATGCAAGTCATAAAATTAGCCCGGGATGGAATTAGCAGACTCGGGGCTCTTTATAGGTCAAGCCGGTGCTTTATGAGCCTGCGACTCCCTCACACTATTGTCAAGAGGCTAGTTAGAGCGCTCTTTAAGCATGATTTAATATGTCCATGCCTCGGAAAATAGTTAAATAGCTAATTAAATGGAGGAGTTAATTTACATATTAATTG
                         * *  ********************************* *   *****    **** *******     *   *     ****** ****** ************* ******* ************************ ********** * * *** ************* ***** ************** ****  **** ** **   *******     **** **** ************ * *  **************************** *  ****************************** *********************
chr1:63237437-63237543
108
41	missing: dasNov2, petMar1, speTri1
0.81
hg18   (Human       )    GCATCTCCCCCTGACCCCGGTCAATTACATTGCTTGTAAATAGTTTTT-ATACATGTTCAAATAATTGCTCATCCTAATGTGCAGTGATCTGTATTCGTCATGCTCTG
panTro2(Chimp       )    GCATCTCCCCCTGACCCCGGTCAATTACATTGCTTGTAAATAGTTTTT-ATACATGTTCAAATAATTGCTCATCCTAATGTGCAGTGATCTGTATTCGTCATGCTCTG
gorGor1(Gorilla     )    GCATCTCCCCCTGACCCCGGTCAATTACATTGCTTGTAAATAGTTTTT-ATACATGTTCAAATAATTGCTCATCCTAATGTGCAGTGATCTGTATTCGTCATGCTCTG
ponAbe2(Orangutan   )    GCATCTCCCCCTGACCCCGGTCAATTACATTGCTTGTAAATAGTTTTT-ATACATGTTCAAATAATTGCTCATCCTAATGTGCAGTGATCTGTATTCGTCATGCTCTG
rheMac2(Rhesus      )    GCATCTCCCCCTGACCCCGGTCAATTACATTGCTTGTAAATAGTTTTT-ATACATGTTCAAATAATTGCTCATCCTAATGTGCAGTGATCTGTATTCGTCATGCTCTG
calJac1(Marmoset    )    GCATCTCCCCCTGACCCCGGTCAATTACATTGCTTGTAAATAGTTTTT-ATACATGTTCAAATAATTGCTCATCCTAATGTGCAGTGATCTGTATTCGTCATGCTCTG
tarSyr1(Tarsier     )    GCATCTCCCCCTGACCCCGGTCAATTACATTGCTTGTAAATAGTTTTT-ATACATGTTCAAATAATTGCTCATTCTAATGTGCAGTGATCTGTACTCGTCATGCTCTG
micMur1(Mouse Lemur )    GCATCTCCCCCTGACCCCGGTCAATTACATTGCTTGTAAATAGTTTTT-ATACATGTTCAAATAATTGCTCATCCTAATGTGCAGTGATCTGTATTCGTCATGCTCCG
otoGar1(Bushbaby    )    GCATCTCCCCCTGACCCCGGTCAATTACATTGCTTGTAAATAGTTTTT-ATACATGTTCAAATAATTGCTCATCCTAATGTGCAGTGATCTGTATTCGTCACGCTCCG
tupBel1(TreeShrew   )    GCATCTCCCCCTGACCCCGGTCAATTACATTGCTTGTAAATAGTTTTT-ATACATGTTCAAATAATTGCTCATCCTAATGTGCAGTGATCTGTATTCGTCATGCTCTG
mm9    (Mouse       )    GCATCTCCCCCTGACCCCGGTCAATTACATTGCTTGTAAATAGTTTTT-ATACATGTTCAAATAATTGCTCATCCTAATGTGCAGTGATCTGTATTCGTCATGCTCCG
rn4    (Rat         )    GCATCTCCCCCTGACCCCGGTCAATTACATTGCTTGTAAATAGTTTTT-ATACATGTTCAAATAATTGCTCATCCTAATGTGCAGTGATCTGTATTCGTCATGCTCCG
dipOrd1(Kangaroo Rat)    GCATCTCCCCCTGACCCCGGTCAATTACATTGCTTGTAAATAGTTTTT-ATACATGTTCAAATAATTGCTCATCTTAATGTTCAGTGATCTGTATTCGTCATGCTCTG
cavPor3(Guinea Pig  )    GCATCTCCCCCTGACCCCGGTCAATTACATTGCTTGTAAATAGTTTTT-ATACATGTTCAAATAATTGCTCACCCTAATGTGCAGTGATCTGTATTCGTCATGCTCCG
oryCun1(Rabbit      )    GCATCTCCCCCTGACCCCGGTCAATTACATTGCTTGTAAATAGTTTTT-ATACATGTTCAAATAATTGCTCATCCTAATGTGCAGTGATCTGTATTCGTCATGCTCCG
ochPri2(Pika        )    GCATCTCCCCCTGACCCCGGTCAATTACATTGCTTGTAAATAGTTTTT-ATACATGTTCAAATAATTGCTCATCCTAATGTGCAGTGATCTGTATTCGTCATGCTCCG
vicPac1(Alpaca      )    GCATCTCCCCCTGACCCCGGTCAATTACATTGCTTGTAAATAGTTTTT-ATACATGTTCAAATAATTGCTCATCCTAATGTGCAGTGATCTGTATTCGTCATGCTCTG
turTru1(Dolphin     )    GCATCTCCCCCTGACCCCGGTCAATTACATTGCTTGTAAATAGTTTTT-ATACATGTTCAAATAATTGCTCATCCTAATGTGCAGTGATCTGTATTCGTCATGCTCTG
bosTau4(Cow         )    GCATCTCCCCCTGACCCCGGTCAATTACATTGCTTGTAAATAGTTTTT-ATACATGTTCAAATAATTGCTCATCCTAATGTGCAGTGATCTGTATTCGTCATGCTCTG
equCab2(Horse       )    GCATCTCCCCCTGACCCCAGTCAATTACATTGCTTGTAAATAGTTTTT-ATACATGTTCAAATAATTGCTCATCCTAATGTGTAGTGATCTGTATTCGTCATGCTCTG
felCat3(Cat         )    GCATCTCCCCCTGACCCCGGTCAATTACATTGCTTGTAAATAGTTTTT-ATACATGTTCAAATAATTGCTCATCCTAATGTGCAGTGATCTGTATTCGTCATGCTCTG
canFam2(Dog         )    GCATCTCCCCCTGACCCCGGTCAATTACATTGCTTGTAAATAGTTTTT-ATACATGTTCAAATAATTGCTCATCCTAATGTGCAGTGATCTGTATTCGTCATGCTCTG
myoLuc1(Microbat    )    GCATCTCCCCCTGACCCCGGTCAATTACATTGCTTGTAAATAGTTTTT-ATACATGTTCAAATAATTGCTCATCCTAATGTGCAGTGATCTGTATTCGTCATGCTCGG
pteVam1(Megabat     )    GCATCTCCCCCTGACCCCGGTCAATTACATTGCTTGTAAATAGTTTTT-ATACATGTTCAAATAATTGCTCATCCTAATGTGCAGTGATCTGTATTCGTCATGCTCCG
eriEur1(Hedgehog    )    GCATCTCCCCCTGACCCCGGTCAATTACATTGCTTGTAAATAGTTTTT-ATACATGTTCAAATAATTGCTCATCCTAATGTGCAGTGATCTGTAGTCGTCATGCTCTG
sorAra1(Shrew       )    GCATCTCCCCCTGACCCCGGTCAATTACATTGCTTGTAAATAGTTTTT-ATACATGTTCAAATAATTGCTCATCCTAATGTGCAGTGATCTGTATTCGTCATGCTCGG
loxAfr2(Elephant    )    GCATCTCCCCCTGACCCCGGTCAATTACATTGCTTGTAAATAGTTTTT-ATACATGTTCAAATAATTGCTCATCCTAATGTGCAGTGATCTGTATTCGTCATGCTCTG
proCap1(Rock hyrax  )    GCATCTCCCCCTGACCCCGGTCAATTACATTGCTTGTAAATAGTTTTT-ATACATGTTCAAATAATTGCTCATCCTAATGTGCAGTGATCTGTATTCGTCATGCTCTG
echTel1(Tenrec      )    GCATCTCCCCCTGACCCCGGTCAATTACATTGCTTGTAAATAGTTTTT-ATACATGTTCAAATAATTGCTCATCCTAATGTGCAGTGATCTGTATTCGTCATGCTCTG
choHof1(Sloth       )    GCATCTCCCCCTGACCCCGGTCAATTACATTGCTTGTAAATAGTTTTT-ATACATGTTCAAATAATTGCTCATCCTAATGTGCAGTGATCTGTATTCGTCATGCTCTG
monDom4(Opossum     )    GCATCTCCCCCTGACCCCGGTCAATTACATTGCTTGTAAATAGTTTTTAATACATGTTCAAATGATTGCTCATCTTAATGCGCAGTGATCTGTATTCGTCACGCTCGG
ornAna1(Platypus    )    GCATCTCCCCCTGACCCCGGTCAATTACATTGCTTGTAAATAGTTTTT-ATACATGTTCAAATAATTGCTCATCCAAATGTGCAGTGATCTGTATTCGTCATGCTCTG
galGal3(Chicken     )    GCATCTCCCCCTGACCCCGGTCAATTACATTGCTTGTAAATAGTTTTT-ATACATGTTCAAATAATTGCTCATCCTAATGTGCAGTGATCTGTATTCGTCATGCTCTG
taeGut1(Zebra finch )    GCATCTCCCCCTGACCCCGGTCAATTACATTGCTTGTAAATAGTTTTT-ATACATGTTCAAATAATTGCTCATCCTAATGTGCAGTGATCTGTATTCGTCATGCTCTG
anoCar1(Lizard      )    GCATCTCCCCCTGACCCCGGTCAATTACATTGCTTGTAAATAGTTTTT-ATACATGTTCAAATAATTGCTCATCCTAATGTGCAGTGATCTGTATTCGTCACGCTCTG
xenTro2(X.tropicalis)    GCATCTCCCTCTGACCCCGGTCAATTACATTGCTTGTAAATAGTTTTT-ATACATGTTCAAATAATTGCTCATCCTAATGTGCAGTGATCTGTATTCGTCACGCACTG
tetNig1(Tetraodon   )    GCATCTCCCCCTGACCCTGGTCAATTACATTGCTTGTAAATAGTTTTT-ATACATGTTCAAATAATTGCTCATCCTAATGTGCAGTGATCTGTATTCGTCATG-TCCG
fr2    (Fugu        )    GCATCTCCCCCTGACCCTGGTCAATTACATTGCTTGTAAATAGTTTTT-ATACATGTTCAAATAATTGCTCATCCTAATGTGCAGTGATCTGTATTCGTCATGCTCCG
gasAcu1(Stickleback )    GCATCTACCCCTGACCCTGGTCAATTACATTGCTTGTAAATAGTTTTT-ATACATGTTCAAATAATTGCTCATCCTAATGTGCAGTGATCTGTATTCGTCATGCTCCG
oryLat2(Medaka      )    GCATCTCCCCCTGACCCTGGTCAATTACATTGCTTGTAAATAGTTTTT-ATACATGTTCAAATAATTGCTCATCCTAATGTGCAGTGATCTGTATTCGTCATGCTCCG
danRer5(Zebrafish   )    GCATCTCCTTCTGACCCCGGTCAATTACATTGCTTGTAAATAGTTTTT-ATACATGTTCAAATAATTGCTCATCCTAATGTGCAGCGATCTGTATTCGTCACGCTCGG
                         ****** *  *******  ***************************** ************** ********    ****   ** ******** ****** *  * *
chr1:63237554-63237715
176
41	missing: dasNov2, petMar1, speTri1
0.80
hg18   (Human       )    CCATC----TCTACACCGCCACCAGGACCCATT------ACTCGGCTGTAAGTGAAATTGAAATTGAAGTTATAATTGATATCGGGGCCCATCACCATAAT-GGGTTCATCATAGCGCCATCT-AAAATATTAATTTTCTAATTATGGATAAATGATCAG-ACAAGC-TGAGCCAG
panTro2(Chimp       )    CCATC----TCTACACCGCCACCAGGACCCATT------ACTCGGCTGTAAGTGAAATTGAAATTGAAGTTATAATTGATATCGGGGCCCATCACCATAAT-GGGTTCATCATAGCGCCATCT-AAAATATTAATTTTCTAATTATGGATAAATGATCAG-ACAAGC-TGAGCCAG
gorGor1(Gorilla     )    CCATC----TCTACACCGCCACCAGGACCCATT------ACTCGGCTGTAAGTGAAATTGAAATTGAAGTTATAATTGATATCGGGGCCCATCACCATAAT-GGGTTCATCATAGCGCCATCT-AAAATATTAATTTTCTAATTATGGATAAATGATCAG-ACAAGC-TGAGCCAG
ponAbe2(Orangutan   )    CCATC----TCTACACCGCCACCAGGACCCATT------ACTCGGCTGTAAGTGAAATTGAAATTGAAGTTATAATTGATATCGGGGCCCATCACCATAAT-GGGTTCATCATAGCGCCATCT-AAAATATTAATTTTCTAATTATGGATAAATGATCAG-ACAAGC-TGAGCCAG
rheMac2(Rhesus      )    CCATC----TCTACACCGCCACCAGGACCCATT------ACTCGGCTGTAAGTGAAATTGAAATTGAAGTTATAATTGATATCGGGGCCCATCACCATAAT-GGGTTCATCATAGCGCCATCT-AAAATATTAATTTTCTAATTATGGATAAATGATCAG-ACAAGC-TGAGCCAG
calJac1(Marmoset    )    CCATC----TCTACACCGCCACCAGGACCCATT------ACTCGGCTGTAAGTGAAATTGAAATTGAAGTTATAATTGATATCGGGGCCCATCACCATAAT-GGGTTCATCATAGCGCCATCT-AAAATATTAATTTTCTAATTATGGATAAATGATCAG-ACAAGC-TGAGCCAG
tarSyr1(Tarsier     )    CCATC----TCTACGCCGCCACCAGGACCCATT------ACTCGGCTGTAAGTGAAATTGAAATTGAAGTTATAATTGATATCGGGGCCCATCACCATAAT-GGGTTCATCATAGCGCCATCT-AAAATATTAATTTTCTAATTATGGATAAATGATCAG-ACAAGC-TGAGCCAG
micMur1(Mouse Lemur )    CCATC----TCTACACCGCCACCAGGACCCATT------ACTTGGCTGTAAGTGAAATTGAAATTGAAGTTATAATTGATATCGGGGCCCATCACCATAAT-GGGTTCATCATAGCGCCATCT-AAAATATTAATTTTCTAATTATGGATAAATGATCAG-ACAAGC-TGAGCCAG
otoGar1(Bushbaby    )    CCATC----TCTACACCGCCACCAGGACCCATT------ACTCGGCTGTAAGTGAAATTGAAATTGAAGTTATAATTGATATCGGGGCCCATCACCATAAT-GGGTTCATCATAGCGCCATCT-AAAATATTAATTTTCTAATTATGGATAAATGATCAG-ACAAGC-TGAGCCAG
tupBel1(TreeShrew   )    CCATC----TCCACACCGCCACCAGGACCCATT------ACTCGGCTGTAAGTGAAATTGAAATTGAAGTTATAATTGATATCGGGGCCCATCACCATAAT-GGGTTCATCATAGCGCCATCT-AAAATATTAATTTTCTAATTATGGATAAATGATCAG-ACAAGC-TGAGCCAG
mm9    (Mouse       )    CCATC----TCTACGCCGCCACCAGGACCCATT------ACTCGGCTGTAAGTGAAATTGAAATTGAAGTTATAATTGATATCGGGGCCCATCACCATAAT-GGGTTCATCATAGCGCCATCT-AAAATATTAATTTTCTAATTATGGATAAATGATCAG-ACAAGC-TGAGCCAG
rn4    (Rat         )    CCATC----TCCACGCCGCCACCAGGACCCATT------ACTCGGCTGTAAGTGAAATTGAAATTGAAGTTATAATTGATATCGGGGCCCATCACCATAAT-GGGTTCATCATAGCGCCATCT-AAAATATTAATTTTCTAATTATGGATAAATGATCAG-ACAAGC-TGAGCCAG
dipOrd1(Kangaroo Rat)    CCATC----TCTACACCGCCACCAGGACCCATT------ACTTGGCTGTAAGTGAAATTGAAATTGAAGTTATAATTGATATCGGGGCCCATCACCATAAT-GGGTTCATCATAGCGCCATCT-AAAATATTAATTTTCTAATTATGGATAAATGATCAG-ACAAGC-TGAGCCAG
cavPor3(Guinea Pig  )    CCATC----TCCACGCCGCCACCAGGAGCCATT------ACTCGGCTGTAAGTGAAATTGAAATTGAAGTTATAATTGATATCAGGGCCCATCACCATAAT-GGGTTCATCATAGCGCCATCT-AAAATATTAATTTTCTAATTATGGATAAATGATCAG-ACAAGC-TGAGCCAG
oryCun1(Rabbit      )    CCATC----TCCACGCCGCCACCAGGACCCATT------ACTCGGCTGTAAGTGAAATTGAAATTGAAGTTATAATTGATATCGGGGCCCATCACCATAATGGGGTTCATCATAGCGCCATCTAAAAATATTAATTTTCTAATTATGGATAAATGATCAGAACAAGCTTGAGCCAG
ochPri2(Pika        )    CCATC----TCCACGCCGCCACCAGGACCCATT------ACTCGGCTGTAAGTGAAATTGAAATTGAAGTTATAATTGATATCGGGGCCCATCACCATAAT-GGGTTCATCATAGCGCCATCT-AAAATATTAATTTTCTAATTATGGATAAATGATCAG-ACAAGC-TGAGCCAG
vicPac1(Alpaca      )    CCATC----TCTACACCGCCACCAGGACCCATT------ACTCGGCTGTAAGTGAAATTGAAATTGAAGTTATAATTGATATCGGGGCCCATCACCATAAT-GGGTTCATCATAGCGCCATCT-AAAATATTAATTTTCTAATTATGGATAAATGATCAG-ACAAGC-TGAGCCAG
turTru1(Dolphin     )    CCATC----TCTACACCGCCACCAGGACCCATT------ACTCGGCTGTAAGTGAAATTGAAATTGAAGTTATAATTGATATCGGGGCCCATCACCATAAT-GGGTTCATCATAGCGCCATCT-AAAATATTAATTTTCTAATTATGGATAAATGATCAG-ACAAGC-TGAGCCAG
bosTau4(Cow         )    CCATC----TCTACACCGCCACCAGGACCCATT------ACTCGGCTGTAAGTGAAATTGAAATTGAAGTTATAATTGATATCGGGGCCCATCACCATAAT-GGGTTCATCATAGCGCCATCT-AAAATATTAATTTTCTAATTATGGATAAATGATCAG-ACAAGC-TGAGCCAG
equCab2(Horse       )    CCATC----TCTACACCGCCACCAGGACCCATT------ACTCGGCTGTAAGTGAAATTGAAATTGAAGTTATAATTGATATCGGGGCCCATCACCATAAT-GGGTTCATCATAGCGCCATCT-AAAATATTAATTTTCTAATTATGGATAAATGATCAG-ACAAGC-TGAGCCAG
felCat3(Cat         )    CCATC----TCTACACCGCCACCAGGACCCATT------ACTCGGCTGTAAGTGAAATTGAAATTGAAGTTATAATTGATATCGGGGCCCATCACCATAAT-GGGTTCATCATAGCGCCATCT-AAAATATTAATTTTCTAATTATGGATAAATGATCAG-ACAAGC-TGAGCCAG
canFam2(Dog         )    CCATC----TCTACACCGCCACCAGGACCCATT------ACTCGGCTGTAAGTGAAATTGAAATTGAAGTTATAATTGATATCGGGGCCCATCACCATAAT-GGGTTCATCATAGCGCCATCT-AAAATATTAATTTTCTAATTATGGATAAATGATCAG-ACAAGC-TGAGCCAG
myoLuc1(Microbat    )    CCATC----TCTACACCGCCACCAGGACCCATT------ACTCGGCTGTAAGTGAAATTGAAATTGAAGTTATAATTGATATCGGGGCCCATCACCATAAT-GGGTTCATCATAGCGCCATCT-AAAATATTAATTTTCTAATTATGGATAAATGATCAG-ACAAGC-TGAGCCAG
pteVam1(Megabat     )    CCATC----TCTACACCGCCACCAGGACCCATT------ACTCGGCTGTAAGTGAAATTGAAATTGAAGTTATAATTGATATCGGGGCCCATCACCATAAT-GGGTTCATCATAGCGCCATCT-AAAATATTAATTTTCTAATTATGGATAAATGATCAG-ACAAGC-TGAGCCAG
eriEur1(Hedgehog    )    CCATC----TCTACACTGCCACCAGGACCCATT------ACTCGGCTGTAAGTGAAATTGAAATTGAAGTTATAATTGATATCGGGGCCCATCACCATAAT-GGGTTCATCATAGCGCCATCT-AAAATATTAATTTTCTAATTATGGATAAATGATCAG-ACAAGC-TGAGCCAG
sorAra1(Shrew       )    CCATC----TCTGCACTGCCACCAGGACCCATT------ACTCGGCTGTAAGTGAAATTGAAATTGAAGTTATAATTGATATCGGGGCCCATCACCATAAT-GGGTTCATCATAGCGCCATCT-AAAATATTAATTTTCTAATTATGGATAAATGATCAG-ACAAGC-TGAGCCAG
loxAfr2(Elephant    )    CCATC----TCTACACCGCCACCAGGACCCATT------ACTCGGCTGTAAGTGAAATTGAAATTGAAGTTATAATTGATATCGGGGCCCATCACCATAAT-GGGTTCATCATAGCGCCATCT-AAAATATTAATTTTCTAATTATGGATAAATGATCAG-ACAAGC-TGAGCCAG
proCap1(Rock hyrax  )    CCATC----TCTACACCGCCACCAGGACCCATT------ACTCGGCTGTAAGTGAAATTGAAATTGAAGTTATAATTGATATCGGGGCCCATCACCATAAT-GGGTTCATCATAGCGCCATCT-AAAATATTAATTTTCTAATTATGGATAAATGATCAG-ACAAGC-TGAGCCAG
echTel1(Tenrec      )    CCATC----TCTGCGCCGCCACCAGGACCCATT------ACTCGGCTGTAAGTGAAATTGAAATTGAAGTTATAATTGATATCGGGGCCCATCACCATAAT-GGGTTCATCATAGCGCCATCT-AAAATATTAATTTTCTAATTATGGATAAATGATCAG-ACAAGC-TGAGCCAG
choHof1(Sloth       )    CCATC----TCTACACTGCCACCAGGACCCATT------ACTCGGCTGTAAGTGAAATTGAAATTGAAGTTATAATTGATATCGGGGCCCATCACCATAAT-GGGTTCATCATAGCGCCATCT-AAAATATTAATTTTCTAATTATGGATAAATGATCAG-ACAAGC-TGAGCCAG
monDom4(Opossum     )    CCATC----ACCGAGCCGCCACCAGGACCCATT------ACTCGGCTGTAAGTGAAATTGAAATGGAAGTTATAATTGATATCGGGGCCCATCACCATAAT-GGGTTCATCATAGCGCCATCT-AAAATATTAATTTTCTAATTATGGATAAATGATCAG-ACAAGC-TGAGCCAG
ornAna1(Platypus    )    CCATC----ACTACACCGCCACCAGGACCCATT------ACTCGGCTGTAAGTGAAATTGAAATTGAAGTTATAATTGATATCGGGGCCCATCACCATAAT-GGGTTCATCATAGCGCCATCT-AAAATATTAATTTTCTAATTATGGATAAATGATCAG-ACAAGC-TGAGCCAG
galGal3(Chicken     )    CCATC----ACTACACCGCCACCAGGACCCATT------ACTCGGCTGTAAGTGAAATTGAAATTGAAGTTATAATTGATATCGGGGCCCATCACCATAAT-GGGTTCATCATAGCGCCATCT-AAAATATTAATTTTCTAATTATGGATAAATGATCAG-ACAAGC-TGAGCCAG
taeGut1(Zebra finch )    CCATC----ACTACACCGCCACCAGGACCCATT------ACTCGGCTGTAAGTGAAATTGAAATTGAAGTTATAATTGATATCGGGGCCCATCACCATAAT-GGGTTCATCATAGCGCCATCT-AAAATATTAATTTTCTAATTATGGATAAATGATCAG-ACAAGC-TGAGCCAG
anoCar1(Lizard      )    CCATC----ACTACATTGCCACCAGGACCCATT------ACTCGGCTGTAAGTGAAATTGAAATTGAAGTTATAATTGATATCGGGGCCCATCACCATAAT-GGGTTCATCATAGCGCCATCT-AAAATATTAATTTTCTAATTATGGATAAATGATCAG-ACAAGC-TGAGCCAG
xenTro2(X.tropicalis)    CCATC----ACTACACCGCCACCAGGACCCATT------ACGCGGCTGTAAGTGAAATTGAAATTGAAGTTATAATTGATATCGGGGCCCATCACCATAAT-GGGTTCATCATAGCGCCATCT-AAAATATTAATTTTCTAATTATGGATAAATGATCAG-ACAAGC-TGAGCCAG
tetNig1(Tetraodon   )    CCATCAC--TCGGCTCTGCCACCCGGAGCGATTTTGCTGCCGTGGCTGTAAGTGAAATTGAAATTGAAGTTATAATTGATATCGGGGCCCATCACCATAAT-GGGTTCATCATAGCGCCATCT-AAAATATTAATTTTCTAATTATGGATAAATGATCAG-ACAAGC-TGAGCCGG
fr2    (Fugu        )    CCATCAC--TCCACTCTGCCACCCGGAGCCATTTTGCTGCCGTGGCTGTAAGTGAAATTGAAATTGAAGTTATAATTGATATCGGGGCCCATCACCATAAT-GGGTTCATCATAGCGCCATCT-AAAATATTAATTTTCTAATTATGGATAAATGATCAG-ACAAGC-TGAGCCGG
gasAcu1(Stickleback )    CTATCAC--TCGACGCCGCCACCCGGAGCCATTTTGCTGCCGTGGCTGTAAGTGAAATTGAAATTGAAGTTATAATTGATATCGGGGCCCATCACCATAAT-GGGTTCATCATAGCGCCATCT-AAAATATTAATTTTCTAATTATGGATAAATGATCAG-ACAAGC-TGAGCCGG
oryLat2(Medaka      )    CCATCAC--TCGGCTCCGCCACCCGGAGCCATTTTGCTGCCGAGGCTGTAAGTGAAATTGAAATTGAAGTTATAATTGATATCGGGGCCCATCACCATAAT-GGGTTCATCATAGCGCCATCT-AAAATATTAATTTTCTAATTATGGATAAATGATCAG-ACAAGC-TGAGCCGG
danRer5(Zebrafish   )    CCATCACAGTCCTCTGTACCAGCAGGCTCTATT----TGCCGGGGCTGTAAGTGAAATTGAAATTGAAGTTATAATTGATATCGGGGCCCATCACCATAAT-GGGTTCATCATAGCGCCATCT-AAAATATTAATTTTCTAATTATGGATAAATGATCAG-ACAAGC-TGAGGCAG
                         * ***     *       *** * **  * ***       *  ********************* ****************** ***************** ********************* ************************************ ****** **** * *
chr1:87576977-87577097
121
40	missing: loxAfr2, myoLuc1, oryLat2, petMar1
0.84
hg18   (Human       )    CAGATGTTGTGGTCTCATTTGATTGCATAGGAAAACTGCAGTGATACAGCAAACACCCAGAGAGATATGATGACAAATGGGTCCAGATCCCGGTAAATTACTTTCTGCTCAAATCGAAATT
panTro2(Chimp       )    CAGATGTTGTGGTCTCATTTGATTGCATAGGAAAACTGCAGTGATACAGCAAACACCCAGAGAGATATGATGACAAATGGGTCCAGATCCCGGTAAATTACTTTCTGCTCAAATCGAAATT
gorGor1(Gorilla     )    CAGATGTTGTGGTCTCATTTGATTGCATAGGAAAACTGCAGTGATACAGCAAACACCCAGAGAGATATGATGACAAATGGGTCCAGATCCCGGTAAATTACTTTCTGCTCAAATCGAAATT
ponAbe2(Orangutan   )    CAGATGTTGTGGTCTCATTTGATTGCATAGGAAAACTGCAGTGATACAGCAAACACCCAGAGAGATATGATGACAAATGGGTCCAGATCCCGGTAAATTACTTTCTGCTCAAATCGAAATT
rheMac2(Rhesus      )    CAGATGTTGTGGTCTCATTTGATTGCATAGGAAAACTGCAGTGATACAGCAAACACCCAGAGAGATATGATGACAAATGGGTCCAGATCCCGGTAAATTACTTTCTGCTCAAATCGAAATT
calJac1(Marmoset    )    CAGATGTTGTGGTCTCATTTGATTGCATAGGAAAACTGCAGTGATACAGCAAACACCCAGAGAGATATGATGACAAATGGGTCCAGATCCCGGTAAATTACTTTCTGCTCAAATCGAAATT
tarSyr1(Tarsier     )    CAGATGTTGTGGTCTCATTTGATTGCATAGGAAAACTGCAGTGATACAGCAAACACCCAGAGAGATATGATGACAAATGGGTCCAGATCCCGGTAAATTACTTTCTGCTCAAATCGAAATT
micMur1(Mouse Lemur )    CAGATGTTGTGGTCTCATTTGATTGCATAGGAAAACTGCAGTGATACAGCAAACACCCAGAGAGATATGATGACAAATGGGTCCAGATCCCGGTAAATTACTTTCTGCTCAAATCGAAATT
otoGar1(Bushbaby    )    CAGATGTTGTAGTCTCATTTGATTGCATAGGAAAACTGCAGTGATACAGCAAACACCCAGAGAGATATGATGACAAATGGGTCCAGATCCCGGTAAATTACTTTCTGCTCAAATCGAAATT
tupBel1(TreeShrew   )    CAGATGTTGTGGTCTCATTTGATTGCATAGGAAAACTGCAGTGATACAGCAAACACCCAGAGAGATATGATGACAAATGGGTCCAGATCCCGGTAAATTACTTTCTGCTCAAATCGAAATT
mm9    (Mouse       )    CAGATGTTGTGGTCTCATTTGATTGCATAGGAAAACTGCAGTGATACAGCAAACACCCAGAGAGATATGATGACAAATGGGTCCAGATCCCGGTAAATTACTTTCTGCTCAAATCGAAATT
rn4    (Rat         )    CAGATGTTGTGGTCTCATTTGATTGCATAGGAAAACTGCAGTGATACAGCAAACACCCAGAGAGATATGATGACAAATGGGTCCAGATCCCGGTAAATTACTTTCTGCTCAAATCGAAATT
dipOrd1(Kangaroo Rat)    CAGATGTTGTGGTCTCATTTGATTGCATAGG-AAACTGCAGTGATACAGCAAACACCCAGAGAGATATGATGACAAATGGGTCCAGATCCCGGTAAATTACTTTCTGCTCAAATCGAAATT
cavPor3(Guinea Pig  )    CAGATGTTGTGGTCTCATTTGATTGCATAGGAAAACTGCAGTGATACAGCAAACACCCAGAGAGATATGATGACAAATGGGTCCAGATCCCGGTAAATTACTTTCTGCTCAAATCGAAATT
speTri1(Squirrel    )    CAGATGTTGTGGTCTCATTTGATTGCATAGGAAAACTGCAGTGATACAGCAAACACCCAGAGAGATATGATGACAAATGGGTCCAGATCCCGGTAAATTACTTTCTGCTCAAATCGAAATT
oryCun1(Rabbit      )    CAGATGTTGTGGTCTCATTTGATTGCATAGGAAAACTGCAGTGATACAGCAAACACCCAGAGAGATATGATGACAAATGGGTCCAGATCCCGGTAAATTACTTTCTGCTCAAATCGAAATT
ochPri2(Pika        )    CAGATGTTGTGGTCTCATTTGATTGCATAGGAAAACTGCAGTGATACAGCAAACACCCAGAGAGATATGATGACAAATGGGTCCAGATCCCGGTAAATTACTTTCTGCTCAAATCGAAATT
vicPac1(Alpaca      )    CAGATGTTGTGGTCTCATTTGATTGCATAGGAAAACTGCAGTGATACAGCAAACACCCAGAGAGATATGATGACAAATGGGTCCAGATCCCGGTAAATTACTTTCTGCTCAAATCGAAATT
turTru1(Dolphin     )    CAGATGTTGTGGTCTCATTTGATTGCATAGGAAAACTGCAGTGATACAGCAAACACCCAGAGAGATATGATGACAAATGGGTCCAGATCCCGGTAAATTACTTTCTGCTCAAATCGAAATT
bosTau4(Cow         )    CAGATGTTGTGGTCTCATTTGATTGCATAGGAAAACTGCAGTGATACAGCAAACACCCAGAGAGATATGATGACAAATGGGTCCAGATCCCGGTAAATTACTTTCTGCTCAAATCGAAATT
equCab2(Horse       )    CAGATGTTGTGGTCTCATTTGATTGCATAGGAAAACTGCAGTGATACAGCAAACACCCAGAGAGATATGATGACAAATGGGTCCAGATCCCGGTAAATTACTTTCTGCTCAAATCGAAATT
felCat3(Cat         )    CAGATGTTGTGGTCTCATTTGATTGCATAGGAAAACTGCAGTGATACAGCAAACACCCAGAGAGATATGATGACAAATGGGTCCAGATCCCGGTAAATTACTTTCTGCTCAAATCGAAATT
canFam2(Dog         )    CAGATGTTGTGGTCTCATTTGATTGCATAGGAAAACTGCAGTGATACAGCAAACACCCAGAGAGATATGATGACAAATGGGTCCAGATCCCGGTAAATTACTTTCTGCTCAAATCGAAATT
pteVam1(Megabat     )    CAGATGTTGTGGTCTCATTTGATTGCATAGGAAAACTGCAGTGATACAGCAAACACCCAGAGAGATATGATGACAAATGGGTCCAGATCCCGGTAAATTACTTTCTGCTCAAATCGAAATT
eriEur1(Hedgehog    )    CAGATGTTGTGGTCTCATTTGATTGCATAGGAAAACTGCAGTGATACAGCAAACACCCAGAGAGATATGATGACAAATGGGTCCAGATCCCGGTAAATTACTTTCTGCTCAAATCGAAATT
sorAra1(Shrew       )    CAGATGTTGTGGTCTCATTTGATTGCATAGGAAAACTGCAGTGATACAGCAAACACCCAGAGAGATATGATGACAAATGGGTCCAGATCCCGGTAAATTACTTTCTGCTCAAATCGAAATT
proCap1(Rock hyrax  )    CAGATGTTGTGGTCTCATTTGATTGCATACGAAAACTGCAGTGATACAGCAAACACCTATAGAGATATGATGACAAATGGGTCCAGATCCCGGCAAATTACTTTCTGCTCAAATCGAAATT
echTel1(Tenrec      )    CAGATGTTGTGGTCTCATTTGATTGCATAGGAAAACTGCAGTGATACAGCAAACACCCAGAGAGATATGATGACAAATGGGTCCAGATCCCGGTAAATTACTTTCTGCTCAAATCGAAATT
dasNov2(Armadillo   )    CAGATGTTGTGGTCTCATTTGATTGCATAGGAAAACTGCAGTGATACAGCAAACACCCAGAGAGATATGATGACAAATGGGTCCAGATCCCGGTAAATTACTTTCTGCTCAAATCGAAATT
choHof1(Sloth       )    CAGATGTTGTGGTCTCATTTGATTGCATAGGAAAACTGCAGTGATACAGCAAACACCCAGAGAGATATGATGACAAATGGGTCCAGATCCCGGTAAATTACTTTCTGCTCAAATCGAAATT
monDom4(Opossum     )    CAGATGTTGTGGTCTCATTTGATTGCATAGGAAAACTGCAGTGATACAGCAAACACCCAGAGAGATATGATGACAAATGGGTCCAGATCCCGGTAAATTACTTTCTGCTCAAATCGAAATT
ornAna1(Platypus    )    CAGATGTTGTGGTCTCATTTGATTGCATAGGAAAACTGCAGTGATACAGCAAACACCCAGAGAGATATGATGACAAATGGGTCCAGATCCCGGTAAATTACTTTCTGCTCAAATCGAAATT
galGal3(Chicken     )    CAGATGTTGTGGTCTCATTTGATTGCATAGGAAAACTGCAGTGATACAGCAAACACCCAGAGAGATATGATGACAAATGGGTCCAGATCCCGGTAAATTACTTTCTGCTCAAATCGAAATT
taeGut1(Zebra finch )    CAGATGTTGTGGTCTCATTTGATTGCATAGGAAAACTGCAGTGATACAGCAAACACCCAGAGAGATATGATGACAAATGGGTCCAGATCCCGGTAAATTACTTTCTGCTCAAATCGAAATT
anoCar1(Lizard      )    CAGATGTTGTGGTCTCATTTGATTGCATAGGAAAACTGCAGTGATACAGCAAACACCCAGAGAGATATGATGACAAATGGGTCCAGATCCCGGTAAATTACTTTCTGCTCAAATCGAAATT
xenTro2(X.tropicalis)    CAGATGTTGTGGTCTCATTTGATTGCATAGGAAAACTGCAGTGATACAGCAAACACCCAGAGAGATATGATGACAAATGGATCCAGATCCCGGTAAATTACTTTCTGCTCAAATCGAAATT
tetNig1(Tetraodon   )    CAGATGCCCTGCTCTTATTTGATTGCTTAGGAAAAGTGCAGTGATAGAGCAAACACCCGGTGAGATATGATGACAAATGGGTCCAGATCCCAGTAAATTACTTTCTGCTCAAATCGAAATT
fr2    (Fugu        )    CAGATGCCGTGGTCTTATTTGATTGCTTAGGAAAAGTGCAGTGATAGAGCAAACACCCGGTGAGATATGATGACAAATGGGTCCAGATCCCAGTAAATTACTTTCTGCTCAAATCGAAATT
gasAcu1(Stickleback )    CAGATGCCGTGGTCTTATTTGATTGCTTAGGAAAAGTGCAGTGATAGAGCAAACACCCGGTGAGATATGATGACAAATGGGTCCAGATCCCAGTAAATTACTTTCTGCTCAAATCGAAATT
danRer5(Zebrafish   )    CAGATGCTGTGGTCTTATTTGATTGCATAGGAAAAGTGCAGTGATAGAGCAAACAGCCAGTGAGATATGATGACAAATGGGTCCAGATCCCAGTAAATTACTTTCTGCTCAAATCGAAATT
                         ******   *  *** ********** ** * *** ********** ******** *    ******************* ********** * ***************************
chr1:87595061-87595228
169
40	missing: dipOrd1, felCat3, petMar1, vicPac1
0.80
hg18   (Human       )    AGTCCTCTTG-CCCAAGCAACATTTCTTCTCTGAGCTAATTAAATCTGGAAATGAATTAGCAACACGAAGCTCCAAATATTAATTCCTGCTAGAAGATGACTTCACTTCCTAATGAAATTAATTAGCTGCGCTGGACCTTCAATCAGACGCCAAACGCTGTCCATGAAC
panTro2(Chimp       )    AGTCCTCTTG-CCCAAGCAACATTTCTTCTCTGAGCTAATTAAATCTGGAAATGAATTAGCAACACGAAGCTCCAAATATTAATTCCTGCTAGAAGATGACTTCACTTCCTAATGAAATTAATTAGCTGCGCTGGACCTTCAATCAGACGCCAAACGCTGTCCATGAAC
gorGor1(Gorilla     )    AGTCCTCTTG-CCCAAGCAACATTTCTTCTCTGAGCTAATTAAATCTGGAAATGAATTAGCAACACGAAGCTCCAAATATTAATTCCTGCTAGAAGATGACTTCACTTCCTAATGAAATTAATTAGCTGCGCTGGACCTTCAATCAGACGCCAAACGCTGTCCATGAAC
ponAbe2(Orangutan   )    AGTCCTCTTG-CCCAAGCAACATTTCTTCTCTGAGCTAATTAAATCTGGAAATGAATTAGCAACACGAAGCTCCAAATATTAATTCCTGCTAGAAGATGACTTCACTTCCTAATGAAATTAATTAGCTGCGCTGGACCTTCAATCAGACGCCAAACGCTGTCCATGAAC
rheMac2(Rhesus      )    AGTCCTCTTG-CCCAAGCAACATTTCTTCTCTGAGCTAATTAAATCTGGAAATGAATTAGCAACACGAAGCTCCAAATATTAATTCCTGCTAGAAGATGACTTCACTTCCTAATGAAATTAATTAGCTGCGCTGGACCTTCAATCAGACGCCAAACGCTGTCCATGAAC
calJac1(Marmoset    )    AGTCCTCTTG-CCCAAGCAACATTTCTTCTCTGAGCTAATTAAATCTGGAAATGAATTAGCAACACGAAGCTCCAAATATTAATTCCTGCTAGAAGATGACTTCACTTCCTAATGAAATTAATTAGCTGCGCTGGACCTTCAATCAGACGCCAAACGCTGTCCATGAAC
tarSyr1(Tarsier     )    AGTCCTCTTG-CCCAAGCAACATTTCTTCTCTGAGCTAATTAAATCTGGAAATGAATTAGCAACACGAAGCTCCAAATATTAATTCCTGCTAGAAGATGACTTCACTTCCTAATGAAATTAATTAGCTGCGCTGGACCTTCAATCAGACGCCAAACGCTGTCCATGAAC
micMur1(Mouse Lemur )    AGTCCTCTTG-CCCAAGCAACATTTCTTCTCTGAGCTAATTAAATCTGGAAATGAATTAGCAACACGAAGCTCCAAATATTAATTCCTGCTAGAAGATGACTTCACTTCCTAATGAAATTAATTAGCTGCGCTGGACCTTCAATCAGACGCCAAACGCTGTCCATGAAC
otoGar1(Bushbaby    )    AGTCCTCTTG-CCCAAGCAACATTTCTTCTCTGAGCTAATTAAATCTGGAAATGAATTAGCAACACGAAGCTCCAAATATTAATTCCTGCTAGAAGATGACTTCACTTCCTAATGAAATTAATTAGCTGCGCTGGACCTTCAATCAGACGCCAAACGCTGTCCATGAAC
tupBel1(TreeShrew   )    AGTCCTCTTG-CCCAAGCAACATTTCTTCTCTGAGCTAATTAAATCTGGAAATGAATTAGCAACACGAAGCTCCAAATATTAATTCCTGCTAGAAGATGACTTCACTTCCTAATGAAATTAATTAGCTGCGCTGGACCTTCAATCAGACGCCAAACGCTGTCCATGAAC
mm9    (Mouse       )    AGTCCTCTTG-CCCAAGCAACATTTCTTCTCTGAGCTAATTAAATCTGGAAATGAATTAGCAACACGAAGCTCCAAATATTAATTCCTGCTAGAAGATGACTTCACTTCCTAATGAAATTAATTAGCTGCACTGGACCTTCAATCAGACGCCAAACGTTGTCCATGAAC
rn4    (Rat         )    AGTCCTCTTG-CCCAAGCAACATTTCTTCTCTGAGCTAATTAAATCTGGAAATGAATTAGCAACACGAAGCTCCAAATATTAATTCCTGCTAGAAGATGACTTCACTTCCTAATGAAATTAATTAGCTGCACTGGACCTTCAATCAGACGCCAAACGTTGTCCATGAAC
cavPor3(Guinea Pig  )    AGTCCTCTTG-CCCAAGCAACATTTCTTCTCTGAGCTAATTAAATCTGGAAATGAATTAGCAACACGAAGCTCCAAATATTAATTCCTGCTAGAAGATGACTTCACTTCCTAATGAAATTAATTAGCTGCGCTGGACCTTCAATCAGACGCCAAACGCTGTCCATGAAC
speTri1(Squirrel    )    AGTCCTCTTG-CCCAAGCAACATTTCTTCTCTGAGCTAATTAAATCTGGAAATGAATTAGCAACACGAAGCTCCAAATATTAATTCCTGCTAGAAGATGACTTCACTTCCTAATGAAATTAATTAGCTGCGCTGGACCTTCAATCAGACGCCAAACGCTGTCCATGAAC
oryCun1(Rabbit      )    AGTCCTCTTG-CCCAAGCAACATTTCTTCTCTGAGCTAATTAAATCTGGAAATGAATTAGCAACACGAAGCTCCAAATATTAATTCCTGCTAGAAGATGACTTCACTTCCTAATGAAATTAATTAGCTGCGCTGGACCTTCAGTCAGACGCCAAACGCTGTCCATGAAC
ochPri2(Pika        )    AGTCCTCTTGCCCCAAGCAACATTTCTTCTCTGAGCTAATTAAATCTGGAAATGAATTAGCAACACGAAGCTCCAAATATTAATTCCTGCTAGAAGATGACTTCACTTCCTAATGAAATTAATTAGCTGCGCTGGACCTTCAGTCAGACGCCAAACGCTGTCCATGAAC
turTru1(Dolphin     )    AGTCCTCTTG-CCCAAGCAACATTTCTTCTCTGAGCTAATTAAATCTGGAAATGAATTAGCAACACGAAGCTCCAAATATTAATTCCTGCTAGAAGATGACTTCACTTCCTAATGAAATTAATTAGCTGCGCTGGACCTTCAATCAGACGCCAAACGCTGTCCATGAAC
bosTau4(Cow         )    AGTCCTCTTG-CCCAAGCAACATTTCTTCTCTGAGCTAATTAAATCTGGAAATGAATTAGCAACACGAAGCTCCAAATATTAATTCCTGCTAGAAGATGACTTCACTTCCTAATGAAATTAATTAGCTGCGCTGGACCTTCAATCAGACGCCAAACGCTGTCCATGAAC
equCab2(Horse       )    AGTCCTCTTG-CCCAAGCAACATTTCTTCTCTGAGCTAATTAAATCTGGAAATGAATTAGCAACACGAAGCTCCAAATATTAATTCCTGCTAGAAGATGACTTCACTTCCTAATGAAATTAATTAGCTGCGCTGGACCTTCAATCAGACGCCAAACGCTGTCCACGAAC
canFam2(Dog         )    AGTCCTCTTG-CCCAAGCAACATTTCTTCTCTGAGCTAATTAAATCTGGAAATGAATTAGCAACACGAAGCTCCAAATATTAATTCCTGCTAGAAGATGACTTCACTTCCTAATGAAATTAATTAGCTGCGCTGGACCTTCAATCAGACGCCAAACGCTGTCCATGAAC
myoLuc1(Microbat    )    AGTCCTCTTG-CCCAAGCAACATTTCTTCTCTGAGCTAATTAAATCTGGAAATGAATTAGCAACACGAAGCTCCAAATATTAATTCCTGCTAGAAGATGACTTCACTTCCTAATGAAATTAATTAGCTGCGCTGGACCTTCAATCAGACGCCAAACGCTGTCCATGAAC
pteVam1(Megabat     )    AGTCCTCTTG-CCCAAGCAACATTTCTTCTCTGAGCTAATTAAATCTGGAAATGAATTAGCAACACGAAGCTCCAAATATTAATTCCTGCTAGAAGATGACTTCACTTCCTAATGAAATTAATTAGCTGCGCTGGACCTTC-ATCAGACGCCAAACGCTGTCCATGAAC
eriEur1(Hedgehog    )    AGTCCTCTTG-CCCAAGCAACATTTCTTCTCTGAGCTAATTAAATCTGGAAATGAAATAGCAACACGAAGCTCCAAATATTAATTCCTGCTAGAAGATGACTTCACTTCCTAATGAAATTAATTAGCTGCGCTGGACCTTCAATCAGACGCCAAACGCTGTCCATGAAC
sorAra1(Shrew       )    AGTCCTCTTG-CCCAAGCAACATTTCTTCTCTGAGCTAATTAAATCTGGAAATGAATTAGCAACACGAAGCTCCAAATATTAATTCCTGCTAGAAGATGACTTCACTTCCTAATGAAATTAATTAGCTGCGCTGGACCTTCAATCAGACGCCAAACGCTGTCCATGAAC
loxAfr2(Elephant    )    AGTCCTCTTG-CCCAAGCAACATTTCTTCTCTGAGCTAATTAAATCTGGAAATGAATTAGCAACACGAAGCTCCAAATATTAATTCCTGCTAGAAGATGACTTCACTTCCTAATGAAATTAATTAGCTGCACTGGACTTTCAATCAGACGCCAAACGCTGTCCATGAAC
proCap1(Rock hyrax  )    AGTCCTCTTG-CCCAAGCAACATTTCTTCTCTGAGCTAATTAAATCTGGAAATGAATTAGCAACACGAAGCTCCAAATATTAATTCCTGCTAGAAGATGGCTTCACTTCCTAATGAAATTAATTAGCTGCGCTGGACCTTCAATCAGACGCCAAACGCTGTCCATGAAC
echTel1(Tenrec      )    AGTCCTCTTG-CCCAAGCAACATTTCTTCTCTGAGCTAATTAAATCTGGAAATGAATTAGCAACACGAAGCTCCAAATATTAATTCCTGCTAGAAGATGACTTCACTTCCTAATGAAATTAATTAGCTGCGCTGGACCTTCAATCAGACGCCAAACGCTGTCCATGAAC
dasNov2(Armadillo   )    AGTCCTCTTG-CCCAAGCAACATTTCTTCTCTGAGCTAATTAAATCTGGAAATGAATTAGCAACACGAAGCTCCAAATATTAATTCCTGCTAGAAGATGACTTCACTTCCTAATGAAATTAATTAGCTGCGCTGGACCTTCAATCAGACGCCAAACGCTGTCCATGAAC
choHof1(Sloth       )    AGTCCTCTTG-CCCAAGCAACATTTCTTCTCTGAGCTAATTAAATCTGGAAATGAATTAGCAACACGAAGCTCCAAATATTAATTCCTGCTAGAAGATGACTTCACTTCCTAATGAAATTAATTAGCTGCGCTGGACCTTCAATCAGACGCCAAACGCTGTCCATGAAC
monDom4(Opossum     )    AGTCCTCTTG-CCCAAGCAACATTTCTTCTCTGAGCTAATTAAATCTGGAAATGAATTAGCAACACGAAGCTCCAAATATTAATTCCTGCTAGAAGATGACTTCACTTCCTAATGAAATTAATTAGCTGCGCTGGACCTTCAATCAGACGCCAAACGCTGTCCATGAAC
ornAna1(Platypus    )    AGTCCTCTTG-CCCAAGCAACATTTCTTCTCTGAGCTAATTAAATCTGGAAATGAATTAGCAACACGAAGCTCCAAATATTAATTCCTGCTAGAAGATGACTTCACTTCCTAATGAAATTAATTAGCTGCGCTGGACCTTCAATCAGACGCCCAACGCTGTCCACGAGC
galGal3(Chicken     )    AGTCCTCTTG-CCCAAGCAACATTTCTTCTCTGAGCTAATTAAATCTGGAAATGAATTAGCAACACGAAGCTCCAAATATTAATTCCTGCTAGAAGATGACTTCACTTCCTAATGAAATTAATTAGCTGCGCTGGACCTTCAATCAGACGCCAAACGCTGTCCATGAAC
taeGut1(Zebra finch )    AGTCCTCTTG-CCCAAGCAACATTTCTTCTCTGAGCTAATTAAATCTGGAAATGAATTAGCAACACGAAGCTCCAAATATTAATTCCTGCTAGAAGATGACTTCACTTCCTAATGAAATTAATTAGCTGCGCTGGACCTTCAATCAGACGCCAAACGCTGTCCATGAAC
anoCar1(Lizard      )    AGTCCTCTTG-CCCAAGCAACATTTCTTCTCTGAGCTAATTAAATCTGGAAATGAATTAGCAACACGAAGCTCCAAATATTAATTCCTGCTAGAAGATGACTTCACTTCCTAATGAAATTAATTAGCTGCGCTGGACCTTCAATCAGACGCCAAACTCTGTCCATGAAC
xenTro2(X.tropicalis)    AGTCCTCTTG-CCCAAGCAACATTTCTTCTCTGAGCTAATTAAATCTGGAAATGAATTAGCAACACGGAGCTCCAAATATTAATTCCTGCTAGAAGATGACTTCACTTCCTAATGAAATTAATTAACTGCGCTGGACCTTCAATCAGACGCCAAACACTGTCCATGAAC
tetNig1(Tetraodon   )    AGTCCTTTTG-CCCAAGCAACATTTCTTCTCCGAGCTAATTAAATCTCTAAATAAATTAGCAACATGACGCTCCAAATATTAATTCCTGCTAGAAGATGACTTCACTTTCTAATGAAATTAATTAGTTGCACTGGACCCTCAATCAGATGCCAGGCGCTGTCCGTGAGC
fr2    (Fugu        )    AGTCCTCTTG-CCCAAGCAACATTTCTTCTCTGAGCTAATTAAATCTCTAAATAAATTAGCAACATGACGCTCCAAATATTAATTCCTGCTAGAAGATGACTTCACTTTCTAATGAAATTAATTAGTTGCACTGGACCCTCAATCAGATGCCAGACGCTGTCCGTGAGC
gasAcu1(Stickleback )    AGTCCTCTTG-CCCAAGCAACATTTCTTCTCTGAGCTAATTAAATCTGGAAATAAATTAGCAACATGACGCTCCAAATATTAATTCCTGCAAGAAGATGACTTCACTTTCTAATGAAATTAATTAGCTGCACTGGACCCTCAATCAGATGCCAGGCGCTGTCCATGAGC
oryLat2(Medaka      )    AGTCCTCTTG-CCCAAACAACATTTCTTCTCTGAGCTAATTAAATCTGGAAATAAATTAGCAACATGACGCTCCAAATATTAATTCCTGCTAGAAGATGACTTCACTTTCTAATGAAATTAATTAGCTGCACTGGACCCTCAATCAGATGCCAGGCGCTGTCCGTGAGC
danRer5(Zebrafish   )    AGTCCTCTTG-CCCAAGCAACATTTCTTCTCTGAGCTAATTAAATCTGGAAATGAATTAGCAACATGACGCTCCAAATATTAATTCCTGCTAGAAGATGACTTCACTTTCTAATGAAATTAATTAGGTGCACTGGACTTTCAATCCGAC-TCAGGCTGTGTCCATGAGC
                         ****** *** ***** ************** ***************  **** ** ******** *  ********************* ******** ******** ****************  *** ******  **  ** **   *   *  *****  ** *
chr1:87594893-87595060
170
42	missing: dipOrd1, petMar1
0.80
hg18   (Human       )    AAATGATTAGCTTAATTAGCTTAATTAACTAAATTTGACTACAGGACATGGCCATATGGTGAAGCAAAACAAAGATGGGAGCTAATTAAA--GTTAAAATAATGCAGGTTTTAATTAACTCAACCCCTAGGCATCAACATTTTCAAATTTATCCAAGCTGATAATTAAAA
panTro2(Chimp       )    AAATGATTAGCTTAATTAGCTTAATTAACTAAATTTGACTACAGGACATGGCCATATGGTGAAGCAAAACAAAGATGGGAGCTAATTAAA--GTTAAAATAATGCAGGTTTTAATTAACTCAACCCCTAGGCATCAACATTTTCAAATTTATCCAAGCTGATAATTAAAA
gorGor1(Gorilla     )    AAATGATTAGCTTAATTAGCTTAATTAACTAAATTTGACTACAGGACATGGCCATATGGTGAAGCAAAACAAAGATGGGAGCTAATTAAA--GTTAAAATAATGCAGGTTTTAATTAACTCAACCCCTAGGCATCAACATTTTCAAATTTATCCAAGCTGATAATTAAAA
ponAbe2(Orangutan   )    AAATGATTAGCTTAATTAGCTTAATTAACTAAATTTGACTACAGGACATGGCCATATGGTGAAGCAAAACAAAGATGGGAGCTAATTAAA--GTTAAAATAATGCAGGTTTTAATTAACTCAACCCCTAGGCATCAACATTTTCAAATTTATCCAAGCTGATAATTAAAA
rheMac2(Rhesus      )    AAATGATTAGCTTAATTAGCTTAATTAACTAAATTTGACTACAGGACATGGCCATATGGTGAAGCAAAACAAAGATGGGAGCTAATTAAA--GTTAAAATAATGCAGGTTTTAATTAACTCAACCCCTAGGCATCAACATTTTCAAATTTATCCAAGCTGATAATTAAAA
calJac1(Marmoset    )    AAATGATTAGCTTAATTAGCTTAATTAACTAAATTTGACTACAGGACATGGCCATATGGTGAAGCAAAACAAAGATGGGAGCTAATTAAA--GTTAAAATAATGCAGGTTTTAATTAACTCAACCCCTAGGCATCAACATTTTCAAATTTATCCAAGCTGATAATTAAAA
tarSyr1(Tarsier     )    AAATGATTAGCTTAATTAGCTTAATTAACTAAATTTGACTACAGGACATGGCCATATGGTGAAGCAAAACAAAGATGGGAGCTAATTAAA--GTTAAAATAATGCAGGTTTTAATTAACTCAACCCCTAGGCATCAACATTTTCAAATTTATCCAAGCTGATAATTAAAA
micMur1(Mouse Lemur )    AAATGATTAGCTTAATTAGCTTAATTAACTAAATTTGACTACAGGACATGGCCATATGGTGAAGCAAAACAAAGATGGGAGCTAATTAAA--GTTAAAATAATGCAGGTTTTAATTAACTCAACCCCTAGGCATCAACATTTTCAAATTTATCCAAGCTGATAATTAAAA
otoGar1(Bushbaby    )    AAATGATTAGCTTAATTAGCTTAATTAACTAAATTTGACTACAGGACATGGCCATATGGTGAAGCAAAACAAAGATGGGAGCTAATTAAA--GTTAAAATAATGCAGGTTTTAATTAACTCAACCCCTAGGCATCAACATTTTCAAATTTATCCAAGCTGATAATTAAAA
tupBel1(TreeShrew   )    AAATGATTAGCTTAATTAGCTTAATTAACTAAATTTGACTACAGGACATGGCCATATGGTGAAGCAAAACAAAGATGGGAGCTAATTAAA--GTTAAAATAATGCAGGTTTTAATTAACTCAACCCCTAGGCATCAACATTTTCAAATTTATCCAAGCTGATAATTAAAA
mm9    (Mouse       )    AAATGATTAGCTTAATTAGCTTAATTAACTAAATTTGACTACAGGACATGGCCATATGGTGGAGCAAAACAAAGATGGGAGCTAATTAAA--GTTAAAATAATGCAGGTTTTAATTAACTCAACCCCTAGGCATCAACATTTTCAAATTTATCCAAGCTGATAATTAAAA
rn4    (Rat         )    AAATGATTAGCTTAATTAGCTTAATTAACTAAATTTGACTACAGGACATGGCCATATGGTGGAGCAAAACAAAGATGCGAGCTAATTAAA--GTTAAAATAATGCAGGTTTTAATTAACTCAACCCCTAGGCATCAACATTTTCAAATTTATCCAAGCTGATAATTAAAA
cavPor3(Guinea Pig  )    AAATGATTAGCTTAATTAGCTTAATTAACTAAATTTGACTACAGGACATGGCCATATGGTGAAGCAAAACAAAGATGGGAGCTAATTAAA--GTTAAAATAATGCAGGTTTTAATTAACTCAACCCCTAGGCATCAACATTTTCAAATTTATCCAAGCTGATAATTAAAA
speTri1(Squirrel    )    AAATGATTAGCTTAATTAGCTTAATTAACTAAATTTGACTACAGGACATGGCCATATGGTGAAGCAAAACAAAGATGGGAGCTAATTAAA--GTTAAAATAATGCAGGTTTTAATTAACTCAACCCCTAGGCATCAACATTTTCAAATTTATCCAAGCTGATAATTAAAA
oryCun1(Rabbit      )    AAATGATTAGCTTAATTAGCTTAATTAACTAAATTTGACTACAGGACATGGCCATATGGTGAAGCAAAACAAAGATGGGAGCTAATTAAA--GTTAAAATAATGCAGGTTTTAATTAACTCAACCCCTAGGCATCAACATTTTCAAATTTATCCAAGCTGATAATTAAAA
ochPri2(Pika        )    AAATGATTAGCTTAATTAGCTTAATTAACTAAATTTGACTACAGGACATGGCCATATGGTGAAGCAAAACAAAGATGGGAGCTAATTAAA--GTTAAAATAATGCAGGTTTTAATTAACTCAACCCCTAGGCATCAACATTTTCAAATTTATCCAAGCTGATAATTAAAA
vicPac1(Alpaca      )    AAATGATTAGCTTAATTAGCTTAATTAACTAAATTTGACTACAGGACATGGCCATATGGTGAAGCAAAACAAAGATGGGAGCTAATTAAA--GTTAAAATAATGCAGGTTTTAATTAACTCAACCCCTAGGCATCAACATTTTCAAATTTATCCAAGCTGATAATTAAAA
turTru1(Dolphin     )    AAATGATTAGCTTAATTAGCTTAATTAACTAAATTTGACTACAGGACATGGCCATATGGTGAAGCAAAACAAAGATGGGAGCTAATTAAA--GTTAAAATAATGCAGGTTTTAATTAACTCAACCCCTAGGCATCAACATTTTCAAATTTATCCAAGCTGATAATTAAAA
bosTau4(Cow         )    AAATGATTAGCTTAATTAGCTTAATTAACTAAATTTGACTACAGGACATGGCCATATGGTGAAGCAAAACAAAGATGGGAGCTAATTAAA--GTTAAAATAATGCAGGTTTTAATTAACTCAACCCCTAGGCATCAACATTTTCAAATTTATCCAAGCTGATAATTAAAA
equCab2(Horse       )    AAATGATTAGCTTAATTAGCTTAATTAACTAAATTTGACTACAGGACATGGCCATATGGTGAAGCAAAACAAAGATGGGAGCTAATTAAA--GTTAAAATAATGCAGGTTTTAATTAACTCAACCCCTAGGCATCAACATTTTCAAATTTATCCAAGCTGATAATTAAAA
felCat3(Cat         )    AAATGATTAGCTTAATTAGCTTAATTAACTAAATTTGACTACAGGACATGGCCATATGGTGAAGCAAAACAAAGATGGGAGCTAATTAAA--GTTAAAATAATGCAGGTTTTAATTAACTCAACCCCTAGGCATCAACATTTTCAAATTTATCCAAGCTGATAATTAAAA
canFam2(Dog         )    AAATGATTAGCTTAATTAGCTTAATTAACTAAATTTGACTACAGGACATGGCCATATGGTGAAGCAAAACAAAGATGGGAGCTAATTAAA--GTTAAAATAATGCAGGTTTTAATTAACTCAACCCCTAGGCATCAACATTTTCAAATTTATCCAAGCTGATAATTAAAA
myoLuc1(Microbat    )    AAATGATTAGCTTAATTAGCTTAATTAACTAAATTTGACTACAGGACATGGCCATATGGTGAAGCAAAACAAAGATGGGAGCTAATTAAA--GTTAAAATAATGCAGGTTTTAATTAACTCAACCCCTAGGCATCAACATTTTCAAATTTATCCAAGCTGATAATTAAAA
pteVam1(Megabat     )    AAATGATTAGCTTAATTAGCTTAATTAACTAAATTTGACTACAGGACATGGCCATATGGTGAAGCAAAACAAAGATGGGAGCTAATTAAA--GTTAAAATAATGCAGGTTTTAATTAACTCAACCCCTAGGCATCAACATTTTCAAATTTATCCAAGCTGATAATTAAAA
eriEur1(Hedgehog    )    AAATGATTAGCTTAATTAGCTTAATTAACTAAATTTGACTACAGGACATGGCCATATGGTGAAGCAAAACAAAGATGGGAGCTAATTAAA--GTTAAAATAATGCAGGTTTTAATTAACTCAACCCCTAGGCATCAACATTTTCAAATTTATCCAAGCTGATAATTAAAA
sorAra1(Shrew       )    AAATGATTAGCTTAATTAGCTTAATTAACTAAATTTGACTACAGGACATGGCCATATGGTGAAGCAAAACAAAGATGGGAGCTAATTAAA--GTTAAAATAATGCAGGTTTTAATTAACTCAACCCCTAGGCATCAACATTTTCAAATTTATCCAAGCTGATAATTAAAA
loxAfr2(Elephant    )    AAATGATTAGCTTAATTAGCTTAATTAACTAAATTTGACTACAGGACATGGCCATATGGTGAAGCAAAACAAAGATGGGAGCTAATTAAA--GTTAAAATAATGCAGGTTTTAATTAACTCAACCCCTAGGCATCAACATTTTCAAATTTATCCAAGCTGATAATTAAAA
proCap1(Rock hyrax  )    AAATGATTAGCTTAATTAGCTTAATTAACTAAATTTGACTACAGGACATGGCCATATGGTGAAGCAAAACAAAGATGGGAGCTAATTAAA--GTTAAAATAATGCAGGTTTTAATTAACTCAACCCCTAGGCATCAACATTTTCAAATTTATCCAAGCTGATAATTAAAA
echTel1(Tenrec      )    AAATGATTAGCTTAATTAGCTTAATTAACTAAATTTGACTACAGGACATGGCCATATGGTGAAGCAAAACAAAGATGGGAGCTAATTAAA--GTTAAAATAATGCAGGTTTTAATTAACTCAACCCCTAGGCATCAACATTTTCAAATTTATCCAAGCTGATAATTAAAA
dasNov2(Armadillo   )    AAATGATTAGCTTAATTAGCTTAATTAACTAAATTTGACTACAGGACATGGCCATATGGTGAAGCAAAACAAAGATGGGAGCTAATTAAA--GTTAAAATAATGCAGGTTTTAATTAACTCAACCCCTAGGCATCAACATTTTCAAATTTATCCAAGCTGATAATTAAAA
choHof1(Sloth       )    AAATGATTAGCTTAATTAGCTTAGTTAACTAATTTTGACTACAGGACATGGCCATATGGTGAAGCAAAACAAAGATGGGAGCTAATTAAA--GTTAAAATAATGCAGGTTTTAATTAACTCAACCCCTAGGCATCAACATTTTCAAATTTATCCAAGCTGATAATTAAAA
monDom4(Opossum     )    AAATGATTAGCTTAATTAGCTTAATTAACTAAATTTGACTACAGGACATGGCCATATGGTGAAGCAAAACAAAGATGGGAGCTAATTAAA--GTTAAAATAATGCAGGTTTTAATTAACTCAACCCCTAGGCATCAACATTTTCAAATTTATCCAAGCTGATAATTAAAA
ornAna1(Platypus    )    AAATGATTAGCTTAATTAGCTTAATTAACTAAATTTGACTACAGGACATGGCCATATGGTGAAGCAAAACAAAGATGGGAGCTAATTAAA--GTTAAAATAATGCAGGTTTTAATTAACTCAACCCCTAGGCATCAACATTTTCAAATTTATCCAAGCTGATAATTAAAA
galGal3(Chicken     )    AAATGATTAGCTTAATTAGCTTAATTAACTAAATTTGACTACAGGACATGGCCATATGGTGAAGCAAAACAAAGATGGGAGCTAATTAAA--GTTAAAATAATGCAGGTTTTAATTAACTCAACCCCTAGGCATCAACATTTTCAAATTTATCCAAGCTGATAATTAAAA
taeGut1(Zebra finch )    AAATGATTAGCTTAATTAGCTTAATTAACTAAATTTGACTACAGGACATGGCCATATGGTGAAGCAAAACAAAGATGGGAGCTAATTAAA--GTTAAAATAATGCAGGTTTTAATTAACTCAACCCCTAGGCATCAACATTTTCAAATTTATCCAAGCTGATAATTAAAA
anoCar1(Lizard      )    AAATGATTAGCTTAATTAGCTTAATTAACTAAATTTGACTACAGGACATGGCCATATGGTGAAGCAAAACAAAGATGGGAGCTAATTAAA--GTTAAAATAATGCAGGTTTTAATTAACTCAACCCCTAGGCATCAACATTTTCAAATTTATCCAAGCTGATAATTAAAA
xenTro2(X.tropicalis)    AAATGATTAGCTTAATTAGCTTAATTAACTAAATTTGACTACAGGACATGGCCATATGGTGAAGCAAAACAAAGATGGGAGCTAATTAAA--GTTAAAATAATGCAGGTTTTAATTAACTCAACCCCTAGGCATCAACATTTTCAAATTTATCCAAGCTGATAATTAAAA
tetNig1(Tetraodon   )    AACTGATCAACTTAATTAGCTCAATTATGTTGATTTGACCACAGAACACTGCCATATGGCGCGGGGAAACAAAAGCAGGGGCTTCTTAAACTTTTAAAATAATGCAGGTTTTAATTAACTCAACCCTTAGGCATCAACATTTTCAAATCTATCCAAGCTGATAATTAAAA
fr2    (Fugu        )    AAATGATTAGCTTAATTAGCTTAATTAACTAAATTTGACTACAGGACATGGCCATATGGTGAAGAAAAACAAAGATGGGAACTAATTAAA--GTTAAAATAATGCAGGTTTTAATTAACTCAACCCTTAGGCATCAACATTTTCAAATCTATCCAAGCTGATAATTAAAA
gasAcu1(Stickleback )    AAATGATTAGCTTAATTAGCTTAATTAACTAAATTTGACTACAGGACATGGCCATATGGTGAGGAAAAACAAAGATGGGAGCTAATTAAA--GTTAAAATAATGCAGGTTTTAATTAACTCAACCCTTAGGCATCAACATTTTCCAATTTATCCAAGCTGATAATTAAAA
oryLat2(Medaka      )    AAATGATTAGCTTAATTAGCTTAATTAACTAAATTTGACTACAGGACATGGCCATATGGTGAAGAAAAACAAAGATGGGAGCTAATTAAA--GTTAAAATAATGCAGGTTTTAATTAACTCAACCCTTAGGCATCAACATTTTCAAATTTATCCAAGCTGATAATTAAAA
danRer5(Zebrafish   )    AAATGATTAGCTTAATTAGCTTAATTAACTAAATTTGACTACAGGACATGGCCATATGGTGGAGCAAAACAAAGATGGGAGCTAATTAAA--GTTAAAATAATGCAGGTTTTAATTAACTCAACCCTTAGGCATCAACATTTTCAAATTTATCCAAGCTGATAATTAAAA
                         ** **** * *********** * ***  *   ****** **** ***  ********* *  *  *******     *  **  *****   ********************************* ***************** *** *********************
chr1:87594793-87594892
102
41	missing: otoGar1, petMar1, tetNig1
0.80
hg18   (Human       )    CAATCAGAAATAACTCTGTCCCTTCAACTTAATG-AAAAAGAAGTACTT-GGCCATAAACTTGTAGTCATCCTCTATCCAATCATATTGTCTTGAGTAATTA
panTro2(Chimp       )    CAATCAGAAATAACTCTGTCCCTTCAACTTAATG-AAAAAGAAGTACTT-GGCCATAAACTTGTAGTCATCCTCTATCCAATCATATTGTCTTGAGTAATTA
gorGor1(Gorilla     )    CAATCAGAAATAACTCTGTCCCTTCAACTTAATG-AAAAAGAAGTACTT-GGCCATAAACTTGTAGTCATCCTCTATCCAATCATATTGTCTTGAGTAATTA
ponAbe2(Orangutan   )    CAATCAGAAATAACTCTGTCCCTTCAACTTAATG-AAAAAGAAGTACTT-GGCCATAAACTTGTAGTCATCCTCTATCCAATCATATTGTCTTGAGTAATTA
rheMac2(Rhesus      )    CAATCAGAAATAACTCTGTCCCTTCAACTTAATG-AAAAAGAAGTACTT-GGCCATAAACTTGTAGTCATCCTCTATCCAATCATATTGTCTTGAGTAATTA
calJac1(Marmoset    )    CAATCAGAAATAACTCTGTCCCTTCAACTTAATG-AAAAAGAAGTACTT-GGCCATAAACTTGTAGTCATCCTCTATCCAATCATATTGTCTTGAGTAATTA
tarSyr1(Tarsier     )    CAATCAGAAATAACTCTGTCCCTTCAACTTAATG-AAAAAGAAGTACTT-GGCCATAAACTTGTAGTCATCCTCTATCCAATCATATTGTCTTGAGTAATTA
micMur1(Mouse Lemur )    CAATCAGAAATAACTCTGTCCCTTCAACTTAATG-AAAAAGAAGTACTT-GGCCATAAACTTGTAGTCATCCTCTATCCAATCATATTGTCTTGAGTAATTA
tupBel1(TreeShrew   )    CAATCAGAAATAACTCTGTCCCTTCAACTTAATG-AAAAAGAAGTACTT-GGCCATAAACTTGTAGTCATCCTCTATCCAATCATATTGTCTTGAGTAATTA
mm9    (Mouse       )    CTATCAGAAATAACTCTGTCCCTTCAACTTAATG-AAAAAGAAGTGCTT-GGCTGTAAAGTTGTAGTCATCCTCTATCCAATCATATTGTCTTGAGTAATTA
rn4    (Rat         )    CTATCAGAAATAACTCTGTCCCTTCAACTTAATG-AAAAAGAAGTGCTT-GGCTGTAAAGTTGTAGTCATCCTCTATCCAATCATATTGTCTTGAGTAATTA
dipOrd1(Kangaroo Rat)    CAATCAGAAATAACTCTGTCCCTTCAACTTAATG-AAAAAGAAGTACTT-GGCCATAAACTTGTAGTCATCCTCTATCCAATCATATTGTCTTGAGTAATTA
cavPor3(Guinea Pig  )    CAATCAGAAATAACTCTGTCCCTTCAACTTAATG-AAAAAGAAGTACTT-GGCCATAAACTTGTAGTCATCCTCTATCCAATCATATTGTCTTGAGTAATTA
speTri1(Squirrel    )    CAATCAGAAATAACTCTGTCCCTTCAACTTAATG-AAAAAGAAGTACTTGGGCCATAAACTTGTAGTCATCCTCTATCCAATCATATTGTCTTGAGTAATTA
oryCun1(Rabbit      )    CAATCAGAAATAACTCTGTCCCTTCAACTTAATG-AAAAAGAAGTACTT-GGCCATAAACTTGTAGTCATCCTCTATCCAATCATATTGTCTTGAGTAATTA
ochPri2(Pika        )    CAATCAGAAATAACTCTGTCCCTTCAACTTAATG-AAAAAGAAGTACTT-GGCCATAAACTTGTAGTCATCCTCTATCCAATCATATTGTCTTGAGTAATTA
vicPac1(Alpaca      )    CAATCAGAAATAACTCTGTCCCTTCAACTTAATG-AAAAAGAAGTACTT-GGCCATAAACTTGTAGTCATCCTCTATCCAATCATATTGTCTTGAGTAATTA
turTru1(Dolphin     )    CAATCAGAAATAACTCTGTCCCTTCAATTTAATGAAAAAAGAAGTACTT-GGCCATAAACTTGTAGTCATCCTCTATCCAATCATATTGTCTTGAGTAATTA
bosTau4(Cow         )    CAATCAGAAATAACTCTGTCCCTTCAACTTAATG-AAAAAGAAGTACTT-GGCCATAAACTTGTAGTCATCCTCTATCCAATCATATTGTCTTGAGTAATTA
equCab2(Horse       )    CAATCAGAAATAACTCTGTCCCTTCAACTTAATG-AAAAAGAAGTACTT-GGCCATAAACTTGTAGTCATCCTCTATCCAATCATATTGTCTTGAGTAATTA
felCat3(Cat         )    CAATCAGAAATAACTCTGTCCCTTCAACTTAATG-AAAAAGAAGTACTT-GGCCATAAACTTGTAGTCATCCTCTATCCAATCATATTGTCTTGAGTAATTA
canFam2(Dog         )    CAATCAGAAATAACTCTGTCCCTTCAACTTAATG-AAAAAGAAGTACTT-GGCCATAAACTTGTAGTCATCCTCTATCCAATCATATTGTCTTGAGTAATTA
myoLuc1(Microbat    )    CAATCAGAAATAACTCTGTCCCTTCAACTTAATG-AAAAAGAAGTACTT-GGCCATAAACTTGTAGTCATCCTCTATCCAATCATATTGTCTTGAGTAATTA
pteVam1(Megabat     )    CAATCAGAAATAACTCTGTCCCTTCAACTTAATG-AAAAAGAAGTACTT-GGCCATAAACTTGTAGTCATCCTCTATCCAATCATATTGTCTTGAGTAATTA
eriEur1(Hedgehog    )    CAATCAGAAATAACTCTGTCCCTTCAACTTAATG-AAAAAGAAGTACTT-GGCCATAAACTTGTAGTCATCCTCTATCCAATCATATTGTCTTGAGTAATTA
sorAra1(Shrew       )    CAATCAGAAATAACTCTGTCCCTTCAACTTAATG-AAAAAGAAGTACTT-GGCCATAAACTTGTAGTCATCCTCTATCCAATCATATTGTCTTGAGTAATTA
loxAfr2(Elephant    )    CAATCAGAAATAACTCTGTCCCTTCAACTTAATG-AAAAAGAAGTACTT-GGCCATAAACTTGTAGTCATCCTCTATCCAATCATATTGTCTTGAGTAATTA
proCap1(Rock hyrax  )    CAATCAGAAATAACTCTGTCCCTTCAACTTAATG-AAAAAGAAGTACTT-GGCCATAAACTTGTAGTCATCCTCTATCCAATCATATTGTCTTGAGTAATTA
echTel1(Tenrec      )    CAATCAGAAATAACTCTGTCCCTTCAACTTAATG-AAAAAGAAGTACTT-GGCCATAAACTTGTAGTCATCCCCTATCCAATCATATTGTCTTGAGTAATTA
dasNov2(Armadillo   )    CAATCAGAAATAACTCTGTCCCTTCAACTTAATG-AAAAAGAAGTACTT-GGCCATAAACTTGTAGTCATCCTCTATCCAATCATATTGTCTTGAGTAATTA
choHof1(Sloth       )    CAATCAGAAATAACTCTGTCCCTTCAACTTAATG-AAAAAGAAGTACTT-GACCATAAACTTGTAGTCATCCTCTATCCAATCATATTGTCTTGAGTAATTA
monDom4(Opossum     )    CAATCAGAAATAACTCTGTCCCTTCAACTTAATG-AAAAAGAAGTACTT-GGCCATAAACTTGTAGTCATCCTCTATCCAATCATATTGTCTTGAGTAATTA
ornAna1(Platypus    )    CAATCAGAAATAACTCTGTCCCTTCAACTTAATG-AAAAAGAAGTACTT-GGCCATAAACTTGTAGTCATCCTCTATCCAATCATATTGTCTTGAGTAATTA
galGal3(Chicken     )    CAATCAGAAATAACTCTGTCCCTTCAACTTAATG-AAAAAGAAGTACTT-GGCCATAAACTTGTAGTCATCCTCTATCCAATCATATTGTCTTGAGTAATTA
taeGut1(Zebra finch )    CAATCAGAAATAACTCTGTCCCTTCAACTTAATG-AAAAAGAAGTACTT-GGCCATAAACTTGTAGTCATCCTCTATCCAATCATATTGTCTTGAGTAATTA
anoCar1(Lizard      )    CAATCAGAAATAACTCTGTCCCTTCAACTTAATG-AAAAAGAAGTACTT-GGCCATAAACTTGTAGTCATCCTCTATCCAATCATATTGTCTTGAGTAATTA
xenTro2(X.tropicalis)    CAATCAGAAATAACTCTGTCCCTTCAACTTAATG-AAAAAGAAGCACTT-GGCCATAAACTTGTAGTCATCCTCTATCCAATCATATTGTCTTGAGTAATTA
fr2    (Fugu        )    CAATCAGAAATAACTCTGTCCCTTCAACTTAATG-AAAAACAAGTACTT-GGCTATAAACTTGCAGTCATTCTCTATCCAATCACATTGTCTTGAGTAATTA
gasAcu1(Stickleback )    CAATCAGAAATAA--CTGTCCCTTCAACTTAATG-AAAAACAAGCACTT-GGCTATAAACTTGTAGTCATCCTCTATTCAATCACATTGTCTTGAGTAATTA
oryLat2(Medaka      )    CAATCAGAAATAACTCTGTCCCTTCAACTTAATG-AAAAACAAGTACTT-GGCCATAAACTTGTAGTCATCCTCTATCCAATCACATTGTCTTGAGTAATTA
danRer5(Zebrafish   )    CAATCAGAAATAACTCTGTCCCTTCAACTTAATG-AATAACAAGTACTA-GGCCATAAACTTGTAGTCATCCTCTATCCAATCACATTGTCTTGAGTAATTA
                         * ***********  ************ ****** ** ** ***  **  * *  **** *** ****** * **** ****** *****************
chr1:91079270-91079403
135
41	missing: eriEur1, gorGor1, petMar1
0.80
hg18   (Human       )    CAAGATTTGCTAAATGCTCTAATCTTCAATCAAATCTTACATCAATACAGACAAAGTTTGGTAATGAGAGATTCAATGAAGCATGCGGGAGAAAGAATTAAT-CCTCTTGGTCTAAACTGGCTTCAACTTTGAAG
panTro2(Chimp       )    CAAGATTTGCTAAATGCTCTAATCTTCAATCAAATCTTACATCAATACAGACAAAGTTTGGTAATGAGAGATTCAATGAAGCATGCGGGAGAAAGAATTAAT-CCTCTTGGTCTAAACTGGCTTCAACTTTGAAG
ponAbe2(Orangutan   )    CAAGATTTGCTAAATGCTCTAATCTTCAATCAAATCTTACATCAATACAGACAAAGTTTGGTAATGAGAGATTCAATGAAGCATGCGGGAGAAAGAATTAAT-CCTCTTGGTCTAAACTGGCTTCAACTTTGAAG
rheMac2(Rhesus      )    CAAGATTTGCTAAATGCTCTAATCTTCAATCAAATCTTACATCAATACAGACAAAGTTTGGTAATGAGAGATTCAATGAAGCATGCGGGAGAAAGAATTAAT-CCTCTTGGTCTAAACTGGCTTCAACTTTGAAG
calJac1(Marmoset    )    CAAGATTTGCTAAATGCTCTAATCTTCAATCAAATCTTACATCAATACAGACAAAGTTTGGTAATGAGAGATTCAATGAAGCATGCGGGAGAAAGAATTAAT-CCTCTTGGTCTAAACTGGCTTCAACTTTGAAG
tarSyr1(Tarsier     )    CAAGATTTGCTAAATGCTCTAATCTTCAATCAAATCTTACATCAATACAGACAAAGTTTGGTAATGAGAGATTCAATGAAGCATGCGGGAGAAAGAATTAAT-CCTCTTGGTCTAAACTGGCTTCAACTTTGAAG
micMur1(Mouse Lemur )    CAAGATTTGCTAAATGCTCTAATCTTCAATCAAATCTTACATCAATACAGACAAAGTTTGGTAATGAGAGATTCAATGAAGCATGCAGGAGAAAGAATTAAT-CCTCTTGGTCTAAACTGGCTTCAACTTTGAAG
otoGar1(Bushbaby    )    CAAGATTTGCTAAATGCTCTAATCTTCAATCAAATCTTACATCAATACAGACAAAGTTTGGTAATGAGAGATTCAATGAAGCATGCGGGAGAAAGAATTAAT-CCTCTTGGTCTAAACTGGCTTCAACTTTGAAG
tupBel1(TreeShrew   )    CAAGATTTGCTAAATGCTCTAATCTTCAATCAAATCTTACATCAATACAGACAAAGTTTGGTAATGAGAGATTCAATGAAGCATGCGGGAGAAAGAATTAAT-CCTCTTGGTCTAAACTGGCTTCAACTTTGAAG
mm9    (Mouse       )    CAAGATTTGCTAAATGCTCTAATCTTCAATCAAATCTTACATCAATACAGACAAAGTTTGGTAATGAGAGATTCAATGAAGCATGCGGGAGAAAGAATTAAT-CCTCTTGGTCTAAACTGGCTTCAACTTTGAAG
rn4    (Rat         )    CAAGATTTGCTAAATGCTCTAATCTTCAATCAAATCTTACATCAATACAGACAAAGTTTGGTAATGAGAGATTCAATGAAGCATGCGGGAGAAAGAATTAAT-CCTCTTGGTCTAAACTGGCTTCAACTTTGAAG
dipOrd1(Kangaroo Rat)    CAAGATTTGCTAAATGCTCTAATCTTCAATCAAATCTTACATCAATACAGACAAAGTTTGGTAATGAGAGATTCAATGAAGCATGTGGGAGAAAGAATTAAT-CCTCTTGGTCTAAACTGGCTTCAACTTTGAAG
cavPor3(Guinea Pig  )    CAAGATTTGCTAAATGCTCTAATCTTCAATCAAATCTTACATCAATACAGACAAAGTTTGGTAATGAGAGATTCAATGAAGCATGCGGGAGAAAGAATTAAT-CCTCTTGGTCTAAACTGGCTTCAACTTTGAAG
speTri1(Squirrel    )    CAAGATTTGCTAAATGCTCTAATCTTCAATCAAATCTTACATCAATACAGACAAAGTTTGGTAATGAGAGATTCAATGAAGCATGCGGGAGAAAGAATTAAT-CCTCTTGGTCTAAACTGGCTTCAACTTTGAAG
oryCun1(Rabbit      )    CAAGATTTGCTAAATGCTCTAATCTTCAATCAAATCTTACATCAATACAGACAAAGTTTGGTAATGAGAGATTCAATGAAGCATGCGGGAGAAAGAATTAAT-CCTCTTGGTCTAAACTGGCTTCAACTTTGAAG
ochPri2(Pika        )    CAAGATTTGCTAAATGCTCTAATCTTCAATCAAATCTTACATCAATACAGACAAAGTTTGGTAATGAGAGATTCAATGAAGCATGCGGGAGAAAGAATTAAT-CCTCTTGGTCTAAACTGGCTTCAACTTTGAAG
vicPac1(Alpaca      )    CAAGATTTGCTAAATGCTCTAATCTTCAATCAAATCTTACATCAATACAGACAAAGTTTGGTAATGAGAGATTCAATGAAGCATGCGGGAGAAAGAATTAAT-CCTCTTGGTCTAAACTGGCTTCAACTTTGAAG
turTru1(Dolphin     )    CAAGATTTGCTAAATGCTCTAATCTTCAATCAAATCTTACATCAGTACAGACAAAGTTTGGTAATGAGAGATTCAATGAAGCATGTGGGAGAAAGAATTAAT-CCTCTTGGTCTAAACTGGCTTCAACTTTGAAG
bosTau4(Cow         )    CAAGATTTGCTAAATGCTCTAATCTTCAATCAAATCTTACATCAATACAGACAAAGTTTGGTAATGAGAGATTCAATGAAGCATGTGGGAGAAAGAATTAAT-CCTCTTGGTCTAAAATGGCTTCAACTTTGAAG
equCab2(Horse       )    CAAGATTTGCTAAATGCTCTAATCTTCAATCAAATCTTACATCAATACAGACAAAGTTTGGTAATGAGAGATTCAATGAAGCATGCAGGAGAAAGAATTAAT-CCTCTTGGTCTAAACTGGCTTCAACTTTGAAG
felCat3(Cat         )    CAAGATTTGCTAAATGCTCTAATCTTCAATCAAATCTTACATCAATACAGACAAAGTTTGGTAATGAGAGATTCAATGAAGCATGCGGGAGAAAGAATTAAT-CCTCTTGGTCTAAACTGGCTTCAACTTTGAAG
canFam2(Dog         )    CAAGATTTGCTAAATGCTCTAATCTTCAATCAAATCTTACATCAATACAGACAAAGTTTGGTAATGAGAGATTCAATGAAGCATGCGGGAGAAAGAATTAAT-CCTCTTGGTCTAAACTGGCTTCAACTTTGAAG
myoLuc1(Microbat    )    CAAGATTTGCTAAATGCTCTAATCTTCAATCAAATCTTACATCAATACAGACAAAGTTTGGTAATGAGAGATTCAATGAAGCATGTGGGAGAAAGAATTAAT-CCTCTTGGTCTAAACTGGCTTCAACTTTGAAG
pteVam1(Megabat     )    CAAGATTTGCTAAATGCTCTAATCTTCAATCAAATCTTACATCAATACAGACAAAGTTTGGTAATGAGAGATTCAATGAAGCATGCGGGAGAAAGAATTAAT-CCTCTTGGTCTAAACTGGCTTCAACTTTGAAG
sorAra1(Shrew       )    CAAGATTTGCTAAATGCTCTAATCTTCAATCAAATCTTACATCAATACAGACAAAGTTTGGTAATGAGAGATTCAATGAAGCATGCTGGAGAAAGAATTAAT-CCTCTTGGTCTAAACTGGTTTCAACTTTGAAG
loxAfr2(Elephant    )    CAAGATTTGCTAAATGCTCTAATCTTCAATCAAATCTTACATCAATACAGACAAAGTTTGGTAATGAGAGATTCAATGAAGCATGCGGGAGAAAGAATTAAT-CCTCTTGGTCTAAACTGGCTTCAACTTTGAAG
proCap1(Rock hyrax  )    CAAGATTTGCTAAATGCTCTAATCTTCAATCAAATCTTACATCAATACAGACAAAGTTTGGTAATGAGAGATTCAATGAAGCATGTGGGAGAAAGAATTAAT-CCTCTTGGTCTAAACTGGCTTCAACTTTGAAG
echTel1(Tenrec      )    CAAGATTTGCTAAATGCTCTAAGCTTCAATCAAATCTTACATCAATACAGACAAAGTTTGGTAATGAGAGATTCAATGAAGCATGCGGGAGAAAGAATTAAT-CCTCTTGGTCTAAACTGGCTTCAACTTTGAAG
dasNov2(Armadillo   )    CAAGATTTGCTAAATGCTCTAATCTTCAATCAAATCTTACATCAATACAGACAAAGTTTGGTAATGAGAGATTCAATGAAGCATGCGGGAGAAAGAATTAAT-CCTCTTGGTCTAAACTGGCTTCAACTTTGAAG
choHof1(Sloth       )    CAAGATTT-CTAAATGCTCTAATCTTCAATCAAATCTTACATCAATACAGACAAAGTTTGGTAATGAGAGATTCAATGAAGCATGCGGGAGAAAGAATTAAT-CCTCTTGGTCTAAACTGGCTTCAACTTTGAAG
monDom4(Opossum     )    CAAGATTTGCTAAATGCTCTAATCTTCAATCAAATCTTACATCAATACAGACAAAGTTTGGTAATGAGAGATTCAATGAAGCATGCGGGAGAGAGAATTAAT-CCTCTTGGTCTAAACTGGCTTCAACTTTGAAG
ornAna1(Platypus    )    CAAGATTTGCTAAATGCTCTAATCTTCAATCAAATCTTACATCAATACAGACAAAGTTTGGTAATGAGAGATTCAATGAAGCATGCGGGAGAAGGAATTAAT-CCTCTTGGTCTAAACTGGCTTCAACTTTGAAG
galGal3(Chicken     )    CGAGATCTGCTAAATGCTCTAATCTTCAATCACATCTTACATCAATACAGACAAAGTTTGGTAATGAGAGATTCAATGAAGCATGCGGGAGAGAGAATTAAT-CCTCTTGGTCTAAACTGGGTTCAACTTTGAAG
taeGut1(Zebra finch )    CAAGATTTGCTAAATGCTCTAATCTTCAATCAAATCTTACATCAATACAGACAAAGTTTGGTAATGAGAGATTCAATGAAGCATGCGGGAGAAAGAATTAAT-CCTCTTGGTCTAAACTGGGTTCAACTTTGAAG
anoCar1(Lizard      )    CAAGATTTGCTAAATGCTCTAATCTTCAATCAAATCTTACATCAATACAGACAAAGTTTGGTAATGAGAGATTCAATGAAGCATGCGGGAGAAAGAATTAAT-CCTCTTGGTCTAAACTGGGTTCAACTTTGAAG
xenTro2(X.tropicalis)    CTAGATCTGCTAAATGCTCTAATCTTCAATCAAATCTTACATCAATACAGACAAAGTTTGGTAATGAGAGATTCAATGAAGCATGTGGGAGAAAGAATTAAT-CCTCTTGGTCTAAACTGGGTTCAACTTTGAAG
tetNig1(Tetraodon   )    CAAGATTTGCTAAATGCTCTAATCTTCAATCAAATCTAACATCAATACAGACAAAGTTTGGTAATGAGAGATTCACTGAAGCATGCAGGAGAGAGAATTAATCCCCCCTCGCCTAAACTGAGTTCAACTTTGAAG
fr2    (Fugu        )    CAAGATTTGCTAAATGCTCTAATCTTCAATCAAATCTAACATCAATACAGACAAAGTTTGGTAATGAGAGATTCACTGAAGCATGCAGGAGAGAGAATTAATCCCCCCTCGCCTAAACTGAGTTCAACTTTGAAG
gasAcu1(Stickleback )    CAAGATTCGCTAAATGCTCTAATCTTCAATCAAATCTAACATCAATACAGACAAAGTTTGGTAATGAGAGATTCAATGAAGCATGCGGCAGAGAGAATTAAT-CCCCCTCGCCTAAACTGAGTTCAACTTTGAAG
oryLat2(Medaka      )    CAAGATTTGCTAAATGCTCTAATCTTCAATCAAATCTAACATCAATACGGACAAAGTTTGGTAATGAGAGATTCAATGAAGCATGCAGTGGAGAAAATTAAT-CCCCCACGCCTAAACTGAGTTCAACTTTGAAG
danRer5(Zebrafish   )    CAAGATTTGCTAAATGCTCTAATCTTCAATCAAATCTAACATCAATACAGACAAAGTTTGGTAATGAGAGATTCAATGAAGCATGAAGGAGAGAGAATTAAT-TCCCTTCGCCTAAACTGGGTTCAACTTTGAAG
                         * ****   ************* ********* **** ****** *** ************************** *********  *  **   *******  * *   * ***** **  *************
chr1:213955799-213955897
100
40	missing: felCat3, petMar1, ponAbe2, turTru1
0.80
hg18   (Human       )    TGTAATTTACACCATTAGGAAGGCAGGAGCAATTTTTATTGCCTGGCAATTTTC-TTGCTGAAATATTTGGACCATATGGCTCAATTTGTGTAATAACCT
panTro2(Chimp       )    TGTAATTTACACCATTAGGAAGGCAGGAGCAATTTTTATTGCCTGGCAATTTTC-TTGCTGAAATATTTGGACCATATGGCTCAATTTGTGTAATAACCT
gorGor1(Gorilla     )    TGTAATTTACACCATTAGGAAGGCAGGAGCAATTTTTATTGCCTGGCAATTTTC-TTGCTGAAATATTTGGACCATATGGCTCAATTTGTGTAATAACCT
rheMac2(Rhesus      )    TGTAATTTACACCATTAGGAAGGCAGGAGCAATTTTTATTGCCTGGCAATTTTC-TTGCTGAAATATTTGGACCATATGGCTCAATTTGTGTAATAACCT
calJac1(Marmoset    )    TGTAATTTACACCATTAGGAAGGCAGGAGCAATTTTTATTGCCTGGCAATTTTC-TTGCTGAAATATTTGGACCATATGGCTCAATTTGTGTAATAACCT
tarSyr1(Tarsier     )    TGTAATTTACACCATTAGGAAGGCAGGAGCAATTTTTATTGCCTGGCAATTTTC-TTGCTGAAATATTTGGACCATATGGCTCAATTTGTGTAATAACCT
micMur1(Mouse Lemur )    TGTAATTTACACCATTAGGAAGGCAGGAGCAATTTTTATTGCCTGGCAATTTTC-TTGCTGAAATATTTGGACCATATGGCTCAATTTGTGTAATAACCT
otoGar1(Bushbaby    )    TGTAATTTACACCATTAGGAAGGCAGGAGCAATTTTTATTGCCTGGCAATTTTC-TTGCTGAAATATTTGGACCATATGGCTCAATTTGTGTAATAACCT
tupBel1(TreeShrew   )    TGTAATTTACACCATTAGGAAGGCAGGAGCAATTTTTATTGCCTGGCAATTTTC-TTGCTGAAATATTTGGACCATATGGCTCAATTTGTGTAATAACCT
mm9    (Mouse       )    TGTAATTTACACCATTAGGAAGGCAGGAGCAATTTTTATTGCCTGGCAATTTTC-TTGCTGAAATATTTGGACCATATGGCTCAATTTGTGTAATAACCT
rn4    (Rat         )    TGTAATTTACACCATTAGGAAGGCAGGAGCAATTTTTATTGCCTGGCAATTTTC-TTGCTGAAATATTTGGACCATATGGCTCAATTTGTGTAATAACCT
dipOrd1(Kangaroo Rat)    TGTAATTTACACCATTAGGAAGGCAGGAGCAATTTTTATTGCCTGGCAATTTTC-TTGCTGAAATATTTGGACCATATGGCTCAATTTGTGTAATAACCT
cavPor3(Guinea Pig  )    TGTAATTTACACCATTAGGAAGGCAGGAGCAATTTTTATTGCCTGGCAATTTTC-TTGCTGAAATATTTGGACCATATGGCTCAATTTGTGTAATAACCT
speTri1(Squirrel    )    TGTAATTTACACCATTAGGAAGGCAGGAGCAATTTTTATTGCCTGGCAATTTTC-TTGCTGAAATATTTGGACCATATGGCTCAATTTGTGTAATAACCT
oryCun1(Rabbit      )    TGTAATTTACACCATTAGGAAGGCAGGAGCAATTTTTATTGCCTGGCAATTTTC-TTGCTGAAATATTTGGACCATATGGCTCAATTTGTGTAATAACCT
ochPri2(Pika        )    TGTAATTTACACCATTAGGAAGGCAGGAGCAATTTTTATTGCCTGGCAATTTTC-TTGCTGAAATATTTGGACCATATGGCTCAATTTGTGTAATAACCT
vicPac1(Alpaca      )    TGTAATTTACACCATTAGGAAGGCAGGAGCAATTTTTATTGCCTGGCAATTTTC-TTGCTGAAATATTTGGACCATATGGCTCAATTTGTGTAATAACCT
bosTau4(Cow         )    TGTAATTTACACCATTAGGAAGGCAGGAGCAATTTTTATTGCCTGGCAATTTTC-TTGCTGAAATATTTGGACCATATGGCTCAATTTGTGTAATAACCT
equCab2(Horse       )    TGTAATTTACACCATTAGGAAGGCAGGAGCAATTTTTATTGCCTGGCAATTTTC-TTGCTGAAATATTTGGACCATATGGCTCAATTTGTGTAATAACCT
canFam2(Dog         )    TGTAATTTACACCATTAGGAAGGCAGGAGCAATTTTTATTGCCTGGCAATTTTC-TTGCTGAAATATTTGGACCATATGGCTCAATTTGTGTAATAACCT
myoLuc1(Microbat    )    TGTAATTTACACCATTAGGAAGGCAGGAGCAATTTTTATTGCCTGGCAATTTTC-TTGCTGAAATATTTGGACCATATGGCTCCATTTGTGTAATAACCT
pteVam1(Megabat     )    TGTAATTTACACCATTAGGAAGGCAGGAGCAATTTTTATTGCCTGGCAATTTTC-TTGCTGAAATATTTGGACCATATGGCTCAATTTGTGTAATAACCT
eriEur1(Hedgehog    )    TCTAATTTACACCATTAGGAAGGCAGGAGCAATTTTTATTGCCTGGCAATTTTC-TTACTGAAATATTTGGACCATATGGCTCAATTTGTGTAATAACCT
sorAra1(Shrew       )    TGTAATTTACACCATTAGAAAGGCAGGAGCAATTTTTATTGCCTGGCAATTTTC-TTGCTGAAATATTTGGACCATATGGCTCAATTTGTGTAATAACCT
loxAfr2(Elephant    )    TGTAATTTACACCATTAGGAAGGCAGGAGCAATTTTTATTGCCTGGCAATTTTC-TTGCTGAAATATTTGGACCATATGGCTCAATTTGTGTAATAACCT
proCap1(Rock hyrax  )    TGTAATTTACGCCATTAGGAAGGCAGGAGCCATTTTTATTGCCTGGCAATTTTC-TTGCTGAAATATTTGGACCATATGGCTCAATTTGTGTAATAACCT
echTel1(Tenrec      )    TGTAATTTACACCATTAGGAAGGCAGGAGCAATTTTTATTGCCTGGCAATTTTC-TTGCTGAAATATTTGGACCATATGGCTCAATTTGTGTAATAACCT
dasNov2(Armadillo   )    TGTAATTTACACCATTAGGAAGGCAGGAGCAATTTTTATTGCCTGGCAATTTTC-TTGCTGAAATATTTGGACCATATGGCTCAATTTGTGTAATAACCT
choHof1(Sloth       )    TGTAATTTACACCATTAGGAAGGCAGGAGCAATTTTTATTGCCTGGCAATTTTC-TTGCTGAAATATTTGGACCATATGGCTCAATTTGTGTAATAACCT
monDom4(Opossum     )    TGTAATTTACACCATTAGGAAGGCAGGAGCAATTTTTATTGCCTGGCAATTTTC-TTGCTGAAATATTTGGACCATATGGCTCAATTTGTGTAATAACCT
ornAna1(Platypus    )    TGTAATTTACACCATTAGGAAGGCAGGAGCAATTTTTATTGCTTGGCAATTTTC-TTGCTGAAATATTTGGACCATATGGCTCAATTTGTGTAATAACCT
galGal3(Chicken     )    TGTAATTTACACCATTAGGAAGGCAGGAGCAATTTTTATTGCCTGGCAATTTTC-TTGCTGAAATATTTGGACCATATGGCTCAATTTGTGTAATAACCT
taeGut1(Zebra finch )    TGTAATTTACACCATTAGGAAGGCAGGAGCAATTTTTATTGCCTGGCAATTTTC-TTGCTGAAATATTTGGACCATATGGCTCAATTTGTGTAATAACCT
anoCar1(Lizard      )    TGTAATTTACACCATTAGGAAGGCAGGAGCAATTTTTATTGCCTGGCAATTTTC-TTGCTGAAATATTTGGACCATATGGCTCAATTTGTGTAATAACCT
xenTro2(X.tropicalis)    TGTAATTTACACCATTAGGAAGGCAGGAGCAATTTTTATTGTCTGGCAATTTTC-TTGCTGAAATATTTGGACCATATGGTTCAATTTGTGTAATAACCT
tetNig1(Tetraodon   )    TGTAATTTACACCATTACCGAGGTAGGGGCCATTTTTATTGCCTAGTAAATTTCAGCTCTGAAATATTTAGACCATATGGCTCAATTTGTGTAATAACCT
fr2    (Fugu        )    TGTAATTTACACCATTACCGAGGTAGGGGCCATTTTTATTGCCTAGTAAATTTCAGCTCTGAAATATTTAGACCATATGGCTCAATTTGTGTAATAACCT
gasAcu1(Stickleback )    TGTAATTTACACCATTACCGAGGTAGGGGCCATTTTTATTGCCTAGTAAATTTCAGCTCTGAAATATTTAGACCATATGGCTCAATTTGTGTAATAACCT
oryLat2(Medaka      )    TGTAATTTACACCATTACCGAGGTAGGGGCCATTTTTATTGCCTAGTAAATTTCAGCTCTGAAATATTTAGACCATATGGCTCAATTTGTGTAATAACCT
danRer5(Zebrafish   )    TGTAATTTACACCATTAGGAAGGCAGGAGCAATTTTTATTGCCTAGTAAATTTCAGCTCTGAAATATTTGGACCATATGGCTCAATTTGTGTAATAACCT
                         * ******** ******   *** *** ** **********  * * ** ****    *********** ********** ** ****************
chr1:214361569-214361680
112
40	missing: dipOrd1, felCat3, otoGar1, petMar1
0.80
hg18   (Human       )    GCTAATTACTGTCATAGATTCTGCAGCAGCCCATTAAATATACAAATTACAGAATTAAAGAGCCAGAGCTCTTCATGATTAATCTCTAAATGGAGAAAAACTAATGATGTCT
panTro2(Chimp       )    GCTAATTACTGTCATAGATTCTGCAGCAGCCCATTAAATATACAAATTACAGAATTAAAGAGCCAGAGCTCTTCATGATTAATCTCTAAATGGAGAAAAACTAATGATGTCT
gorGor1(Gorilla     )    GCTAATTACTGTCATAGATTCTGCAGCAGCCCATTAAATATACAAATTACAGAATTAAAGAGCCAGAGCTCTTCATGATTAATCTCTAAATGGAGAAAAACTAATGATGTCT
ponAbe2(Orangutan   )    GCTAATTACTGTCATAGATTCTGCAGCAGCCCATTAAATATACAAATTACAGAATTAAAGAGCCAGAGCTCTTCATGATTAATCTCTAAATGGAGAAAAACTAATGATGTCT
rheMac2(Rhesus      )    GCTAATTACTGTCATAGATTCTGCAGCAGCCCATTAAATATACAAATTACAGAATTAAAGAGCCAGAGCTCTTCATGATTAATCTCTAAATGGAGAAAAACTAATGATGTCT
calJac1(Marmoset    )    GCTAATTACTGTCATAGATTCTGCAGCAGCCCATTAAATATACAAATTACAGAATTAAAGAGCCAGAGCTCTTCATGATTAATCTCTAAATGGAGAAAAACTAATGATGTCT
tarSyr1(Tarsier     )    GCTAATTACTGTCATAGATTCTGCAGCAGCCCATTAAATATACAAATTACAGAATTAAAGAGCCAGAGCTCTTCATGATTAATCTCTAAATGGAGAAAAACTAATGATGTCT
micMur1(Mouse Lemur )    GCTAATTACTGTCATAGATTCTGCAGCAGCCCATTAAATATACAAATTACAGAATTAAAGAGCCAGAGCTCTTCATGATTAATCTCTAAATTGAGAAAAACTAATGATGTCT
tupBel1(TreeShrew   )    GCTAATTACTGTCATAGATTCTGCAGCAGCCCATTAAATATACAAATTACAGAATTAAAGAGCCAGAGCTCTTCATGATTAATCTCTAAATGGAGAAAAACTAATGATGTCT
mm9    (Mouse       )    GCTAATTACTGTCATAGATTCTGCAGCAGCCCATTAAATATACAAATTACAGAATTAAAGAGCCAGAGCTCTTCATGATTAATCTCTAAATGGAGAAAAACTAATGATGTCT
rn4    (Rat         )    GCTAATTACTGTCATAGATTCTGCAGCAGCCCATTAAATATACAAATTACAGAATTAAAGAGCCAGAGCTCTTCATGATTAATCTCTAAATGGAGAAAAACTAATGATGTCT
cavPor3(Guinea Pig  )    GCTAATTACTGTCATAGATTCTGCAGCAGCCCATTAAATATACAAATTACAGAATTAAAGAGCCAGAGCTCTTCATGATTAATCTCTAAATGGAGAAAAACTAATGATGTCT
speTri1(Squirrel    )    GCTAATTACTGTCATAGATTCTGAAGCAGCCCATTAAATATACAAATTACAGAATTAAAGAGCCAGAGCTCTTCATGATTAATCTCTAAATGGAGAAAAACTAATGATGTCT
oryCun1(Rabbit      )    GCTAATTACTGTCATAGATTCTGCAGCAGCCCATTAAATATACAAATTACAGAATTAAAGAGCCAGAGCTCTTCATGATTAATCTCTAAATGGGGAAAAACTAATGATGTCT
ochPri2(Pika        )    GCTAATTACTGTCATAGATTCTGCAGCAGCCCATTAAATATACAAATTACAGAATTAAAGAGCCAGAGCTCTTCATGATTAATCTCTAAATGGAGAAAAACTAATGATGTCT
vicPac1(Alpaca      )    GCTAATTACTGTCATAGATTCTGTAGCAGCCCATTAAATATACAAATTACAGAATTAAAGAGCCAGAGCTCTTCATGATTAATCTCTAAATGGAGAAAAACTAATGATGTCT
turTru1(Dolphin     )    GCTAATTACTGTCATAGATTCTGCAGCAGCCCATTAAATATACAAATTACAGAATTAAAGAGCCAGAGCTCTTCGTGATTAATCTCTAAATGGAGAAAAACTAATGATGTCT
bosTau4(Cow         )    GCTAATTACTGTCATAGATTCTGCAGCAGCCCATTAAATATACAAATTACAGAATTAAAGAGCCAGAGCTCTTCATGATTAATCTCTAAATGGAGAAAAACTAATGATGTCT
equCab2(Horse       )    GCTAATTACTGTCATAGATTCTGCAGCAGCCCATTAAATATACAAATTACAGAATTAAAGAGCCAGAGCTCTTCATGATTAATCTCTAAATGGAGAAAAACTAATGATGTCT
canFam2(Dog         )    GCTAATTACTGTCATAGATTCTGCAGCAGCCCATTAAATATACAAATTACAGAATTAAAGAGCCAGAGCTCTTCATGATTAATCTCTAAATGGAGAAAAACTAATGATGTCT
myoLuc1(Microbat    )    GCTAATTACTGTCATAGATTCTGCAGCAGCCCATTAAATATACAAATTACAGAATTAAAGAGCCAGAGCTCTTCATGATTAATCTCTAAATGGAGAAAAACTAATGATGTCT
pteVam1(Megabat     )    GCTAATTACTGTCATAGATTCTGAAGCAGCCCATTAAATATACAAATTACAGAATTAAAGAGCCAGAGCTCTTCGTGATTAATCTTTAAATGGAGAAAAACTAATGATGTCT
eriEur1(Hedgehog    )    GCTAATTACTGTCATAGATTCTGCAGCAGCCCATTAAATATACAAATTACAGAATTAAAGAGCCAGAGCTCTTCATGATTAATCTCTAAATGGAG-AAAACTAATGGTGTCT
sorAra1(Shrew       )    GCTAATTACTGTCATAGATTCTGCAGCAGCCCATTAAATATACAAATTACAGAATTAAAGAGCCAGAGCTCTTCATGATTAATCTCTAAATGGAGAAAAACTAATGATGTCT
loxAfr2(Elephant    )    GCTAATTACTGTCATAGATTCTGCAGCAGCCCATTAAATATACAAATTACAGAATTAAAGAGCCAGAGCTCTTCGTGATTAATCTCTAAATGGAGAAAAACTAATGATGTCT
proCap1(Rock hyrax  )    GCTAATTACTGTCATAGATTCTGCAGCAGCCCATTAAATATACAAATTACAGAATTAAAGAGCCAAAGCTCTTCATGATTAATCTCTAAATGGAGAAAAACTAATGATGTCT
echTel1(Tenrec      )    GCTAATTACTGTCATAGATTCTGCAGCAGCCCATTAAATATACAAATTACAGAATTAAAGAGCCAGAGCTCTTCATGATTAATCTCTAAATGGAGAAAAACTAATGATGTCT
dasNov2(Armadillo   )    GCTAATTACTGTCATAGATTCTGCAGCAGCCCATTAAATATACAAATTACAGAATTAAAGAGCCAGAGCTCTTCATGATTAATCTCTAAATGGAGAAAAACTAATGATGTCT
choHof1(Sloth       )    GCTAATTACTGTCATAGATTCTGCAGCAGTCCATTAAATATACAAATTACAGAATTAAAGAGCCAGAGCTCTTCATGATTAATCTCTAAATGGAG-AAAACTAATGATGTCT
monDom4(Opossum     )    GCTAATTACTGTCATAGATTCTGCAGCAGCCCATTAAATATACAAATTACAGAATTAAAGAGCCAGAGCTCTTCATGATTAATCTCTAAATGGAGAAAAACTAATGATGTCT
ornAna1(Platypus    )    GCTAATTACTGTCATAGATTCTGCAGCAGCCCATTAAATATACAAATTACAGAATTAAAGAGCCAGAGCTCTTCATGATTAATCTCTAAATGGAGAAAAACTAATGATGTCT
galGal3(Chicken     )    GCTAATTACTGTCATAGATTCTGCAGCAGCCCATTAAATATACAAATTACAGAATTAAAGAGCCAGAGCTCTTCATGATTAATCTTTAAATGGAGAAAAACTAATGATGTCT
taeGut1(Zebra finch )    GCTAATTACTGTCATAGATTCTGCAGCAGCCCATTAAATATACAAATTACAGAATTAAAGAGCCAGAGCTCTTCATGATTAATCTTTAAATGGAGAAAAACTAATGATGTCT
anoCar1(Lizard      )    GCTAATTACTGTCATAGATTCTGCAGCAGCCCATTAAATATACAAATTACAGAATTAAAGAGCCAGAGCTCTTCATGATTAATCTTTAAATGGAGAAAAACTAATGATGTCT
xenTro2(X.tropicalis)    GCTAATTACTGTCATAGATTCTGCAGCAGCCCATTAAATATACAAATTACAGAATTAAAGAGCCAGAGCTCCCCATGATTAATCTCTAAATGGAGAAAAACTAATGATCTCT
tetNig1(Tetraodon   )    GCTAATTACACCCATAGATTCTGCAGCAGCCCATTAAATATACAAATGACAGAATTAAAGAGCCC-AGCCTCTTCTGATTAATCTTTAAATGGAGAAAAACTAATGATGTCT
fr2    (Fugu        )    GCTAATTACACTCATAGATTCTGCAGCAGCCCATTAAATATACAAATGACAGAATTAAAGAGCCC-AGCCTCTTCTGATTAATCTTTAAATGGAGAAAAACTAATGATGTCT
gasAcu1(Stickleback )    GCTAATTACACCCATAGATTCTGCAGCAGCCCATTAAATATACAAATGACAGAATTAAAGAGCCC-AGCCTCTTCTGATTAATCTTTAAATGGGGAAAAACTAATGATGTCT
oryLat2(Medaka      )    GCTAATTACACCCATAGATTCTGCAGCAGCCCATTAAATATACAAATGACAAAATTAAAGAGCCC-AGCCTCTTCTGATTAATCTTTAAATGGGGAAAAACTAATGATGTCT
danRer5(Zebrafish   )    GCTAATTACTGTCATAGATTCTGCAGCACCCCATTAAATATACAAATTACAGAATTAAAGAGCCAGAGCTTTTCATGATTAATCTTTAAATGGGGAAAAACTAATGATGTCT
                         *********   *********** ****  ***************** *** ************  ***      ********** ***** * * ********** * ***
chr1:242282037-242282138
105
40	missing: gorGor1, petMar1, proCap1, rn4
0.80
hg18   (Human       )    GCTGCCTGAATTGG-CCAGACAGCTGTAATCGCACTCCT--CTATTCTTAATCTCTTTATCTGGGCAGCAGCTGCCATATGGCCACAGTCAGCTGGATCAGATGT
panTro2(Chimp       )    GCTGCCTGAATTGG-CCAGACAGCTGTAATCGCACTCCT--CTATTCTTAATCTCTTTATCTGGGCAGCAGCTGCCATATGGCCACAGTCAGCTGGATCAGATGT
ponAbe2(Orangutan   )    GCTGCCTGAATTGG-CCAGACAGCTGTAATCGCACTCCT--CTATTCTTAATCTCTTTATCTGGGCAGCAGCTGCCATATGGCCACAGTCAGCTGGATCAGATGT
rheMac2(Rhesus      )    GCTGCCTGAATTGG-CCAGACAGCTGTAATCGCACTCCT--CTATTCTTAATCTCTTTATCTGGGCAGCAGCTGCCATATGGCCACAGTCAGCTGGATCAGATGT
calJac1(Marmoset    )    GCTGCCTGAATTGG-CCAGACAGCTGTAATCGCACTCCT--CTATTCTTAATCTCTTTATCTGGGCAGCAGCTGCCATATGGCCACAGTCAGCTGGATCAGATGT
tarSyr1(Tarsier     )    GCTGCCTGAATTGG-CCAGACAGCTGTAATCGCACTCCT--CTATTCTTAATCTCTTTATCTGGGCAGCAGCTGCCATATGGCCACAGTCAGCTGGATCAGATGT
micMur1(Mouse Lemur )    GCTGACTGAATTGG-CCAGACAGCTGTAATCGCACTCCT--CTATTCTTAATCTCTTTATCTGGGCAGCAGCTGCCATATGGCCACAGTCAGCTGGATCAGATGT
otoGar1(Bushbaby    )    GCTGACTGAATTGG-CCAGACAGCTGTAATCGCACTCCT--CTATTCTTAATCTCTTTATCTGGGCAGCAGCTGCCATATGGCCACAGTCAGCTGGATCAGATGT
tupBel1(TreeShrew   )    GCTGCCTGAATTGG-CCAGACAGCTGTAATCGCACTCCT--CTATTCTTAATCTCTTTATCTGGGCAGCAGCTGCCATATGGCCACAGTCAGCTGGATCAGATGT
mm9    (Mouse       )    GCTGCCTGAATTGG-CCAGACAGCTGTAATCGCACTCCT--CTATTCTTAATCTCTTTATCTGGGCAGCAGCTGCCATATGGCCACAGTCAGCTGGATCAGATGT
dipOrd1(Kangaroo Rat)    GCTGCCTGAATTGG-CCAGACAGCTGTAATCGCACTCCC--CCATTCTTAATCTCTTTATCT-GGTAGCAGCTGCCATATGGCC-CTGTCAGCTGCATCAGATGT
cavPor3(Guinea Pig  )    GCTGCCTGAATTGG-CCAGACAGCTGTAATCGCACTCCT--CTATTCTTAATCTCTTTATCTGGGCAGCAGCTGCCATATGGCCACAGTCAGCTGGATCAGATGT
speTri1(Squirrel    )    GCTGCCTGAATTGG-CCAGACAGCTGTAATCGCACTCCT--CTATTCTTAATCTCTTTATCTGGGCAGCAGCTGCCATATGGCCACAGTCAGCTGGATCAGATGT
oryCun1(Rabbit      )    GCTGCCTGAATTGG-CCAGACAGCTGTAATCGCACTCCT--CTATTCTTAATCTCTTTATCTGGGCAGCAGCTGCCATATGGCCACAGTCAGCTGGATCAGATGT
ochPri2(Pika        )    GCTGCCTGAATTGG-CCAGACAGCTGTAATCGCACTCCT--CTGTTCTTAATCTCTTTATCTGGGCAGCAGCTGCCATATGGCCACAGTCAGCTGGATCAGATGT
vicPac1(Alpaca      )    GCTGCCTGAATTGG-CCAGACAGCTGTAATCGCACTCCT--CTATTCTTAATCTCTTTATCTGGGCAGCAGCTGCCATATGGCCACAGTCAGCTGGATCAGATGT
turTru1(Dolphin     )    GCTGCCTGAATTGG-CCAGACAGCTGTAATCGCACTCCT--CTATTCTTAATCTCTTTATCTGGGCAGCAGCTGCCATATGGCCACAGTCAGCTGGATCAGATGT
bosTau4(Cow         )    GCTGCCTGAATTGG-CCAGACAGCTGTAATCGCACTCCT--CTATTCTTAATCTCTTTATCTGGGCAGCAGCTGCCATATGGCCACAGTCAGCTGGATCAGATGT
equCab2(Horse       )    GCTGCCTGAATTGG-CCAGACAGCTGTAATCGCACTCCT--CTGTTCTTAATCTCTTTATCTGGGCAGCAGCTGCCATATGGCCACAGTCAGCTGGATCAGATGT
felCat3(Cat         )    GCTGCCTGAATTGG-CCAGACAGCTGTAATCGCACTCCT--CCATTCTTAATCTCTTTATCTCGGCAGCAGCTGCCATATGGCCACAGTCAGCTGGATCAGATGT
canFam2(Dog         )    GCTGCCTGAATTGG-CCAGACAGCTGTAATCGCACTCCT--CTATTCTTAATCTCTTTATCTGGGCAGCAGCTGCCATATGGCCACAGTCAGCTGGATCAGATGT
myoLuc1(Microbat    )    GCTGCCTGAATTGGCCCAGACAGCTGTAATCGCACTCCT--CTGTTCTTAATCTCTTTATCTGGGCAGCAGCTGCCATATGGCCACCGTCAGCTGGATCAGATGT
pteVam1(Megabat     )    GCTGCCTGAATTGG-CCAGACAGCTGTAATCGCACTCCT--CTATTCTTAATCTCTTTATCTGGGCAGCAGCTGCCATATGGCCACAGTCAGCTGGATCAGATGT
eriEur1(Hedgehog    )    GCTGCTTGAATTGG-CCAGACAGCTGTAATCGCACTCCT--CTATTCTTAATCTCTTTATCTGGGCAGCAGCTGCCATATGGCCACAGTCAGCTGGATCAGATGT
sorAra1(Shrew       )    GCTGCTTGAGTTGG-CCAGACAGCTGTAATCGCACTCCT--CTATTCTTAATCTCTTTATCTGGGCAGCAGCTGCCATATGGCCACAGTCAGCTGGATCAGATGT
loxAfr2(Elephant    )    GCTGCCTGAATTGG-CCAGACAGCTGTAATCGCACTCTT--CTATTCTTAATCTCTTTATCTGGGCAGCAGCTGCCATATGGCCACAGTCAGCTGGATCAGATGT
echTel1(Tenrec      )    GCTGCCTGAATTGG-CCAGACAGCTGTAATCGCACTCCT--CTATTCTTAATCTCTTTATCTGGGCAGCAGCTGCCATATGGCCACAGTCAGCTGGATCAGATGT
dasNov2(Armadillo   )    GCTGCCTGAATTGG-CCAGACAGCTGTAATCGCACTCCT--CTGGTCTTAATCTCTTTATCTGAGCAGCAGCTGCCATATGGGCACCGTCAGCTGGATCAGATGT
choHof1(Sloth       )    GCTGCCTGAATTGG-CCAGACAGCTGTAATCGCACTCCT--CTATTCTTAATCTCTTTATCTGGGCAGCAGCTGCCATATGGCCACAGTCAGCTGGATCAGATGT
monDom4(Opossum     )    GCTGCCTGAATTGG-CCAGACAGCTGTAATCGCACTCCT--CTATTCTTAATCTCTTTATCTGGGCAGCAGCTGCCATATGGCCACAGTCAGCTGGATCAGATGT
ornAna1(Platypus    )    GCTGCCTGAATTGG-CCAGACAGCTGTAATCGCACTCCT--CTATTCTTAATCTCTTTATCTGGGCAGCAGCTGCCATATGGCCACAGTCAGCTGGATCAGATGT
galGal3(Chicken     )    GCTGCCTGAATTGG-CCAGACAGCTGTAATCGCACTCCT--CTATTCTTAATCTCTTTATCTGGGCAGCAGCTGCCATATGGCCACAGTCAGCTGGATCAGATGT
taeGut1(Zebra finch )    GCTGCCTGAATTGG-CCAGACAGCTGTAATCGCACTCCT--CTATTCTTAATCTCTTTATCTGGGCAGCAGCTGCCATATGGCCACAGTCAGCTGGATCAGATGT
anoCar1(Lizard      )    GCTGCCTGAATTGG-CCAGACAGCTGTAATCGCACTCCT--CTATTCTTAATCTCTTTATCTGGGCAGCAGCTGCCATATGGCCACAGTCAGCTGGATCAGATGT
xenTro2(X.tropicalis)    GCTGCCTGAATTGG-CCAGACAGCTGTAATCGCACTCCT--CTATTCTTAATCTCTTTATCTGGGCAGCAGCTGCCATATGGCCACCGTCAGCTGGATCAGATGT
tetNig1(Tetraodon   )    GCTGCCTGAATTGG-CCAGACAGCTGTAATCGCACTCCCTCCTCGTCTTAATCTCTTTATCTGGCTAGCAGCTGCCATATGGCCCCCGTCAGCTGGATCAGATGT
fr2    (Fugu        )    GCTGCCTGAATTGG-CTAGACAGCTGTAATCGCACTCCCTCCTAGTCTTAATCTCTTTATCTGGCTAGCAGCTGCCATATGGCCCCCGTCAGCTGGATCAGATGT
gasAcu1(Stickleback )    GCTGCCTGAATTGG-CTAGACAGCTGTAATCGCACTCCCTCCTAGTCTTAATCTCTTTATCTGGCTAGCAGCTGCCATATGGCCCCCGTCAGCTGGATCAGATGT
oryLat2(Medaka      )    GCTGCCTGAATTGG-CTAGACAGCTGTAATCGCACTCCCTCCTAGTCTTAATCTCTTTATCTGGCTAGCAGCTGCCATATGGCCCCCGTCAGCTGGATCAGATGT
danRer5(Zebrafish   )    GCTGCCTGAATTGG-CTAGACAGCTGTAATCGCACT-CCTCCTAGTCTTAATCTCTTTATCTGGGCAGCAGCTGCCATATGGTCTCAGTCAGCTGGATCAGATGT
                         ****  *** **** * *******************     *   *****************    **************** * * ******** *********
chr2:2314250-2314348
100
40	missing: echTel1, otoGar1, petMar1, tetNig1
0.80
hg18   (Human       )    AAAAAAAATTGCTTATCAGTCATGCAAATGAGGCTGAATTCA-TTTTCCACAACAGATGGCCTCATAGATAATGATGATGGAAGAGAGAAAATTGAATGT
panTro2(Chimp       )    AAAAAAAATTGCTTATCAGTCATGCAAATGAGGCTGAATTCA-TTTTCCACAACAGATGGCCTCATAGATAATGATGATGGAAGAGAGAAAATTGAATGT
gorGor1(Gorilla     )    AAAAAAAATTGCTTATCAGTCATGCAAATGAGGCTGAATTCA-TTTTCCACAACAGATGGCCTCATAGATAATGATGATGGAAGAGAGAAAATTGAATGT
ponAbe2(Orangutan   )    AAAAAAAATTGCTTATCAGTCATGCAAATGAGGCTGAATTCA-TTTTCCACAACAGATGGCCTCATAGATAATGATGATGGAAGAGAGAAAATTGAATGT
rheMac2(Rhesus      )    AAAAAAAATTGCTTATCAGTCATGCAAATGAGGCTGAATTCA-TTTTCCACAACAGATGGCCTCATAGATAATGATGATGGAAGAGAGAAAATTGAATGT
calJac1(Marmoset    )    AAAAAAAATTGCTTATCAGTCATGCAAATGAGGCTGAATTCA-TTTTCCACAACAGATGGCCT-ATAGATAATGATGATGGAAGAGAGAAAATTGAATGT
tarSyr1(Tarsier     )    AAAAAAAATTGCTTATCAGTCATGCAAATGAGGCTGAATTCA-TTTTCCACAACAGATGGCCTCATAGATAATGATGATGGAAGAGAGAAAATTGAATGT
micMur1(Mouse Lemur )    AAAAAAAATTGCTTATCAGTCATGCAAATGAGGCTGAATTCA-TTTTCCACAACAGATGGCCTCATAGATAATGATGATGGCAGAGAGAAAATTGAATGT
tupBel1(TreeShrew   )    AAAAAAAATTGCTTATCAGTCATGCAAATGAGGCTGAATTCATTTTTCCACAACAGATGGCCTCATAGATAATGATGATGGAAGAGAGAAAATTGAATGT
mm9    (Mouse       )    AAAAAAAATTGCTTATCAGTCATGCAAATGAGGCTGAATTCA-TTTTCCACAACAGATGGCCTCATAGATAATGATGATGGAAGAGAGAAAATTGAATGT
rn4    (Rat         )    AAAAAAAATTGCTTATCAGTCATGCAAATGAGGCTGAATTCA-TTTTCCACAACAGATGGCCTCATAGATAATGATGATGGAAGAGAGAAAATTGAATGT
dipOrd1(Kangaroo Rat)    AAAAAAAATTGCTTATCAGTCATGCAAATGAGGCTGAATTCA-TTTTCCACAACAGATGGCCTCATAGATAATGATGATGGAAGAGAGAAAATTGAATGT
cavPor3(Guinea Pig  )    AAAAAAAATTGCTTATCAGTCATGCAAATGAGGCTGAATTCA-TTTTCCACAACAGATGGCCTCATAGATAATGATGATGGAAGAGAGAAAATTGAATGT
speTri1(Squirrel    )    AAAAAAAATTGCTTATCAGTCATGCAAATGAGGCTGAATTCA-TTTTCCACAACAGATGGCCTCATAGATAATGATGATGGAAGAGAGAAAATTGAATGT
oryCun1(Rabbit      )    AAAAAAAATTGCTTATCAGTCATGCAAATGAGGCTGAATTCA-TTTTCCACAACAGATGGCCTCATAGATAATGATGATGGAAGAGAGAAAATTGAATGT
ochPri2(Pika        )    AAAAAAAATTGCTTATCAGTCATGCAAATGAGGCTGAATTCA-TTTTCCACAACAGATGGCCTCATAGATAATGATGATGGAAGAGAGAAAATTGAATGT
vicPac1(Alpaca      )    AAAAAAAATTGCTTATCAGTCATGCAAATGAGGCTGAATTCA-TTCTCCACAACAGATGGCCTCATAGATAATGATGATGGAAGAGAGAAAATTGAATGT
turTru1(Dolphin     )    AAAAAAAATTGCTTATCAGTCATGCAAATGAGGCTGAATTCA-TTTTCCACAACAGATGGCCTCATAGATAATGATGATGGAGGAGAGAAAATTGAATGT
bosTau4(Cow         )    AAAAAAAATTGCTTATCAGTCATGCAAATGAGCCTGAATTCA-TTTTCCACAACAGATGGCCTCATAGATAATGATGATGGAAGAGAGAAAATTGAATGT
equCab2(Horse       )    AAAAAAAATTGCTTATCAGTCATGCAAATGAGGCTGAATTCA-TTTTCCACAACAGATGGCCTCATAGATAATGATGATGGAAGAGAGAAAATTGAATGT
felCat3(Cat         )    AAAAAAAATTGCTTATCAGTCATGCAAATGAGGCTGAATTCA-TTTTCCACAACAGATGGCCTCATAGATAATGATGATGGAAGAGAGAAAATTGAATGT
canFam2(Dog         )    AAAAAAAATTGCTTATCAGTCATGCAAATGAGGCTGAATTCA-TTTTCCACAACAGATGGCCTCATAGATAATGATGATGGAAGAGAGAAAATTGAATGT
myoLuc1(Microbat    )    AAAAAAAATTGCTTATCAGTCATGCAAATGAGGCTGAATTCA-TTTTCCACAACAGATGGCCTCATGGATAATGATGATGGAAGAGAGAAAATTGAATGT
pteVam1(Megabat     )    AAAAAAAATTGCTTATCAGTCATGCAAATGAGGCTGAATTCA-TTTTCCACAACAGATGGCCTCATAGATAATGATGATGGAAGAGAGAAAATTGAATGT
eriEur1(Hedgehog    )    AAAAAAAATTGCTTATCAGTCATGCAAATGAGGCTGAATTCA-TTTTCCACAACAGATGGCCTCATAGATAATGATGATGGAAGAGAGAAAATTGAATGT
sorAra1(Shrew       )    AAAAAAAATTGCTTATCAGTCATGCAAATGAGGCTGAATTCA-TTTTCCACAACAGATGGCCTCATAGATAATGATGATGGAAGAGAGAAAATTGAATGT
loxAfr2(Elephant    )    AAAAAAAAATGCTTATCAGTCATGCAAATGAGGCTGAATTCA-TTTTCCACAACAGATGGCCTCATAGATAATGATGATGGAAGAGAGAAAATTGAATGT
proCap1(Rock hyrax  )    AAAAAAAAATGCTTATCAGTCATGCAAATGAGGCTGAATTCA-TTTTCCACAACAGATGGCCTCATAGATAATGATGATGGAAGAGAGAAAATTGAATGT
dasNov2(Armadillo   )    AAAAAAAATTGCTTATCAGTCATGCAAATGAGGCTGAATTCA-TTTTCCACAACAGATGGCCTCATAGATAATGATGATGGAAGAGAGAAAATTGAATGT
choHof1(Sloth       )    AAAAAAAATTGCTTATCAGTCATGCAAATGAGGCTGAATTCA-TTTTCCACAACAGATGGCCTCATAGATAATGATGATGGAAGAGAGAAAATTGAATGT
monDom4(Opossum     )    AAAAAAATTTGCTTATCAGTCATGCAAATGAGGCTGAATTCA-TTTTCCACAACAGATGGCCTCATAGATAATGATGATGGAAGAGAGAAAATTGAATGT
ornAna1(Platypus    )    AAAAAAATTTGCTTATCAGTCATGCAAATGAGGCTGAATTCA-TTTTCCACAACAGATGGCCTCGTAGATAATGATGATGGAAGAGAGAAAATTGAATGT
galGal3(Chicken     )    AAAAAAATTTGCTTATCAGTCATGCAAATGAGGCTGAATTCA-TTTTCCACAACAGATGGCCTCATAGATAATGATGATGGAAGAGAGAAAATTGAATGT
taeGut1(Zebra finch )    AAAAAAATTTGCTTATCAGTCATGCAAATGAGGCTGAATTCA-TTTTCCACAACAGATGGCCTCATAGATAATGATGATGGAAGAGAGAAAATTGAATGT
anoCar1(Lizard      )    AAAAAAA-TTGCTTATCAGTCATGCAAATGAGGCTGAATTCA-TTTTCCACAACAGATGGCCTCATAGATAATGATGATGGAAGAGAGAAAATTGAATGT
xenTro2(X.tropicalis)    AAAAAAAATTGCTTATCAGTCATGCAAATGAGGCTGAATTCA-TTTTCCACAACAGATGGCCTCATAGATAATGATGATGGAAGAGAGAAAATTGAATGT
fr2    (Fugu        )    AGAATG---TGCTTATCAGTCATGCAAATGAGGCTGGATTCA-TTTTCCACAACAGATGGCCCCATAGATAATGATGATGGGGGAGAGAAAATTAAATGT
gasAcu1(Stickleback )    AGAATG---TGCTTATCAGTCATGCAAATGAGGCTGAATTCA-TTTTCCACAACAGATGGCCCCATAGATAATGATGATGGAGGAGAGAAAATTAAATGT
oryLat2(Medaka      )    AGAATG---TGCTTATCAGTCATGCAAATGAGGCTGAATTCA-TTTTCCACAACAGATGGCCCCATAGATAATGATGATGGAGGAGAGAAAATTAAATGT
danRer5(Zebrafish   )    AGAATG---CGCTTATCAGTCATGCAAATGAGGCTGAATTCA-TTTTGCACAACAGATGGTCTCATAGATAATGATGATGGAGGAGAGAAAATTAAATGT
                         * **      ********************** *** ***** ** * ************ *   * **************  *********** *****
chr2:50135597-50135735
141
41	missing: micMur1, myoLuc1, rn4
0.80
hg18   (Human       )    CTTTGTCGAGTAGCCATTCATCAACTAC-TCGACCAAGTCGATATGGAATTCGCTGTCTAGCAATCGCCAGGCGCTCGTTATCATTGTTTCCTTTAAAGTTTAAAGAGACATTTCATTGGTT-AAAATCTGTAAGGTCAAA
panTro2(Chimp       )    CTTTGTCGAGTAGCCATTCATCAACTAC-TCGACCAAGTCGATATGGAATTCGCTGTCTAGCAATCGCCAGGCGCTCGTTATCATTGTTTCCTTTAAAGTTTAAAGAGACATTTCATTGGTT-AAAATCTGTAAGGTCAAA
gorGor1(Gorilla     )    CTTTGTCGAGTAGCCATTCATCAACTAC-TCGACCAAGTCGATATGGAATTCGCTGTCTAGCAATCGCCAGGCGCTCGTTATCATTGTTTCCTTTAAAGTTTAAAGAGACATTTCATTGGTT-AAAATCTGTAAGGTCAAA
ponAbe2(Orangutan   )    CTTTGTCGAGTAGCCATTCATCAACTAC-TCGACCAAGTCGATATGGAATTCGCTGTCTAGCAATCGCCAGGCGCTCGTTATCATTGTTTCCTTTAAAGTTTAAAGAGACATTTCATTGGTT-AAAATCTGTAAGGTCAAA
rheMac2(Rhesus      )    CTTTGTCGAGTAGCCATTCATCAACTAC-TCGACCAAGTCGATATGGAATTCGCTGTCTAGCAATCGCCAGGCGCTCGTTATCATTGTTTCCTTTAAAGTTTAAAGAGACATTTCATTGGTT-AAAATCTGTAAGGTCAAA
calJac1(Marmoset    )    CTTTGTCGAGTAGCCATTCATCAACTAC-TCGACCAAGTCGATATGGAATTCGCTGTCTAGCAATCGCCAGGCGCTCGTTATCATTGTTTCCTTTAAAGTTTAAAGAGACATTTCATTGGTT-AAAATCTGTAAGGTCAAA
tarSyr1(Tarsier     )    CTTTGTCGAGTAGCCAATCATCAACTACTTCGACCAAGTCGATATGGATTTCGCTGTCTAGCAATCGCCAGGCGCTCGTTATCATTGTTTCCTTTAAAGTTTAAAGAGACATTTCATTGGTT-AAAATCTGTAAGGTCAAA
otoGar1(Bushbaby    )    CTTTGTCGAGTAGCCATTCATCAACTAC-TCGACCAAGTCGATATGGAATTCGCTGTCTAGCAATCGCCAGGCGCTCGTTATCATTGTTTCCTTTAAAGTTTAAAGAGACATTTCATTGGTT-AAAATCTGTAAGGTCAAA
tupBel1(TreeShrew   )    CTTTGTCGAGTAGCCATTCATCAACTAC-TCGACCAAGTCGATATGGAATTCGCTGTCTAGCAATCGCCAGGCGCTCGTTATCATTGTTTCCTTTAAAGTTTAAAGAGACATTTCATTGGTT-AAAATCTGTAAGGTCAAA
mm9    (Mouse       )    CTTTGTCGAGTAGCCATTCATCAACTAC-TCGACCAAGTCGATATGGAATTCGCTGTCTAGCAATCGCCAGGCGCTCGTTATCATTGTTTCCTTTAAAGTTTAAAGAGACATTTCATTGGTT-AAAATCTGTAAGGTCAAA
dipOrd1(Kangaroo Rat)    CTTTGTCGAGTAGCCATTCATCAACTAC-TCGACCAAGTCGATATGGAATTCGCTGTCTAGCAATCGCCAGGCGCTCGTTATCATTGTTTCCTTTAAAGTTTAAAGAGACATTTCATTGGTT-AAAATCTGTAAGGTCAAA
cavPor3(Guinea Pig  )    CTTTGTCGAGTAGCCACTCATCAACTAC-TCGACCAAGTCGATATGGAATTCGCTGTCTAGCAATCGCCAGGCGCTCGTTATCATTGTTTCCTTTAAAGTTTAAAGAGACATTTCATTGGTT-AAAATCTGTAAGGTCAAA
speTri1(Squirrel    )    CTTTGTCGAGTAGCCATTCATCAACTAC-TCGACCAAGTCGATATGGAATTCGCTGTCTAGCAATCGCCAGGCGCTCGTTATCATTGTTTCCTTTAAAGTTTAAAGAGACATTTCATTGGTT-AAAATCTGTAAGGTCAAA
oryCun1(Rabbit      )    CTTTGTCGAGTAGCCATTCATCAACTAC-TCGACCAAGTCGATATGGAATTCGCTGTCTAGCAATCGCCAGGCGCTCGTTATCATTGTTTCCTTTAAAGTTTAAAGAGACATTTCATTGGTT-AAAATCTGTAAGGTCAAA
ochPri2(Pika        )    CTTTGTCGAGTAGCCATTCATCAACTAC-TCGACCAAGTCGATATGGAATTCGCTGTCTAGCAATCGCCAGGCGCTCGTTATCATTGTTTCCTTTAAAGTTTAAAGAGACATTTCATTGGTT-AAAATCTGTAAGGTCAAA
vicPac1(Alpaca      )    CTTTGTCGAGTAGCCATTCATCAACTAC-TCGACCAAGTCGATATGGAATTCGCTGTCTAGCAATCGCCAGGCGCTCGTTATCATTGTTTCCTTTAAAGTTTAAAGAGACATTTCATTGGTT-AAAATCTGTAAGGTCAAA
turTru1(Dolphin     )    CTTTGTCGAGTAGCCATTCATCAACTAC-TCGACCAAGTCGATATGGAATTCGCTGTCTAGCAATCGCCAGGCGCTCGTTATCATTGTTTCCTTTAAAGTTTAAAGAGACATTTCATTGGTT-AAAATCTGTAAGGTCAAA
bosTau4(Cow         )    CTTTGTCGAGTAGCCATTCATCAACTAC-TCGACCAAGTCGATATGGAATTCGCTGTCTAGCAATCGCCAGGCGCTCGTTATCATTGTTTCCTTTAAAGTTTAAAGAGACATTTCATTGGTT-AAAATCTGTAAGGTCAAA
equCab2(Horse       )    CTTTGTCGAGTAGCCATTCATCAACTAC-TCGACCAAGTCGATATGGAATTCGCTGTCTAGCAATCGCCAGGCGCTCGTTATCATTGTTTCCTTTAAAGTTTAAAGAGACATTTCATTGGTT-AAAATCTGTAAGGTCAAA
felCat3(Cat         )    CTTTGTCGAGTAGCCATTCATCAACTAC-TCGACCAAGTCGATATGGAATTCGCTGTCTAGCAATCGCCAGGCGCTCGTTATCATTGTTTCCTTTAAAGTTTAAAGAGACATTTCATTGGTT-AAAATCTGTAAGGTCAAA
canFam2(Dog         )    CTTTGTCGAGTAGCCATTCATCAACTAC-TCGACCAAGTCGATATGGAATTCGCTGTCTAGCAATCGCCAGGCGCTCGTTATCATTGTTTCCTTTAAAGTTTAAAGAGACATTTCATTGGTT-AAAATCTGTAAGGTCAAA
pteVam1(Megabat     )    CTTTGTCGAGTAGCCATTCATCAACTAC-TCGACCAAGTCGATATGGAATTCGCTGTCTAGCAATCGCCAGGCGCTCGTTATCATTGTTTCCTTTAAAGTTTAAAGAGACATTTCATTGGTT-AAAATCTGTAAGGTCAAA
eriEur1(Hedgehog    )    CTTTGTCGAGTAGCCATTCATCAACTAC-TCGACCAAGTCGATATGGAATTCGCTGTCTAGCAATCGCCAGGCGCTCGTTATCATTGTTTCCTTTAAAGTTTAAAGAGACATTTCATTGGTT-AAAATCTGTAAGGTCAAA
sorAra1(Shrew       )    CTTTGTCGAGTAGCCATTCATCAACTAC-TCGACCAAGTCGATATGGAATTCGCTGTCTAGCAATCGCCAGGCGCTCGTTATCATTGTTTCCTTTAAAGTTTAAAGAGACATTTCATTGGTT-AAAATCTGTAAGGTCAAA
loxAfr2(Elephant    )    CTTTGTCGAGTAGCCATTCATCAACTAC-TCGACCAAGTCGATATGGAATTCGCTGTCTAGCAATCGCCAGGCGCTCGTTATCATTGTTTCCTTTAAAGTTTAAAGAGACATTTCATTGGTT-AAAATCTGTAAGGTCAAA
proCap1(Rock hyrax  )    CTTTGTCGAGTAGCCATTCATCAACTAC-TCGACCAAGTCGATATGGAATTCGCTGTCTAGCAATCGCCAGGCGCTCGTTATCATTGTTTCCTTTAAAGTTTAAAGAGACATTTCATTGGTT-AAAATCTGTAAGGTCAAA
echTel1(Tenrec      )    CTTTGTCGAGTAGCCATTCATCAACTAC-TCGACCAAGTCGATATGGAATTCGCTGTCTAGCAATCGCCAGGCGCTCGTTATCATTGTTTCCTTTAAAGTTTAAAGAGACATTTCATTGGTT-AAAATCTGTAAGGTCAAA
dasNov2(Armadillo   )    CTTTGTCGAGTAGCCATTCATCAACTAC-TCGACCAAGTCGATATGGAATTCGCTGTCTAGCAATCGCCAGGCGCTCGTTATCATTGTTTCCTTTAAAGTTTAAAGAGACATTTCATTGGTT-AAAATCTGTAAGGTCAAA
choHof1(Sloth       )    CTTTGTCGAGTAGCCATTCATCAACTAC-TCGACCAAGTCGATATGGAATTCGCTGTCTAGCAATCGCCAGGCGCTCGTTATCATTGTTTCCTTTAAAGTTTAAAGAGACATTTCATTGGTT-AAAATCTGTAAGGTCAAA
monDom4(Opossum     )    CTTTGTCGAGTAGCCATTCATCAACTAC-TCGACCAAGTCGATATGGAATTCGCTGTCTAGCAATCGCCAGGCGCTCGTTATCATTGTTTCCTTTAAAGTTTAAAGAGACATTTCATTGGTT-AAAATCTGTAAGGTCAAA
ornAna1(Platypus    )    CTTTGTCGAGTAGCCATTCATCAACTAC-TCGACCAAGTCGATATGGAATTCGCTGTCTAGCAATCGCCAGGCGCTCGTTATCATTGTTTCCTTTAAAGTTTAAAGAGACATTTCATTGGTTAAAAATCTGTAAGGTCAAA
galGal3(Chicken     )    CTTTGTCGAGTAGCCATTCATCAACTAC-TCGACCAAGTCGATATGGAATTCGCTGTCTAGCAATCGCCAGGCGCTCGTTATCATTGTTTCCTTTAAAGTTTAAAGAGACATTTCATTGGTT-AAAATCTGTAAGGTCAAA
taeGut1(Zebra finch )    CTTTGTCGAGTAGCCATTCATCAACTAC-TCGACCAAGTCGATATGGAATTCGCTGTCTAGCAATCGCCAGGCGCTCGTTATCATTGTTTCCTTTAAAGTTTAAAGAGACATTTCATTGGTT-AAAATCTGTAAGGTCAAA
anoCar1(Lizard      )    CTTTGTCGAGTAGCCATTCATCAACTAC-TCGACCAAGCCGATATGGAATTCGCTGTCTAGCAATCGCCAGGCGCTCGTTATCATTGTTTCCTTTAAAGTTTAAAGAGACATTTCATTGGTT-AAAATCTGTAAGGTCAAA
xenTro2(X.tropicalis)    CTTTGTCGAGTAGCCAATCATCAACTAC-TCGACCAAGTCGATATGGAATTCGCTGTCTAGCAATCGCCAGGCGTTCGTTATCATTGTTTCCTTTAAAGTTTAAAGAGACATTTCATTGGTT-AAAATCTGTAAGGTCAAA
tetNig1(Tetraodon   )    CTTTGTCGAGTAGCCATTCGTCAACTAC-TCGACCGAGACGGTATGGGATTCGCTGTCTAGCAATCGCCAGGCGTTCGTTATCATTGTGGCCTTTAAAGTTTAAAGAGACATTTCATTGGTT-ACAATCTGGAAGGTCAAA
fr2    (Fugu        )    CTTTGTCGAGTAGCCATTCGTCAACTAC-TCGACCAAGACGGTATGGGATTCGCTGTCTAGCGATCGCCAGGCGTTCGTTATCATTGTGGCCTTTAAAGTTTAAAGAGACATTTCATTGGTT-ACAATCTGGAAGGTCAAA
gasAcu1(Stickleback )    CTTTGTCGAGTAGCCATTCGTCAACTAC-TCGACCAAGTCGGTATGGGATTCGCTGTCTAGCAATCGCCAGGCGTTCGTTATCATTGTTGCCTTTAAAGTTTAAAGAGACATTTCAGTGGTT-ACAATCTGTAGAGTCAAA
oryLat2(Medaka      )    CTTTGTCGAGTAGCCATTCGTCAACTAC-TCGACCAAGTCGGTATGGGATTCGCTGTCTAGCAATCGCCAGGCGTTCGTTATCATTGTTGCCTTTAAAGTTTAAAGAGACATTTCATTGGTT-ACAATCTGTAAGGTCAAA
danRer5(Zebrafish   )    CTTTGTCGAGTAGCCAATCGTCAACTAC-TCGACCAAGCCGATATGGGATTCGCTGTCTAGCAATCGCCAGGCGTTCGTTATCAATGTTGCCTTTAAAGTTTAAAGAGACATTTCATTGTTA-AAAATCTGAAAGGTCAAA
petMar1(Lamrepy     )    CTTTGTCGAGTAGCCAATCATCAACTAC-TCGACCGAGTCGATAGGGGATTCGCTGTCTAGCGAGCGCCAGGCGTTCATTATCAATGTTTCCTTTAAAGTTTAAAGAGATATTTCAAGGGTTAAAAAGCTGACAGGTCAAA
                         **************** ** ******** ****** ** ** ** **  ************* * ********* ** ****** ***  ******************* ******  * *  * ** ***    ******
chr2:58624263-58624369
108
42	missing: choHof1, petMar1
0.81
hg18   (Human       )    GAGCAGCAGGTGCCACATTATTATGTACAGAAAAGCAATTAGGAAGCATATTGGATGAATGGGGAGTGCATTAATATTAGCAAGTACATTTGTCAGTGG-TTTTGATG
panTro2(Chimp       )    GAGCAGCAGGTGCCACATTATTATGTACAGAAAAGCAATTAGGAAGCATATTGGATGAATGGGGAGTGCATTAATATTAGCAAGTACATTTGTCAGTGG-TTTTGATG
gorGor1(Gorilla     )    GAGCAGCAGGTGCCACATTATTATGTACAGAAAAGCAATTAGGAAGCATATTGGATGAATGGGGAGTGCATTAATATTAGCAAGTACATTTGTCAGTGG-TTTTGATG
ponAbe2(Orangutan   )    GAGCAGCAGGTGCCACATTATTATGTACAGAAAAGCAATTAGGAAGCATATTGGATGAATGGGGAGTGCATTAATATTAGCAAGTACATTTGTCAGTGG-TTTTGATG
rheMac2(Rhesus      )    GAGCAGCAGGTGCCACATTATTATGTACAGAAAAGCAATTAGGAAGCATATTGGATGAATGGGGAGTGCATTAATATTAGCAAGTACATTTGTCAGTGG-TTTTGATG
calJac1(Marmoset    )    GAGCAGCAGGTGCCACATTATTATGTACAGAAAAGCAATTAGGAAGCATATTGGATGAATGGGGAGTGCATTAATATTAGCAAGTACATTTGTCAGTGG-TTTTGATG
tarSyr1(Tarsier     )    GAGCAGCAGGTGCCACATTATTATGTACAGAAAAGCAATTAGGAAGCATATTGGATGAATGGGGAGTGCATTAATATTAGCAAGTACATTTGTCAGTGG-TTTTGATG
micMur1(Mouse Lemur )    GAGCAGCAGGTGCCACATTATTATGTACAGAAAAGCAATTAGGAAGCATATTGGATGAATGGGGAGTGCATTAATATTAGCAAGTACATTTGTCAGTGG-TTTTGATG
otoGar1(Bushbaby    )    GAGCAGCAGGTGCCACATTATTATGTACAGAAAAGCAATTAGGAAGCATATTGGATGAATGGGGAGTGCATTAATATTAGCAAGTACATTTGTCAGTGG-TTTTGATG
tupBel1(TreeShrew   )    GAGCAGCAGGTGCCACATTATTATGTACAGAAAAGCAATTAGGAAGCATATTGGATGAATGGGGAGTGCATTAATATTAGCAAGTACATTTGTCAGTGG-TTTTGATG
mm9    (Mouse       )    GAGCAGCAGGTGCCACATTATTATGTACAGAAAAGCAATTAGGAAGCATATTGGATGAATGGGGAGTGCATTAATATTAGCGAGTACATTTGTCAGTGG-TTTTGATG
rn4    (Rat         )    GAGCAGCAGGTGCCACATTATTATGTACAGAAAAGCAATTAGGAAGCATATTGGATGAATGGGGAGTGCATTAATATTAGCGAGTACATTTGTCAGTGG-TTTTGATG
dipOrd1(Kangaroo Rat)    GAGCAGCAGGTGCCACATTATTATGTACAGAAAAGCAATTAGGAAGCATATTGGATGAATGGGGAGTGCATTAATATTAGCAAGTACATTTGTCAGTGG-TTTTGATG
cavPor3(Guinea Pig  )    GAGCAGCAGGTGCCACATTATTATGTACAGAAAAGCAATTAGGAAGCATATTGGATGAATGGGGAGTGCATTAATATTAGCAAGTACATTTGTCAGTGG-TTTTGATG
speTri1(Squirrel    )    GAGCAGCAGGTGCCACATTATTATGTACAGAAAAGCAATTAGGAAGCATATTGGATGAATGGGGAGTGCATTAATATTAGCAAGTACATTTGTCAGTGG-TTTTGATG
oryCun1(Rabbit      )    GAGCAGCAGGTGCCACATTATTATGTACAGAAAAGCAATTAGGAAGCATATTGGATGAATGGGGAGTGCATTAATATTAGCAAGTACATTTGTCAGTGG-TTTTGATG
ochPri2(Pika        )    GAGCAGCAGGTGCCACATTATTATGTACAGAAAAGCAATTAGGAAGCATATTGGATGAATGGGGAGTGCATTAATATTAGCAAGTACATTTGTCAGTGG-TTTTGATG
vicPac1(Alpaca      )    GAGCAGCAGGTGCCACATTATTATGTACAGAAAAGCAATTATGAAGCATATTGGATGAATGGGGAGAGCATTAATATTAGCAAGTACATTTGTCAGTGG-TTATGATG
turTru1(Dolphin     )    GAGCAGCAGGTGCCACATTATTATGTACAGAAAAGCAATTAGGAAGCATATTGGATGAATGGGGAGTGCATTAATATTAGCAAGTACATTTGTCAGTGG-TTTTGATG
bosTau4(Cow         )    GAGCAGCAGGTGCCACATTATTATGTACAGAAAAGCAATTAGGAAGCATATTGGATGAATGGGGAGTGCATTAATATTAGCAAGTACATTTGTCAGTGG-TTTTGATG
equCab2(Horse       )    GAGCAGCAGGTGCCACATTATTATGTACAGAAAAGCAATTAGGAAGCATATTGGATGAATGGGGAGTGCATTAATATTAGCAAGTACATTTGTCAGTGG-TTTTGATG
felCat3(Cat         )    GAGCAGCAGGTGCCACATTATTATGTACAGAAAAGCAATTAGGAAGCATATTGGATGAATGGGGAGTGCATTAATATTAGCAAGTACATTTGTCAGTGG-TTTTGATG
canFam2(Dog         )    GAGCAGCAGGTGCCACATTATTATGTACAGAAAAGCAATTAGGAAGCATATTGGATGAATGGGGAGTGCATTAATATTAGCAAGTACATTTGTCAGTGG-TTTTGATG
myoLuc1(Microbat    )    GAGCAGCAGGTGCCACATTATTATGTACAGAAAAGCAATTAGGAAGCATATTGGATGAATGGGGAGTGCATTAATATTAGCAAGTACATTTGTCAGTGG-TTTTGATG
pteVam1(Megabat     )    GAGCAGCAGGTGCCACATTATTATGTACAGAAAAGCAATTAGGAAGCATATTGGATGAATGGGGAGTGCATTAATATTAGCAAGTACATTTGTCAGTGG-TTTTGATG
eriEur1(Hedgehog    )    GAGCAGCAGGTGCCACATTATTATGTACAGAAAAGCAATTAGGAAGCATATTGGATGAATGGGGAGTGCATTAATATTAGCAAGTACATTTGTCAGTGG-TTTTGATG
sorAra1(Shrew       )    GAGCAGCAGGTGCCACATTATTATGTACAGAAAAGCAATTAGGAAGCATATTGGATGAATGGGGAGTGCATTAATATTAGCAAGTACATTTGTCAGTGG-TTTTGATG
loxAfr2(Elephant    )    GAGCAGCAGGTGCCACATTATCATGTACAGAAAAGCAATTAGGAAGCATATTGGATGAATGGGGAACGTATTAATATCAGCGAGTACATTTGTCGGTGG-CTTTGATG
proCap1(Rock hyrax  )    GAGCAGCAGGTGCCGCATTATTATGTACAGAAAAGCAATTAGGAAGCATATTGGATGAATGGGGAGTGCATTAATATTAGCAAGTGCATTTGTCAGTGG-TTTTGATG
echTel1(Tenrec      )    GAGCAGCAGGTGCCACATTAGTATGTACAGAAAAGCAATTAGGAAGCATATTGGATGAATGGGGAGTGCATTAATATTAGCAAGTACATTTGTCAGTGG-TTTTGATG
dasNov2(Armadillo   )    GAGCAGCAGGTGCCACATTATTATGTACAGAAAAGCAATTAGGAAGCATATTGGATGAATGGGGAGTGCATTAATATTAGCAAGTACATTTGTCAGTGG-TTTTGATG
monDom4(Opossum     )    GAGCAGCAGGTGCCACATTATTATGTACAGAAAAGCAATTAGGAAGCATATTGGATGAATGGGGAGTGCATTAATATTAGCGAGTACATTTGTCAGTGG-TTTTGATG
ornAna1(Platypus    )    GAGCAGCAGGTGCCACATTATTATGTACAGAAAAGCAATTAGGAAGCATATTGGATGAATGGGGAGTGCATTAATATTAGCAAGTACATTTGTCAGTGG-TTTTGATG
galGal3(Chicken     )    GAGCAGCAGGTGCCACATTATTATGTACAGAAAAGCAATTAGGAAGCATATTGGATGAATGGGGAGTGCATTAATATTAGCAAGTACATTTGTCAGTGG-TTTTGATG
taeGut1(Zebra finch )    GAGCAGCAGGTGCCACATTATTATGTACAGAAAAGCAATTAGGAAGCATATTGGATGAATGAGGAGTGCATTAATATTAGCAAGTACATTTGTCAGTGG-TTTTGATG
anoCar1(Lizard      )    GAGCAGCAGGTGCCACATTATTATGTACAGAAAAGCAATTAGGAAGCATATTGGATGAATGGGAAGTGCATTAATATTAGCGAGTGCATTTGTCAGTGG-TTTTGATG
xenTro2(X.tropicalis)    GAGCAGCAGGTGCCACATTATTATGTACAGAAAAGCAATTAGGAAGCATATTGGATGAATGGGGAGTGCATTAATATTAGCAAGTACATTTGTCAGTGG-TTTTGATG
tetNig1(Tetraodon   )    GAGCAGCAGGTGCCATATTACTGTGTACAGAAAAGCAATTAGGCAGCATATTGGATGAATGAGGAGTGCATTAATATTAGCAAGTGCATTTGTCAGCGGCGTTTGATG
fr2    (Fugu        )    GAGCAGCAGGTGCCATATTACTGTGTACAGAAAAGCAATTAGGCAGCATATTGGATGAATGAGGAGTGCATTAATATTAGCAAGTGCATTTGTCAGCGGCGTTTGATG
gasAcu1(Stickleback )    GAGCAGCAGGTGCCATATTACTGTGTACAGAAAAGCAATTAGGCAGCATATTGGATGAATGAGGAGTGCATTAATATTAGCAAGTGCATTTGTCAGTGGCGTTTGATG
oryLat2(Medaka      )    GAGCAGCAGGTGCCATATTACTGTGTACAGAAAAGCAATTAGGCAGCATATTGGATGAATGAGGAGTGCATTAATATTAGCAAGTGCATTTGTCAGTGGCGTTTGATG
danRer5(Zebrafish   )    GAGCAGCAGGTGCCATATTACTGTGTACAGAAAAGCAATTAGGAAGCATATTGGATGAATGAGGAGTGCATTAATATTAGCGAGTACATTTGTCAGTGG-GCTTGATG
                         **************  ****   ****************** * ***************** * *  * ******** *** *** ******** * **    *****
chr2:58664493-58664605
115
40	missing: eriEur1, oryLat2, petMar1, vicPac1
0.80
hg18   (Human       )    CTGACAC-TTTTGTTAATAAATCATT-GCAAAGTTAATGAAAATTGCATTGAGGCATATCCAAAATAATTGTGTCCTTTGTCATGCTAATAAATTGAAAGATGTTGATCCAATGG
panTro2(Chimp       )    CTGACAC-TTTTGTTAATAAATCATT-GCAAAGTTAATGAAAATTGCATTGAGGCATATCCAAAATAATTGTGTCCTTTGTCATGCTAATAAATTGAAAGATGTTGATCCAATGG
gorGor1(Gorilla     )    CTGACACTTTTTGTTAATAAATCATT-GCAAAGTTAATGAAAATTGCATTGAGGCATATCCAAAATAATTGTGTCCTTTGTCATGCTAATAAATTGAAAGATGTTGATCCAATGG
ponAbe2(Orangutan   )    CTGACAC-TTTTGTTAATAAATCATT-GCAAAGTTAATGAAAATTGCATTCAGGCATATCCAAAATAATTGTGTCCTTTGTCATGCTAATAAATTGAAAGATGTTGATCCAATGG
rheMac2(Rhesus      )    CTGACAC-TTTTGTTAATAAATCATT-GCAAAGTTAATGAAAATTGCATTCAGGCATATCCAAAATAATTGTGTCCTTTGTCATGCTAATAAATGGAAAGATGTTGATCCAATGG
calJac1(Marmoset    )    CTGACAC-TTTTGTTAATAAATCATT-GCAAAGTTAATGAAAATTGCATTCAGGCATATCCAAAATAATTGTGTCCTTTGTCATGCTAATAAATTGAAAGATGTTGATCCAATGG
tarSyr1(Tarsier     )    CTGACAC-TTTTGTTAATAAATCATT-GCAAAGTTAATGAAAATTGCATTCAGGCATATCCAAAATAATTGTGTCCTTTGTCATGCTAATAAATTGAAAGATGTTGATCCAATGG
micMur1(Mouse Lemur )    CTGACAC-TTTTGTTAATAAATCATT-GCAAAGTTAATGAAAATTGCATTCAGGCATATCCAAAATAATTGTGTCCTTTGTCATGCTAATAAATTGAAAGATGTTGATCCAATGG
otoGar1(Bushbaby    )    CTGACAC-TTTTGTTAATAAATCATT-GCAAAGTTAATGAAAATTGCATTCAGGCATATCCAAAATAATTGTGTCCTTTGTCATGCTAATAAATTGAAAGATGTTGATCCAATGG
tupBel1(TreeShrew   )    CTGACAC-TTTTGTTAATAAATCATT-GCAAAGTTAATGAAAATTGCATTCAGGCATATCCAAAATAATTGTGTCCTTTGTCATGCTAATAAATTGAAAGATGTTGATCCAATGG
mm9    (Mouse       )    CTGACAC-TTTTGTTAATAAATCATT-GCAAAGTTAATGAAAATTGCATTCAGGCATATCCAAAATAATTGTGTCCTTTGTCATGCTAATAAATTGAAAGCTGTTGATCCAATGG
rn4    (Rat         )    CTGACAC-TTTTGTTAATAAATCATT-GCAAAGTTAATGAAAATTGCATTCAGGCATATCCAAAATAATTGTGTCCTTT-TCATGCTAATAAATTGAAAGATGTTGATCCAATGG
dipOrd1(Kangaroo Rat)    CTGACAC-TTTTGTTAATAAATCATT-GCAAAGTTAATGAAAATTGCATTCAGGCATATCCAAAATAATTGTGTCCTTTGTCATGCTAATAAATTGAAAGATGTTGATCCAATGG
cavPor3(Guinea Pig  )    CTGACAC-TTTTGTTAATAAATCATT-GCAAAGTTAATGAAAATTGCATTCAGGCATATCCAAAATAATTGTGTCCTTTGTCATGCTAATAAATTGAAAGATGTTGATCCAATGG
speTri1(Squirrel    )    CTGACAC-TTTTGTTAATAAATCATT-GCAAAGTTAATGAAAATTGCATTCAGGCATATCCAAAATAATTGTGTCCTTTGTCATGCTAATAAATTGAAAGATGTTGATCCAGTGG
oryCun1(Rabbit      )    CTGACAC-TTTTGTTAATAAATCATT-GCAAAGTTAATGAAAATTGCATTCAGGCATATCCAAAATAATTGTGTCCTTTGTCATGCTAATAAATTGAAAGATGTTGATCCAATGG
ochPri2(Pika        )    CTGACAC-TTTTGTTAATAAATCATT-GCAAAGTTAATGAAAATTGCATTCAGGCATATCCAAAATAATTGTGTCCTTTGTCATGCTAATAAATTGAAAGATGTTGATCCAATGG
turTru1(Dolphin     )    CTGACAC-TTTTGTTAATAAATCATT-GCAAAGTTAATGAAAATTGCATTCAGGCATATCCAAAATAATTGTGTCCTTTGTCATGCTAATAAATTGAAAGATGTTGATCCAATGG
bosTau4(Cow         )    CTGACAC-TTTTGTTAATAAATCATT-GCAAAGTTAATGAAAATTGCATTCAGGCATATCCAAAATAATTGTGTCCTTTGTCATGCTAATAAATTGAAAGATGTTGATCCAATGG
equCab2(Horse       )    CTGACAC-TTTTGTTAATAAATCATT-GCAAAGTTAATGAAAATTGCATTCAGGCATATCCAAAATAATTGTGTCCTTTGTCATGCTAATAAATTGAAAGATGTTGATCCAATGG
felCat3(Cat         )    CTGACAC-TTTTGTTAATAAATCATT-GCAAAGTTAATGAAAATTGCATTCAGGCATATCCAAAATAATTGTGTCCTTTGTCATGCTAATAAATTGAAAGATGTTGATCCAATGG
canFam2(Dog         )    CTGACAC-TTTTGTTAATAAATCATT-GCAAAGTTAATGAAAATTGCATTCAGGCATATCCAAAATAATTGTGTCCTTTGTCATGCTAATAAATTGAAAGATGTTGATCCAATGG
myoLuc1(Microbat    )    CTGACAC-TTTTGTTAATAAATCATT-GCAAAGTTAATGAAAATTGCATTCAGGCATATCCAAAATAATTGTGTCCTTTGTCATGCTAATAAATTGAAAGATGTTGATCCAATGG
pteVam1(Megabat     )    CTGACAC-TTTTGTTAATAAATCATT-GCAAAGTTAATGAAAATTGCATTCAGGCATATCCAAAATAATTGTGTCCTTTGTCATGCTAATAAATTGAAAGATGTTGATCCAATGG
sorAra1(Shrew       )    CTGACAC-TTTTGTTAATAAATCATT-GCAAAGTTAATGAAAATTGCATTCAGGCATATCCAAAATAATTGTGTCCTTTGTCATGCTAATAAATTGAAAGATGTTGATCCAATGG
loxAfr2(Elephant    )    CTGACAC-TTTTGTTAATAAATCATT-GCAAAGTTAATGAAAATTGCATTCAGGCATATCCAAAATAATTGTGTCCTTTGTCATGCTAATAAATGGAAAGATGTTGATCCAATGG
proCap1(Rock hyrax  )    CTGACAC-TTTTGTTAATAAATCATT-GCAAAGTTAATGAAAATTGCATTCAGGCATATCCAAAATAATTGTGTCCTTTGTCATGCTAATAAATTGAAAGATGTTGATCCAGTGG
echTel1(Tenrec      )    CTGACAC-TTTTGTTAATAAATCATT-GCAGAGTTAATGAAAATTGCATTCAGGCATATCCAAAATAATTGTGTCCTTTGTCATGCTGATAACTGGAAAGAAGTTGATCCGATGG
dasNov2(Armadillo   )    CTGACAC-TTTTGTTAATAAATCATT-GCAAAGTTAATGAAAATTGCATTCAGGCATATCCAAAATAATTGTGTCCTTTGTCATGCTAATAAATTGAAAGATGTTGATCCAATGG
choHof1(Sloth       )    CTGACAC-TTTTGTTAATAAATCATT-GCAAAGTTAATGAAAATTGCATTCAGGCATATCCAAAATAATTGTGTCCTTTGTCATGCTAATAAATTGAAAGATGTTGATCCAATGG
monDom4(Opossum     )    CTGACAC-TTTTGTTAATAAATCATT-GCAAAGTTAATGAAAATTGCATTCAGGCATATCCAAAATAATTGTGTCCTTTGTCATGCTAATAAATTGAAAGCTGTTGATCCAATGG
ornAna1(Platypus    )    CTGACAC-TTTTGTTAATAAATCATT-GCAAAGTTAATGAAAATTGCATTCAGGCATATCCAAAATAATTGTGTCCTTTGTCATGCTAATAAATTGAAAGATGTTGATCCAATGG
galGal3(Chicken     )    CTGACAC-TTTTGTTAATAAATCATT-GCAAAGTTAATGAAAATTGCATTCAGGCATATCCAAAATAATTGTGTCCTTTGTCATGCTAATAAATTGAAAGATGTTGATCCAATGG
taeGut1(Zebra finch )    CTGACAC-TTTTGTTAATAAATCATT-GCAAAGTTAATGAAAATTGCATTCAGGCATATCCAAAATAATTGTGTCCTTTGTCATGCTAATAAATGGAAAGATGTTGATCCAATGG
anoCar1(Lizard      )    CTGACAC-TTTTGTTAATAAATCATT-GCAAAGTTAATGAAAATTGCATTCAGGCATATCCAAAATAATTGTGTCCTTTGTCATGCTAATAAATTGAAAGATGTTGATCCAATGG
xenTro2(X.tropicalis)    CTGACAC-TTTTGTTAATAAATCATT-GCAGAGTTAATGAAAATTGCATTCAGGCATATCCAAAATAATTGTGTCCTTTGTCATGCTAATAAATTGAAAGATGTTGATCCAATGG
tetNig1(Tetraodon   )    CAGACAT-TTTTGTTAATAAATCATT-GCGGAGTTAATGAAAATGGCATTCAGGCATATCCAAAATGATTGTGTTCTTTGTCATGCTAATAAAGTGAAAGATGTTCGTCCAATGG
fr2    (Fugu        )    CAGACAT-TTTTGTTAATAAATCATT-GTGGAGTTAATGAAAATGGCATTCAGGCATATCCAAAATGATTGTGTTCTTTGTCATGCTAATAAAGTGAAAGATGTTCGTCCAATGG
gasAcu1(Stickleback )    CTGACAC-TTTTGTTAATAAATCATTGGGAAAGTTAATGAAAACGGCATTCAGGCATATCCAAAATGATTGTGTTCTTTGTCATGCTAATAAAGTGAAAGATGTTCGTCCAATGG
danRer5(Zebrafish   )    CTGACAC-TTTTGTTAATAAATCATT-GCAAAGTTAATGAAAATTGCATTCAGGCATATCCAAAATGATTGTGTCCTTTGTCATGCTAATAAATTGAAAGATGTTGGTCCAATGG
                         * ****  ****************** *   ************  ***** *************** ******* **** ******* ****   *****  ***  ***  ***
chr2:58711763-58711861
101
41	missing: gorGor1, pteVam1, rn4
0.80
hg18   (Human       )    AGATTCATGGTAATTATTCATAATCTTAACAATTCAAGTGTA-GCCACCTCATTTGTGCATTTAATTCTTCTTGTTAATGT-TTTGCATAAATCTGCATAA
panTro2(Chimp       )    AGATTCATGGTAATTATTCATAATCTTAACAATTCAAGTGTA-GCCACCTCATTTGTGCATTTAATTCTTCTTGTTAATGT-TTTGCATAAATCTGCATAA
ponAbe2(Orangutan   )    AGATTCATGGTAATTATTCATAATCTTAACAATTCAAGTGTA-GCCACCTCATTTGTGCATTTAATTCTTCTTGTTAATGT-TTTGCATAAATCTGCATAA
rheMac2(Rhesus      )    AGATTCATGGTAATTATTCATAATCTTAACAATTCAAGTGTA-GCCACCTCATTTGTGCATTTAATTCTTCTTGTTAATGT-TTTGCATAAATCTGCATAA
calJac1(Marmoset    )    AGATTCATGGTAATTATTCATAATCTTAACAATTCAAGTGTA-GCCACCTCATTTGTGCATTTAATTCTTCTTGTTAATGT-TTTGCATAAATCTGCATAA
tarSyr1(Tarsier     )    AGATTCATGGTAATTATTCATAATCTTAACAATTCAAGTGTA-GCCACCTCATTTGTGCATTTAATTCTTCTTGTTAATGT-TTTGCATAAATCTGCATAA
micMur1(Mouse Lemur )    AGATTCATGGTAATTATTCATAATCTTAACAATTCAAGTGTA-GCCACCTCATTTGTGCATTTAATTCTTCTTGTTAATGT-TTTGCATAAATCTGCATAA
otoGar1(Bushbaby    )    AGATTCATGGTAATTATTCATAATCTTAACAATTCAAGTGTA-GCCACCTCATTTGTGCATTTAATTCTTCTTGTTAATGT-TTTGCATAAATCTGCATAA
tupBel1(TreeShrew   )    AGATTCATGGTAATTATTCATAATCTTAACAATTCAAGTGTA-GCCACCTCATTTGTGCATTTAATTCTTCTTGTTAATGT-TTTGCATAAATCTGCATAA
mm9    (Mouse       )    AGATTCATGGTAATTATTCATAATCTTAACAATTCAAGTGTA-GCCACCTCATTTGTGCATTTAATTCTTCTTGTTAATGT-TTTGCATAAATCTGCATAA
dipOrd1(Kangaroo Rat)    AGATTCATGGTAATTATTCATAATCTTAACAATTCAAGTGTA-GCCACCTCATTTGTGCATTTAATTCTTCTTGTTAATGT-TTTGCATAAATCTGCATAA
cavPor3(Guinea Pig  )    AGATTCATGGTAATTATTCATAATCTTAACAATTCAAGTGTA-GCCACCTCATTTGTGCATTTAATTCTTCTTGTTAATGT-TTTGCATAAATCTGCATAA
speTri1(Squirrel    )    AGATTCATGGTAATTATTCATAATCTTAACAATTCAAGTGTA-GCCACCTCATTTGTGCATTTAATTCTTCTTGTTAATGT-TTTGCATAAATCTGCATAA
oryCun1(Rabbit      )    AGATTCATGGTAATTATTCATAATCTTAACAATTCAAGTGTA-GCCACCTCATTTGTGCATTTAATTCTTCTTGTTAATGT-TTTGCATAAATCTGCATAA
ochPri2(Pika        )    AGATTCATGGTAATTATTCATAATCTTAACAATTCAAGTGTA-GCCACCTCATTTGTGCATTTAATTCTTCTTGTTAATGT-TTTGCATAAATCTGCATAA
vicPac1(Alpaca      )    AGATTCATGGTAATTATTCATAATCTTAACAATTCAAGTGTAGGCCACCTCATTTGTGCATTTAATTCTTCTTGTTAATGT-TTTGCATAAATCTGCATAA
turTru1(Dolphin     )    AGATTCATGGTAATTATTCATAATCTTAACAATTCAAGTGTA-GCCACCTCATTTGTGCATTTAATTCTTCTTGTTAATGT-TTTGCATAAATCTGCATAA
bosTau4(Cow         )    AGATTCATGGTAATTATTCATAATCTTAACAATTCAAGTGTA-GCCACCTCATTTGTGCATTTAATTCTTCTTGTTAATGT-TTTGCATAAATCTGCATAA
equCab2(Horse       )    AGATTCATGGTAATTATTCATAATCTTAACAATTCAAGTGTA-GCCACCTCATTTGTGCATTTAATTCTTCTTGTTAATGT-TTTGCATAAATCTGCATAA
felCat3(Cat         )    AGATTCATGGTAATTATTCATAATCTTAACAATTCAAGTGTA-GCCACCTCATTTGTGCATTTAATTCTTCTTGTTAATGT-TTTGCATAAATCTGCATAA
canFam2(Dog         )    AGATTCATGGTAATTATTCATAATCTTAACAATTCAAGTGTA-GCCACCTCATTTGTGCATTTAATTCTTCTTGTTAATGT-TTTGCATAAATCTGCATAA
myoLuc1(Microbat    )    AGATTCATGGTAATTATTCATAATCTTAACAATTCAAGTGTA-GCCACCTCATTTGTGCATTTAATTCTTCTTGTTAATGT-TTTGCATAAATCTGCATAA
eriEur1(Hedgehog    )    AGATTCATGGTAATTATTCATAATCTTAACAATTCAAGTGTA-GCCACCTCATTTGTGCATTTAATTCTTCTTGTTAATGT-TTTGCATAAATCTGCATAA
sorAra1(Shrew       )    AGATTCATGGTAATTATTCATAATCTTAACAATTCAAGTGTA-GCCACCTCATTTGTGCATTTAATTCTTCTTGTTAATGT-TTTGCATAAATCTGCATAA
loxAfr2(Elephant    )    AGATTCATGGTAATTATTCATAATCTTAACAATTCAAGTGTA-GCCACCTCATTTGTGCATTTAATTCTTCTTGTTAATGT-TTTGCATAAATCTGCATAA
proCap1(Rock hyrax  )    AGATTCATGGTAATTATTCATAATCTTAACAATTCAAGTGTA-GCCACCTCATTTGTGCATTTAATTCTTCTTGTTAATGT-TTTGCATAAATCTGCATAA
echTel1(Tenrec      )    AGATTCATGGTAATTATTCATAATCTTAACAATTCAAGTGTA-GCCACCTCATTTGTGCATTTAATTCTTCTTGTTAATGT-TTTGCATAAATCTGCATAA
dasNov2(Armadillo   )    AGATTCATGGTAATTATTCATAATCTTAACAATTCAAGTGTA-GCCACCTCATTTGTGCATTTAATTCTTCTTGTTAATGT-TTTGCATAAATCTGCATAA
choHof1(Sloth       )    AGATTCATGGTAATTATTCATAATCTTAACAATTCAAGTGTA-GCCACCTCATTTGTGCATTTAATTCTTCTTGTTAATGT-TTTGCATAAATCTGCATAA
monDom4(Opossum     )    AGATTCATGGTAATTATTCATAATCTTAACAATTCAAGTGTA-GCCACCTCATTTGTGCATTTAATTCTTCTTGTTAATGT-TTTGCATAAATCTGCATAA
ornAna1(Platypus    )    AGATTCATGGTAATTATTCATAATCTTAACAATTCAAGTGTA-GCCACCTCATTTGTGCATTTAATTCTTCTTGTTAATGT-TTTGCATAAATCTGCATAA
galGal3(Chicken     )    AGATTCATGGTAATTATTCATAATCTTAACAATTCAAGTGTA-GCCACCTCATTTGTGCATTTAATTCTTCTTGTTAATGT-TTTGCATAAATCTGCATAA
taeGut1(Zebra finch )    AGATTCATGGTAATTATTCATAATCTTAACAATTCAAGTGTA-GCCACCTCATTTGTGCATTTAATTCTTCTTGTTAATGT-TTTGCATAAATCTGCATAA
anoCar1(Lizard      )    AGATTCATGGTAATTATTCATAATCTTAACAATTCAAGTGTA-GCCACCTCATTTGTGCATTTAATTCTTCTTGTTAATGT-TTTGCATAAATCTGCATAA
xenTro2(X.tropicalis)    AGATTCATGGTAATTATTCATAATCTTAACAATTCAAGTGTA-GCCACCTCATTTGTGCATTTAATTCTTCTTGTTAATGT-TTTGCATAAATCTGCATAA
tetNig1(Tetraodon   )    AGATTCATGGTAATTATTCATAATCTTAACAATTCAAGTGTA-GCCACCTCATTTGTGCCTTTAATTCTTCTTGTTAATGT-TTTGCATAAATCTGCATAA
fr2    (Fugu        )    AGATTCATGGTAATTATTCATAATCTTAACAATTCAAGTGTA-GCCACCTCATTTGTGCCTTTAATTCTTCTTGTTAATGT-TTTGCATAAATCTGCATAA
gasAcu1(Stickleback )    AGATTCGTGGTAATTATTCATAATCTTAACAATTCAAGTGTA-GCCACCTCATTTGTGCCTTTAATTCTTCTTGTTAATGT-TTTGCATAAATCTGCATAA
oryLat2(Medaka      )    AGATTCATGGTAATTATTCATAATCTTAACAATTCAAGTGTA-GCCACCTCATTTGTGCCTTTAATTCTTCTTGTTAATGT-TTTGCATAAATCTGCATAA
danRer5(Zebrafish   )    AGATTCATGGTAATTATTCATAATCTTAACAATTCAAGTGTA-GCCACCTCATTTGTGCTTTTAATTCTTCTTGTTAATGT-TTTGCATAAATCTGCATAA
petMar1(Lamrepy     )    ACACTCTGAGTAATTATTCATAATCCTAACAACTCATGTGTA-GCAACCTCATTTTTGCTTTTAATTCTTTCCCTTAATTTCTCTGCATAAATTTGCATAA
                         * * **   **************** ****** *** ***** ** ********* *** **********    ***** * * ********* *******
chr2:58714058-58714189
134
42	missing: petMar1, rn4
0.81
hg18   (Human       )    GC-AGTAGTCAA-GCAAATCTTGTGGAAAATAATGAAATTAGATCCCTGGTGTTGTGACAGAGTAAGGGCAGGATACATCAGTTCGATGTTAATAAAATTTCCATGAATGACTGAATACAATTAAGAAATTGTC
panTro2(Chimp       )    GC-AGTAGTCAA-GCAAATCTTGTGGAAAATAATGAAATTAGATCCCTGGTGTTGTGACAGAGTAAGGGCAGGATACATCAGTTCGATGTTAATAAAATTTCCATGAATGACTGAATACAATTAAGAAATTGTC
gorGor1(Gorilla     )    GC-AGTAGTCAA-GCAAATCTTGTGGAAAATAATGAAATTAGATCCCTGGTGTTGTGACAGAGTAAGGGCAGGATACATCAGTTCGATGTTAATAAAATTTCCATGAATGACTGAATACAATTAAGAAATTGTC
ponAbe2(Orangutan   )    GC-AGTAGTCAA-GCAAATCTTGTGGAAAATAATGAAATTAGATCCCTGGTGTTGTGACAGAGTAAGGGCAGGATACATCAGTTCGATGTTAATAAAATTTCCATGAATGACTGAATACAATTAAGAAATTGTC
rheMac2(Rhesus      )    GC-AGTAGTCAA-GCAAATCTTGTGGAAAATAATGAAATTAGATCCCTGGTGTTGTGACAGAGTAAGGGCAGGATACATCAGTTCGATGTTAATAAAATTTCCATGAATGACTGAATACAATTAAGAAATTGTC
calJac1(Marmoset    )    GC-AGTAGTCAA-GCAAATCTTGTGGAAAATAATGAAATTAGATCCCTGGTGTTGTGACAGAGTAAGGGCAGGATACATCAGTTCGATGTTAATAAAATTTCCATGAATGACTGAATACAATTAAGAAATTGTC
tarSyr1(Tarsier     )    GC-AGTAGTCAATGCAAATCTTGTGGAAAATAATGAAATTAGATCCCTGGTGTTGTGACAGAGTAAGGGCAGGATACATCAGTTCGATGTTAATAAAATTTCCATGAATGACTGAATACAATTAAGAAATTGTC
micMur1(Mouse Lemur )    GC-AGTAGTCAA-GCAAATCTTGTGGAAAATAATGAAATTAGATCCCTGGTGTTGTGACAGAGTAAGGGCAGGATACATCAGTTCGATGTTAATAAAATTTCCATGAATGACTGAATACAATTAAGAAATTGTC
otoGar1(Bushbaby    )    GC-AGTAGTCAA-GCAAATCTTGTGGAAAATAATGAAATTAGATCCCTGGTGTTGTGACAGAGTAAGGGCAGGATACATCAGTTCGATGTTAATAAAATTTCCATGAATGACTGAATACAATTAAGAAATTGTC
tupBel1(TreeShrew   )    GC-AGTAGTCAA-GCAAATCTTGTGGAAAATAATGAAATTAGATCCCTGGTGTTGTGACAGAGTAAGGGCAGGATACATCAGTTCGATGTTAATAAAATTTCCATGAATGACTGAATACAATT-AGAAATTGTC
mm9    (Mouse       )    GC-AGTAGTCAA-GCAAATCTTGTGGAAAATAATGAAATTAGATCCCTGGTGTTGTGACAGAGGAAGGGCAGGATCCATCAGTTCGATGTTAATAAAATTTCCATGAATGACTGAATACAATTAAGAAATTGTC
dipOrd1(Kangaroo Rat)    GC-AGTAGTCAA-GCAAATCTTGTGGAAAATAATGAAATTAGATCCCTGGTGTTGTGACAGAGTAAGGGCAGGATACATCAGTTCGATGTTAATAAAATTTCCATGAATGACTGAATACAATTAAGAAATTGTC
cavPor3(Guinea Pig  )    GC-AGTAGTCAA-GCAAATCTTGTGGAAAATAATGAAATTAGATCCCTGGTGTTGTGACAGAGTAAGGGCAGGATACATCAGTTCGATGTTAATAAAATTTCCATGAATGACTGAATACAATTAAGAAATTGTC
speTri1(Squirrel    )    GC-AGTAGTCAA-GCAAATCTTGTGGAAAATAATGAAATTAGATCCCTGGTGTTGTGACAGAGTAAGGGCAGGATACATCAGTTCGATGTTAATAAAATTTCCATGAATGACTGAATACAATTAAGAAATTGTC
oryCun1(Rabbit      )    GC-AGTAGTCAA-GCAAATCTTGTGGAAAATAATGAAATTAGATCCCTGGTGTTGTGACAGAGTAAGGGCAGGATACATCAGTTCGATGTTAATAAAATTTCCATGAATGACTGAATACAATTAAGAAATTGTC
ochPri2(Pika        )    GC-AGTAGTCAA-GCAAATCTTGTGGAAAATAATGAAATTAGATCCCTGGTGTTGTGACAGAGTAAGGGCAGGATACATCAGTTCGATGTTAATAAAATTTCCATGAATGACTGAATACAATTAAGAAATTGTC
vicPac1(Alpaca      )    GC-AGTAGTCAA-GCAAATCTTGTGGAAAATAATGAAATTAGATCCCTGGTGTTGTGACAGAGT-AGGGCAGGATACATCAGTTCGATGTTAATAAAATTTCCATGAATGACTGAATATAATT-AGAAATTGTC
turTru1(Dolphin     )    GC-AGTAGTCAA-GCAAATCTTGTGGAAAATAATGAAATTAGATCCCTGGTGTTGTGACAGAGTAAGGGCAGGATACATCAGTTCGATGTTAATAAAATTTCCATGAATGACTGAATACAATTAAGAAATTGTC
bosTau4(Cow         )    GC-AGTAGTCAA-GCAAATCTTGTGGAAAATAATGAAATTAGATCCCTGGTGTTGTGACAGAGTAAGGGCAGGATACATCAGTTCGATGTTAATAAAATTTCCATGAATGACTGAATACAATTAAGAAATTGTC
equCab2(Horse       )    GC-AGTAGTCAA-GCAAATCTTGTGGAAAATAATGAAATTAGATCCCTGGTGTTGTGACAGAGTAAGGGCAGGATACATCAGTTCGATGTTAATAAAATTTCCATGAATGACTGAATACAATTAAGAAATTGTC
felCat3(Cat         )    GC-AGTAGTCAA-GCAAATCTTGTGGAAAATAATGAAATTAGATCCCTGGTGTTGTGACAGAGTAAGGGCAGGATACATCAGTTCGATGTTAATAAAATTTCCATGAATGACTGAATACAATTAAGAAATTGTC
canFam2(Dog         )    GC-AGTAGTCAA-GCAAATCTTGTGGAAAATAATGAAATTAGATCCCTGGTGTTGTGACAGAGTAAGGGCAGGATACATCAGTTCGATGTTAATAAAATTTCCATGAATGACTGAATACAATTAAGAAATTGTC
myoLuc1(Microbat    )    GC-AGTAGTCAA-GCAAATCTTGTGGAAAATAATGAAATTAGATCCCTGGTGTTGTGACAGAGTAAGGGCAGGATACATCAGTTCGATGTTAATAAAATTTCCATGAATGACTGAATACAATTAAGAAATTGTC
pteVam1(Megabat     )    GC-AGTAGTCAA-GCAAATCTTGTGGAAAATAATGAAATTAGATCCCTGGTGTTGTGACAGAGTAAGGGCAGGATACATCAGTTCGATGTTAATAAAATTTCCATGAATGACTGAATACAATTAAGAAATTGTC
eriEur1(Hedgehog    )    GC-AGTAGTCAA-GCAAATCTTGTGGAAAATAATGAAATTAGATCCCTGGTGTTGTGACAGAGTAAGGGCAGGATACATCAGTTCGATGTTAATAAAATTTCCATGAATGACTGAATACAATTAAGAAATTGTC
sorAra1(Shrew       )    GC-AGTAGTCAA-GCAAATCTTGTGGAAAATAATGAAATTAGATCCCTGGTGTTGTGACAGAGTAAGGGCAGGATACATCAGTTCGATGTTAATAAAATTTCCATGAATGACTGAATACAATTAAGAAATTGTC
loxAfr2(Elephant    )    GCAAGTAGTCAA-GCAAATCTTGTGGAAAATAATGAAATTAGATCCCTGGTGTTGTGACAGAGTAAGGGCAGGGTACATCAGCTCGATGTTAATAAAATTTCCATGAATGACTGAATACAATTAAGAAATTGTC
proCap1(Rock hyrax  )    GC-AGTAGTCAA-GCAAATCTTGTGGAAAAGAATGAAATTAGATCCCTGGTGTTGTGACAGAGGAAGGGTAGGATACATCAGTTCAATGTTAATAAAATTTCCATGAATGACTGAATACAATTAAGAAATTGTC
echTel1(Tenrec      )    GC-AGTAGTCAA-GCAAATCTTGTGGAAAATAATGAAATTAGATCCCTGGTGTTGTGACAGAGTAAGGGCAGGGTACATCAGTTCGATGTTAATAAAATTTCCATGAATGACTGCATACAATTAAGAAATTGTC
dasNov2(Armadillo   )    GC-AGTAGTCAA-GCAAATCTTGTGGAAAATAATGAAATTAGATCCCTGGTGTTGTGACAGAGTAAGGGCAGGATACATCAGTTCGATGTTAATAAAATTTCCATGAATGACTGAATACAATTAAGAAATTGTC
choHof1(Sloth       )    GC-AGTAGTCAA-GCAAATCTTGTGGAAAATAATGAAATTAGATCCCTGGTGTTGTGACAGAGTAAGGGCAGGATACATCAGTTCGATGTTAATAAAATTTCCATGAATGACTGAATACAATTAAGAAATTGTC
monDom4(Opossum     )    GC-AGTAGTCAA-GCAAATCTTGTGGAAAATAATGAAATTAGATCCCTGGTGTTGTGACAGAGTAAGGGCAGGATACATCAGTTCGATGTTAATAAAATTTCCATGAATGACTGAATACAATTAAGAAATTGTC
ornAna1(Platypus    )    GC-AGTAGTCAA-GCAAATCTTGTGGAAAATAATGAAATTAGATCCCTGGTGTTGTGACAGAGTAAGGGCAGGATACATCAGTTCGATGTTAATAAAATTTCCATGAATGACTGAATACAATTAAGAAATTGTC
galGal3(Chicken     )    GC-AGTAGTCAA-GCAAATCTTGTGGAAAATAATGAAATTAGATCCCTGGTGTTGTGACAGAGTAAGGGCAGGATACATCAGTTCGATGTTAATAAAATTTCCATGAATGACTGAATACAATTAAGAAATTGTC
taeGut1(Zebra finch )    GC-AGTAGTCAA-GCAAATCTTGTGGAAAATAATGAAATTAGATCCCTGGTGTTGTGACAGAGTAAGGGCAGGATACATCAGTTCGATGTTAATAAAATTTCCATGAATGACTGAATACAATTAAGAAATTGTC
anoCar1(Lizard      )    GC-AGTAGTCAA-GCAAATCTTGTGGAAAATAATGAAATTAGATCCCTGGTGTTGTGACAAAGACGGGGCAGGATACATCAGTTCGATGTTAATAAAATTTCCATGAATGACTGAATACAATTAAGAAATTGTC
xenTro2(X.tropicalis)    GC-AGTAGTCAA-GCAAATCTTGTGGAAAATAATGAAATTAGATCCCTGGTGTTGTGACAGAGTAAGGGCAGGATACATCAGTTCGATGTTAATAAAATTTCCATGAATGACTGAATACAATTAAGAAATTGTC
tetNig1(Tetraodon   )    GC-AGTAGTCAA-GCAAATCTTGTGGAAAATAATGAAATTAGATCCCTGGTGCTGTGACAGTGGAAGGGCAGAAGACATCCGCTCCATGTTAATAAAATTGCCATGAATGAGTGAATACAATTAGGAAATTGTC
fr2    (Fugu        )    GC-AGTAGTCAA-GCAAATCTTGTGGAAAATAATGAAATTAGATCCCTGGTGCTGTGACAGTGGAAGGGCAGAAGACATCCGCTCCATGTTAATAAAATTGCCATGAATGAGTGAATACAATTAGGAAATTGTC
gasAcu1(Stickleback )    GC-AGTAGTCAA-GCAAATCTTGTGGAAAATAATGAAATTAGATCCCTTGTGCTGTGACAGTGGAAGGGCAGAAGACATCCGCTCCATGTTAATAAAATTGCCATGAATGAGTGAATACAATTAGGAAATTGTC
oryLat2(Medaka      )    GC-AGTACTCAA-GCAAATCTTGTGGAAAATAATGAAATTAGATCCCTGGTGCTGTGACAGTGGAAGGGCAGAAGACATCCGCTCCATGTTAATAAAATTGCCATGAATGAGTGAATACAATTAGGAAATTGTC
danRer5(Zebrafish   )    GC-AGTAGTCAA-GCAAATCTTGTGGAAAATAATGAAATTAGATCCCTGGTGTTGTGACAGAGGAAGGGCAGGATACATCAGCTCCATGTTAATAAAATTTCCATGAATGACTGAATACAATTAAGAAATTGTC
                         ** **** **** ***************** ***************** *** *******  *   *** **    **** * ** ************** ********** ** *** ****  *********
chr2:59158814-59158938
127
40	missing: echTel1, eriEur1, oryCun1, petMar1
0.81
hg18   (Human       )    ATTATTTGTATTCAAGGTTTT-TGAAATGACATTGTAATCTGATGATGCACCAGCCTATTATATTGTCTAGCAGGACAAATATCCTTGCGTTTT-CTCTGTAGAACTAACACAATTTTTCCATGTCA
panTro2(Chimp       )    ATTATTTGTATTCAAGGTTTT-TGAAATGACATTGTAATCTGATGATGCACCAGCCTATTATATTGTCTAGCAGGACAAATATCCTTGCGTTTT-CTCTGTAGAACTAACACAATTTTTCCATGTCA
gorGor1(Gorilla     )    ATTATTTGTATTCAAGGTTTT-TGAAATGACATTGTAATCTGATGATGCACCAGCCTATTATATTGTCTAGCAGGACAAATATCCTTGCGTTTT-CTCTGTAGAACTAACACAATTTTTCCATGTCA
ponAbe2(Orangutan   )    ATTATTTGTATTCAAGGTTTT-TGAAATGACATTGTAATCTGATGATGCACCAGCCTATTATATTGTCTAGCAGGACAAATATCCTTGCGTTTT-CTCTGTAGAACTAACACAATTTTTCCATGTCA
rheMac2(Rhesus      )    ATTATTTGTATTCAAGGTTTT-TGAAATGACATTGTAATCTGATGATGCACCAGCCTATTATATTGTCTAGCAGGACAAATATCCTTGCGTTTT-CTCTGTAGAACTAACACAATTTTTCCATGTCA
calJac1(Marmoset    )    ATTATTTGTATTCAAGGTTTT-TGAAATGACATTGTAATCTGATGATGCACCAGCCTATTATATTGTCTAGCAGGACAAATATCCTTGCGTTTT-CTCTGTAGAACTAACACAATTTTTCCATGTCA
tarSyr1(Tarsier     )    ATTATTTGTATTCAAGGTTTT-TGAAATGACATTGTAATCTGATGATGCACCAGCCTATTATATTGTCTAGCAGGACAAATATCCTTGCGTTTT-CTCTGTAGAACTAACACAATTTTTCCATGTCA
micMur1(Mouse Lemur )    ATTATTTGTATTCAAGGTTTT-TGAAATGACATTGTAATCTGATGATGCACCAGCCTATTATATTGTCTAGCAGGACAAATATCCTTGCGTTTT-CTCTGTAGAACTAACACAATTTTTCCATGTCA
otoGar1(Bushbaby    )    ATTATTTGTATTCAAGGTTTT-TGAAATGACATTGTAATCTGATGATGCACCAGCCTATTATATTGTCTAGCAGGACAAATATCCTTGCGTTTT-CTCTGTAGAACTAACACAATTTTTCCATGTCA
tupBel1(TreeShrew   )    ATTATTTGTATTCAAGGTTTT-TGAAATGACATTGTAATCTGATGATGCACCAGCCTATTATATTGTCTAGCAGGACAAATATCCTTGCGTTTT-CTCTGTAGAACTAACACAATTTTTCCATGTCA
mm9    (Mouse       )    ATTATTTGTATTCAAGGTTTT-TGAAATGACATTGTAATCTGATGATGCACCAGCCTATTATATTGTCTAGCAGGACAAATATCCTTGCGTTTT-CTCTGTAGAACTAACACAATTTTTCCATGTCA
rn4    (Rat         )    ATTATTTGTATTCAAGGTTTT-TGAAATGACATTGTAATCTGATGATGCACCAGCCTATTATATTGTCTAGCAGGACAAATATCCTTGCGTTTT-CTCTGTAGAACTAACACAATTTTTCCATGTCA
dipOrd1(Kangaroo Rat)    ATTATTTGTATTCAAGGTTTT-TGAAATGACATTGTAATCTGATGATGCACCAGCCTATTATATTGTCTAGCAGGACAAATATCCTTGCGTTTT-CTCTGTAGAACTAACACAATTTTTCCATGTCA
cavPor3(Guinea Pig  )    ATTATTTGTATTCAAGGTTTT-TGAAATGACATTGTAATCTGATGATGCACCAGCCTATTATATTGTCTAGCAGGACAAATATCCTTGCGTTTT-CTCTGTAGAACTAACACAATTTTTCCATGTCA
speTri1(Squirrel    )    ATTATTTGTATTCAAGGTTTT-TGAAATGACATTGTAATCTGATGATGCACCAGCCTATTATATTGTCTAGCAGGACAAATATCCTTGCGTTTT-CTCTGTAGAACTAACACAATTTTTCCATGTCA
ochPri2(Pika        )    ATTATTTGTATTCAAGGTTTT-TGAAATGACATTGTAATCTGATGATGCACCAGCCTATTATATTGTCTAGCAGGACAAATATCCTTGCGTTTT-CTCTGTAGAACTAACACAATTTTTCCATGTCA
vicPac1(Alpaca      )    ATTATTTGTATTCAAGGTTTT-TGAAATGACATTGTAATCTGATGATGCACCAGCCTATTATATTGTCTAGCAGGACAAATATCCTTGCGTTTT-CTCTGTAGAACTAACACAATTTTTCCATGTCA
turTru1(Dolphin     )    ATTATTTGTATTCAAGGTTTT-TGAAATGACATTGTAATCTGATGATGCACCAGCCTATTATATTGTCTAGCAGGACAAATATCCTTGCGTTTT-CTCTGTAGAACTAACACAATTTTTCCATGTCA
bosTau4(Cow         )    ATTATTTGTATTCAAGGTTTT-TGAAATGACATTGTAATCTGATGATGCACCAGCCTATTATATTGTCTAGCAGGACAAATATCCTTGCGTTTT-CTCTGTAGAACTAACACAATTTTTCCATGTCA
equCab2(Horse       )    ATTATTTGTATTCAAGGTTTT-TGAAATGACATTGTAATCTGATGATGCACCAGCCTATTATATTGTCTAGCAGGACAAATATCCTTGCGTTTT-CTCTGTAGAACTAACACAATTTTTCCATGTCA
felCat3(Cat         )    ATTATTTGTATTCAAGGTTTT-TGAAATGACATTGTAATCTGATGATGCACCAGCCTATTATATTGTCTAGCAGGACAAATATCCTTGCGTTTT-CTCTGTAGAACTAACACAATTTTTCCATGTCA
canFam2(Dog         )    ATTATTTGTATTCAAGGTTTT-TGAAATGACATTGTAATCTGATGATGCACCAGCCTATTATATTGTCTAGCAGGACAAATATCCTTGCGTTTT-CTCTGTAGAACTAACACAATTTTTCCATGTCA
myoLuc1(Microbat    )    ATTATTTGTATTCAAGGTTTT-TGAAATGACATTGTAATCTGATGATGCACCAGCCTATTATATTGTCTAGCAGGACAAATATCCTTGCGTTTT-CTCTGTAGAACTAACACAATTTTTCCATGTCA
pteVam1(Megabat     )    ATTATTTGTATTCAAGGTTTT-TGAAATGACATTGTAATCTGATGATGCACCAGCCTATTATATTGTCTAGCAGGACAAATATCCTTGCGTTTT-CTCTGTAGAACTAACACAATTTTTCCATGTCA
sorAra1(Shrew       )    ATTATTTGTATTCAAGGTTTT-TGAAATGACATTGTAATCTGATGATGCACCAGCCTATTATATTGTCTAGCAGGACAAATATCCTTGCGTTTT-CTCTGTAGAACTAACACAATTTTTCCATGTCA
loxAfr2(Elephant    )    ATTATTTGTATTCAAGGTTTT-TGAAATGACATTGTAATCTGATGATGCACCAGCCTATTATATTGTCTAGCAGGACAAATATCCTTGCGTTTT-CTCTGTAGAACTAACACAATTTTTCCATGTCA
proCap1(Rock hyrax  )    ATTATTTGTATTCAAGGTTTT-TGAAATGACATTGTAATCTGATGATGCACCAGCCTATTATATTGTCTAGCAGGACAAATATCCTTGCGTTTT-CTCTGTAGAACTAACACAATTTTTCCATGTCA
dasNov2(Armadillo   )    ATTATTTGTATTCAAGGTTTT-TGAAATGACATTGTAATCTGATGATGCACCAGCCTATTATATTGTCTAGCAGGACAAATATCCTTGCGTTTT-CTCTGTAGAACTAACACAATTTTTCCATGTCA
choHof1(Sloth       )    ATTATTTGTATTCAAGGTTTT-TGAAATGACATTGTAATCTGATGATGCACCAGCCTATTATATTGTCTAGCAGGACAAATATCCTTGCATTTT-CTCTGTAGAACTAACACAATTTTTCCATGTCA
monDom4(Opossum     )    ATTATTTGTATTCAAGGTTTT-TGAAATGACATTGTAATCTGATGATGCACCAGCCTATTATATTGTCTAGCAGGACAAATATCCTTGCGTTTT-CTCTGTAGAACTAACACAATTTTTCCATGTCA
ornAna1(Platypus    )    ATTATTTGTATTCAAGGTTTT-TGAAATGACATTGTAATCTGATGATGCACCAGCCTATTATATTGTCTAGCAGGACAAATATCTTTGCGTTTT-CTCTGTAGAACTAACACAATTTTTCCATGTCA
galGal3(Chicken     )    ATTATTTGTATTCAAGGTTTT-TGAAATGACATTGTAATCTGATGATGCACCAGCCTATTATATTGTCTAGCAGGACAAATATCCTTGCGTTTT-CTCTGTAGAACTAACACAATTTTTCCATGTCA
taeGut1(Zebra finch )    ATTATTTGTATTCAAGGTTTT-TGAAATGACATTGTAATCTGATGATGCACCAGCCTATTATATTGTCTAGCAGGACAAATATCCTTGCGTTTT-CTCTGTAGAACTAACACAATTTTTCCATGTCA
anoCar1(Lizard      )    ATTATTTGTATTCAAGGTTTT-TGAAATGACATTGTAATCTGATGATGCACCGGTCTATTATATTGTCTACGAGGACAAATATCCGTACGTTTT-CTCTGTAGAACTAACACAATTTTTCCATGTCA
xenTro2(X.tropicalis)    ATTATTTGTATTCAAGGGTTT-TGAAATGACATTGCAATCTGATGATGCACCGGCCTATTATATTGTCTAGCAGGACAAATATCCTTGCATTTT-CTCTGTAGAACTAACACAATTTTTCCATGTCA
tetNig1(Tetraodon   )    ATTATTTGTATTCAAGGTTTTCTGAAATGACATTGCAATCTGATGATGCACCAGCCCATTATACTGTCTAGCAGGACAAATACCCCGGCGTTTTTCTGTGTAGAACTAACACAATTTTTCCATGTCA
fr2    (Fugu        )    ATTATTTGTATTCAAGGTTTTCTGAAATGACATTGCAATCTGATGATGCACCAGCCCATTATACTGTCTAGCAGGACAAATACCCCGGCGTTTTTCTGTGTAGAACTAACACAATTTTTCCATGTCA
gasAcu1(Stickleback )    ATTATTTGTATTCAAGGTTTTTTGAAATGACATTGCAATCTGATGATGCACCAGCCCATTATATTGTCTAGCAGGACAAATACCCCAGCGTTTTGTTGTGTAGAACTAACACAATTTTTCCATGTCA
oryLat2(Medaka      )    ATTATTTGTATTCAAGGTTTTTTAAAATGACATTGCAATCTGATGATGCTCCAGCCTATTATATTGTCTGGCAGGACAAATACCCCACCGTTTTTCCGCGTAGAACTAACACAATTTTTCCATGTCA
danRer5(Zebrafish   )    ATTATTTGTATTCAAGGTTTT-TGAAATGACATTGCAATCTGATGATGCACCAGCCCATTATATTGTCGCACAGGACAAATATCCCAGCGTTTT-CTCTGTAGAACTAACACAATTTTTCCATGTCA
                         ***************** *** * *********** ************* ** * * ****** ****    ********** *    * ****     ****************************
chr2:60151488-60151637
157
41	missing: eriEur1, ochPri2, petMar1
0.80
hg18   (Human       )    GCATAACCTGTTACTTAATTCATTAT--GGGGATACAGGCTAATTTGATTTGATATTATTTTAATAAAGTTCTGTGATA---TATAAGATTGTTTCAGGCTATCA-AAATAATTTTCCAGTTATTACAGTTATTCAAGCAAGT-CCTTTGATAGCAG
panTro2(Chimp       )    GCATAACCTGTTACTTAATTCATTAT--GGGGATACAGGCTAATTTGATTTGATATTATTTTAATAAAGTTCTGTGATA---TATAAGATTGTTTCAGGCTATCA-AAATAATTTTCCAGTTATTACAGTTATTCAAGCAAGT-CCTTTGATAGCAG
gorGor1(Gorilla     )    GCATAACCTGTTACTTAATTCATTAT--GGGGATACAGGCTAATTTGATTTGATATTATTTTAATAAAGTTCTGTGATA---TATAAGATTGTTTCAGGCTATCA-AAATAATTTTCCAGTTATTACAGTTATTCAAGCAAGT-CCTTTGATAGCAG
ponAbe2(Orangutan   )    GCATAACCTGTTACTTAATTCATTAT--GGGGATACAGGCTAATTTGATTTGATATTATTTTAATAAAGTTCTGTGATA---TATAAGATTGTTTCAGGCTATCA-AAATAATTTTCCAGTTATTACAGTTATTCAAGCAAGT-CCTTTGATAGCAG
rheMac2(Rhesus      )    GCATAACCTGTTACTTAATTCATTAT--GGGGATACAGGCTAATTTGATTTGATATTATTTTAATAAAGTTCTGTGATA---TATAAGATTGTTTCAGGCTATCA-AAATAATTTTCCAGTTATTACAGTTATTCAAGCAAGT-CCTTTGATAGCAG
calJac1(Marmoset    )    GCATAACCTGTTACTTAATTCATTAT--GGGGATACAGGCTAATTTGATTTGATATTATTTTAATAAAGTTCTGTGATA---TATAAGATTGTTTCAGGCTATCA-AAATAATTTTCCAGTTATTACAGTTATTCAAGCAAGT-CCTTTGATAGCAG
tarSyr1(Tarsier     )    GCATAACCTGTTACTTAATTCATTAT--GGGGATACAGGCTAATTTGATTTGATATTATTTTAATAAAGTTCTGTGATA---TATAAGATTGTTTCAGGCTATCA-AAATAATTTTCCAGTTATTACAGTTATTCAAGCAAGT-CCTTTGATAGCAG
micMur1(Mouse Lemur )    GCATAACCTGTTACTTAATTCATTAT--GGGGATACAGGCTAATTTGATTTGATATTATTTTAATAAAGTTCTGTGATA---TATAAGATTGTTTCAGGCTATCA-AAATAATTTTCCAGTTATTACAGTTATTCAAGCAAGT-CCTTTGATAGCAG
otoGar1(Bushbaby    )    GCATAACCTGTTACTTAATTCATTAT--GGGGATACAGGCTAATTTGATTTGATATTATTTTAATAAAGTTCTGTGATA---TATAAGATTGTTTCAGGCTATCA-AAATAATTTTCCAGTTATTACAGTTATTCAAGCAAGT-CCTTTGATAGCAG
tupBel1(TreeShrew   )    GCATAACCTGTTACTTAATTCATTAT--GGGGATACAGGCTAATTTGATTTGATATTATTTTAATAAAGTTCTGTGATA---TATAAGATTGTTTCAGGCTATCA-AAATAATTTTCCAGTTATTACAGTTATTCAAGCAAGT-CCTTTGATAGCAG
mm9    (Mouse       )    GCATAACCTGTTACTTAATTCATTAT--GGGGATACAGGCTAATTTGATTTGATATTATTTTAATAAAGTTCTGTGATA---TATAAGATTGTTTCAGGCTATCA-AAATAATTTTCCAGTTATTACAGTTATTCAAGCAAGT-CCTTTGATAGCAG
rn4    (Rat         )    GCATAACCTGTTACTTAATTCATTAT--GGGGATACAGGCTAATTTGATTTGATATTATTTTAATAAAGTTCTGTGATA---TATAAGATTGTTTCAGGCTATCA-AAATAATTTTCCAGTTATTACAGTTATTCAAGCAAGT-CCTTTGATAGCAG
dipOrd1(Kangaroo Rat)    GCATAACCTGTTACTTAATTCATTAT--GGGGATACAGGCTAATTTGATTTGATATTATTTTAATAAAGTTCTGTGATA---TATAAGATTGTTTCAGGCTATCA-AAATAATTTTCCAGTTATTACAGTTATTCAAGCAAGT-CCTTTGATAGCAG
cavPor3(Guinea Pig  )    GCATAACCTGTTACTTAATTCATTAT--GGGGATACAGGCTAATTTGATTTGATATTATTTTAATAAAGTTCTGTGATA---TATAAGATTGTTTCAGGCTATCA-AAATAATTTTCCAGTTATTACAGTTATTCAAGCAAGT-CCTTTGATAGCAG
speTri1(Squirrel    )    GCATAACCTGTTACTTAATTCATTAT--GGGGATACAGGCTAATTTGATTTGATATTATTTTAATAAAGTTCTGTGATA---TATAAGATTGTTTCAGGCTATCA-AAATAATTTTCCAGTTATTACAGTTATTCAAGCAAGT-CCTTTGATAGCAG
oryCun1(Rabbit      )    GCATAACCTGTTACTTAATTCATTAT--GGGGATACAGGCTAATTTGATTTGATATTATTTTAATAAAGTTCTGTGATA---TATAAGATTGTTTCAGGCTATCA-AAATAATTTTCCAGTTATTACAGTTATTCAAGCAAGT-CCTTTGATAGCAG
vicPac1(Alpaca      )    GCATAACCTGTTACTTAATTCATTAT--GGGGATACAGGCTAATTTGATTTGATATTATTTTAATAAAGTTCTGTGATA---TATAAGATTGTTTCAGGCTATCA-AAATAATTTTCCAGTTATTACAGTTATTCAAGCAAGT-CCTTTGATAGCAG
turTru1(Dolphin     )    GCATAACCTGTTACTTAATTCATTAT--GGGGATACAGGCTAATTTGATTTGATATTATTTTAATAAAGTTCTGTGATA---TATAAGATTGTTTCAGGCTATCA-AAATAATTTTCCAGTTATTACAGTTATTCAAGCAAGT-CCTTTGATAGCAG
bosTau4(Cow         )    GCATAACCTGTTACTTAATTCATTAT--GGGGATACAGGCTAATTTGATTTGATATTATTTTAATAAAGTTCTGTGATA---TATAAGATTGTTTCAGGCTATCA-AAATAATTTTCCAGTTATTACAGTTATTCAAGCAAGT-CCTTTGATAGCAG
equCab2(Horse       )    GCATAACCTGTTACTTAATTCATTAT--GGGGATACAGGCTAATTTGATTTGATATTATTTTAATAAAGTTCTGTGATA---TATAAGATTGTTTCAGGCTATCA-AAATAATTTTCCAGTTATTACAGTTATTCAAGCAAGT-CCTTTGATAGCAG
felCat3(Cat         )    GCATAACCTGTTACTTAATTCATTAT--GGGGATACAGGCTAATTTGATTTGATATTATTTTAATAAAGTTCTGTGATA---TATAAGATTGTTTCAGGCTATCA-AAATAATTTTCCAGTTATTACAGTTATTCAAGCAAGT-CCTTTGATAGCAG
canFam2(Dog         )    GCATAACCTGTTACTTAATTCATTAT--GGGGATACAGGCTAATTTGATTTGATATTATTTTAATAAAGTTCTGTGATA---TATAAGATTGTTTCAGGCTATCA-AAATAATTTTCCAGTTATTACAGTTATTCAAGCAAGT-CCTTTGATAGCAG
myoLuc1(Microbat    )    GCATAACCTGTTACTTAATTCATTAT--GGGGATACAAGCTAATTTGATTTGATATTATTTTAATAAAGTTCTGTGATA---TATAAGATTGTTTCAGGCTATCA-AAATAATTTTCCAGTTATTACAGTTATTCAAGCAAGT-CCTTTGATAGCAG
pteVam1(Megabat     )    GCATAACCTGTTACTTAATTCATTAT--GGGGATACAGGCTAATTTGATTTGATATTATTTTAATAAAGTTCTGTGATA---TATAAGATTGTTTCAGGCTATCA-AAATAATTTTCCAGTTATTACAGTTATTCAAGCAAGT-CCTTTGATAGCAG
sorAra1(Shrew       )    GCATAACCTGTTACTTAATTCATTAT--GGGGATACAGGCTAATTTGATTTGATATTATTTTAATAAAGTTCTGTGATA---TATAAGATTGTTTCAGGCTATCA-AAATAATTTTCCAGTTATTACAGTTATTCAAGCAAGT-CCTTTGATAGCAG
loxAfr2(Elephant    )    GCATAACCTGTTACTTAATTCATTAT--GGGGATACAGGCTAATTTGATTTGATATTATTTTAATAAAGTTCTGTGATA---TATAAGATTGTTTCAGGCTATCA-AAATAATTTTCCAGTTATTACAGTTATTCAAGCAAGT-CCTTTGATAGCAG
proCap1(Rock hyrax  )    GCATAACCTGTTACTTAATTCATTAT--GGGGATACAGGCTAATTTGATTTGATATTATTTTAATAAAGTTCTGTGATA---TATAAGATTGTTTCAGGCTATCA-AAATAATTTTCCAGTTATTACAGTTATTCAAGCAAGT-CCTTTGATAGCAG
echTel1(Tenrec      )    GCATAACCTGTTACTTAATTCATTAT--GGGGATACAGGCTAATTTGATTTGATATTATTTTAATAAAGTTCTGTGATA---TATAAGATTGTTTCAGGCTATCA-AAATAATTTTCCAGTTATTACAGTTATTCAAGCAAGT-CCTTTGATAGCAG
dasNov2(Armadillo   )    GCATAACCTGTTACTTAATTCATTAT--GGGGATACAGGCTAATTTGATTTGATATTATTTTAATAAAGTTCTGTGATA---TATAAGATTGTTTCAGGCTATCA-AAATAATTTTCCAGTTATTACAGTTATTCAAGCAAGT-CCTTTGATAGCAG
choHof1(Sloth       )    GCATAACCTGTTACTTAATTCATTAT--GGGGATACAGGCTAATTTGATTTGATATTATTTTAATAAAGTTCTGTGATA---TATAAGATTGTTTCAGGCTATCA-AAATAATTTTCCAGTTATTACAGTTATTCAAGCAAGT-CCTTTGATAGCAG
monDom4(Opossum     )    GCATAACCTGTTACTTAATTCATTAT--GGGGATACAGGCTAATTTGATTTGATATTATTTTAATAAAGTTCTGTGATA---TATAAGATTGTTTCAGGCTATCA-AAATAATTTTCCAGTTATTACAGTTATTCAAGCAAGT-CCTTTGATAGCAG
ornAna1(Platypus    )    GCATAACCTGTTACTTAATTCATTAT--GGGGATACAGGCTAATTTGATTTGATATTATTTTAATAAAGTTCTGTGATA---TATAAGATTGTTTCAGGCTATCA-AAATAATTTTCCAGTTATTACAGTTATTCAAGCAAGT-CCTTTGATAGCAG
galGal3(Chicken     )    GCATAACCTGTTACTTAATTCATTAT--GGGGATACAGGCTAATTTGATTTGATATTATTTTAATAAAGTTCTGTGATA---TATAAGATTGTTTCAGGCTATCA-AAATAATTTTCCAGTTATTACAGTTATTCAAGCAAGT-CCTTTGATAGCAG
taeGut1(Zebra finch )    GCATAACCTGTTACTTAATTCATTAT--GGGGATACAGGCTAATTTGATTTGATATTATTTTAATAAAGTTCTGTGATA---TATAAGATTGTTTCAGGCTATCA-AAATAATTTTCCAGTTATTACAGTTATTCAAGCAAGT-CCTTTGATAGCAG
anoCar1(Lizard      )    GCATAACCTGTTACTTAATTCATTAT--GGGGATACAGGCTAATTTGATTTGATATTATTTTAATAAAGTTCTGTGATA---TATAAGATTGTTTCAGGCTATCA-AAATAATTTTCCAGTTATTACAGTTATTCAAGCAAGT-CCTTTGATAGCAG
xenTro2(X.tropicalis)    GCGTAACCTGTTACTTAATTCATTAT--GGGGATACAGGCTAATTTGATTTGATATTATTTTAATAAAGTTCTGTGATA---TATAAGATTGTTTCAGGCTATCA-AAATAATTTTCCAGTTATTACAGTTATTCAAGCAAGT-CCTTTGATAGCAG
tetNig1(Tetraodon   )    GCGTAACCTGTTACTTAATTCATTAT--GGGGATACAGGCTAATTTGATTTGATATTATTTTAATAAAGTTCTGTGATA---TCCAAGATTGTTTCAGGCTATCA-AAATAATTTTCCAGTTATTACAGTTCGCCAGGCAGGTCCCTTTGATAGCAG
fr2    (Fugu        )    GCATAACCCTTTACTTAATTCATTACA-GGGGACGCTGGTTAATTTGATTTGATATTATTTTAATAAAGTTCTGTGATGATTTGGAAGATTGTTTCAGGCTATCAGAAATAATTTTCCAGTTATTACCGCCGCTCAGGCAAGT-CCTTTGATAGCGG
gasAcu1(Stickleback )    GCGTAACCTGTTACTTAATTCATTAT--GGGGATACAGGCTAATTTGATTTGATATTATTTTAATAAAGTTCTGTGATA---TCCAAGATTGTTTCAGGCTATCA-AAATAATTTTCCAGTTATTACAGTTCACCAGGCAGGTCCCTTTGATAGCAG
oryLat2(Medaka      )    GCATAGCCCTTTACTTAATTCATTACAGGAGGACGCTGGCTAATTTGATTTGATATTATTTTAATAAAGTTCTGTGATGATTTGGAAGATTGTTTCAGGCTATCAGAAATAATTTTCCAGTTATTACTGCGGTTCAGGCAAGT-CCTTTGATAGCAG
danRer5(Zebrafish   )    GCGTAACCTGTTACTTAATTCATTAT--GGGGATACAGGCTAATTTGATTTGATATTATTTTAATAAAGTTCTGTGATA---TATAAGATTGTTTCAGGCTATCA-AAATAATTTTCCAGTTATTACAGTTATTCAACCAAGT-CCTTTGATAGCAG
                         ** ** **  ***************   * ***  *  * **************************************    *  ******************** ********************* *     **  ** ** *********** *
chr2:60295366-60295504
141
43	missing: choHof1
0.80
hg18   (Human       )    GGATC-AAAGGTGTTACATAGTGTGTGGTTCTGCTTTATTGCCAGCCAGTACTGTTAATTGGACAACAAGATCAGAGGCAATATTAAAATCCAATTAAATTGATATGAACAGATTGCCAAGTGATGTACACT-AATGTATA
panTro2(Chimp       )    GGATC-AAAGGTGTTACATAGTGTGTGGTTCTGCTTTATTGCCAGCCAGTACTGTTAATTGGACAACAAGATCAGAGGCAATATTAAAATCCAATTAAATTGATATGAACAGATTGCCAAGTGATGTACACT-AATGTATA
gorGor1(Gorilla     )    GGATC-AAAGGTGTTACATAGTGTGTGGTTCTGCTTTATTGCCAGCCAGTACTGTTAATTGGACAACAAGATCAGAGGCAATATTAAAATCCAATTAAATTGATATGAACAGATTGCCAAGTGATGTACACT-AATGTATA
ponAbe2(Orangutan   )    GGATC-AAAGGTGTTACATAGTGTGTGGTTCTGCTTTATTGCCAGCCAGTACTGTTAATTGGACAACAAGATCAGAGGCAATATTAAAATCCAATTAAATTGATATGAACAGATTGCCAAGTGATGTACACT-AATGTATA
rheMac2(Rhesus      )    GGATC-AAAGGTGTTACATAGTGTGTGGTTCTGCTTTATTGCCAGCCAGTACTGTTAATTGGACAACAAGATCAGAGGCAATATTAAAATCCAATTAAATTGATATGAACAGATTGCCAAGTGATGTACACT-AATGTATA
calJac1(Marmoset    )    GGATC-AAAGGTGTTACATAGTGTGTGGTTCTGCTTTATTGCCAGCCAGTACTGTTAATTGGACAACAAGATCAGAGGCAATATTAAAATCCAATTAAATTGATATGAACAGATTGCCAAGTGATGTACACT-AATGTATA
tarSyr1(Tarsier     )    GGATC-AAAGGTGTTACATAGTGTGTGGTTCTGCTTTATTGCCAGCCAGTACTGTTACTTGCACAACAAGATCAGAGGCAATATTAAAATCCAATTAAATTGATATGAACAGATTGCC-AGTGATGTACACT-AATGTATA
micMur1(Mouse Lemur )    GGATC-AAAGGTGTTACATAGTGTGTGGTTCTGCTTTATTGCCAGCCAGTACTGTTAATTGGACAACAAGATCAGAGGCAATATTAAAATCCAATTAAATTGATATGAACAGATTGCCAAGTGATGTACACT-AATGTATA
otoGar1(Bushbaby    )    GGATC-AAAGGTGTTACATAGTGTGTGGTTCTGCTTTATTGCCAGCCAGTACTGTTAATTGGACAACAAGATCAGAGGCAATATTAAAATCCAATTAAATTGATATGAACAGATTGCCAAGTGATGTACACT-AATGTATA
tupBel1(TreeShrew   )    GGATC-AAAGGTGTTACATAGTGTGTGGTTCTGCTTTATTGCCAGCCAGTACTGTTAATTGGACAACAAGATCAGAGGCAATATTAAAATCCAATTAAATTGATATGAACAGATTGCCAAGTGATGTACACT-AATGTATA
mm9    (Mouse       )    GGATC-AAAGGTGTTACATAGTGTGTGGTTCTGCTTTATTGCCAGCCAGTACTGTTAATTGGACAACAAGATCAGAGGCAATATTAAAATCCAATTAAATTGATATGAACAGATTGCCAAGTGATGTACACT-AATGTATA
rn4    (Rat         )    GGATC-AAAGGTGTTACATAGTGTGTGGTTCTGCTTTATTGCCAGCCAGTACTGTTAATTGGACAACAAGATCAGAGGCAATATTAAAATCCAATTAAATTGATATGAACAGATTGCCAAGTGATGTACACT-AATGTATA
dipOrd1(Kangaroo Rat)    GGATC-AAAGGTGTTACATAGTGTGTGGTTCTGCTTTATTGCCAGCCAGTACTGTTAATTGGACAACAAGATCAGAGGCAATATTAAAATCCAATTAAATTGATATGAACAGATTGCCAAGTGATGTACACT-AATGTATA
cavPor3(Guinea Pig  )    GGATC-AAAGGTGTTACATAGTGTGTGGTTCTGCTTTATTGCCAGCCAGTACTGTTAATTGGACAACAAGATCAGAGGCAATATTAAAATCCAATTAAATTGATATGAACAGATTGCCAAGTGATGTACACT-AATGTATA
speTri1(Squirrel    )    GGATC-AAAGGTGTTACATAGTGTGTGGTTCTGCTTTATTGCCAGCCAGTACTGTTAACTGGCCAAGAAGATCCGAGGCCATATTAAAATCCAATTAAATTGACATGAACAGATTGCCAAGTGATGTACACTCAATGTATA
oryCun1(Rabbit      )    GGATC-AAAGGTGTTACATAGTGTGTGGTTCTGCTTTATTGCCAGCCAGTACTGTTAATTGGACAACAAGATCAGAGGCAATATTAAAATCCAATTAAATTGATATGAACAGATTGCCAAGTGATGTACACT-AATGTATA
ochPri2(Pika        )    GGATC-AAAGGTGTTACATAGTGTGTGGTTCTGCTTTATTGCCAGCCAGTACTGTTAATTGGACAACAAGATCAGAGGCAATATTAAAATCCAATTAAATTGATATGAACAGATTGCCAAGTGATGTACACT-AATGTATA
vicPac1(Alpaca      )    GGATC-AAAGGTGTTACATAGTGTGTGGTTCTGCTTTATTGCCAGCCAGTACTGTTAATTGGACAACAAGATCAGAGGCAATATTAAAATCCAATTAAATTGATATGAACAGATTGCCAAGTGATGTACACT-AATGTATA
turTru1(Dolphin     )    GGATC-AAAGGTGTTACATAGTGTGTGGTTCTGCTTTATTGCCAGCCAGTACTGTTAATTGGACAACAAGATCAGAGGCAATATTAAAATCCAATTAAATTGATATGAACAGATTGCCAAGTGATGTACACT-AATGTATA
bosTau4(Cow         )    GGATC-AAAGGTGTTACATAGTGTGTGGTTCTGCTTTATTGCCAGCCAGTACTGTTAATTGGACAACAAGATCAGAGGCAATATTAAAATCCAATTAAATTGATATGAACAGATTGCCAAGTGATGTACACT-AATGTATA
equCab2(Horse       )    GGATC-AAAGGTGTTACATAGTGTGTGGTTCTGCTTTATTGCCAGCCAGTACTGTTAATTGGACAACAAGATCAGAGGCAATATTAAAATCCAATTAAATTGATATGAACAGATTGCCAAGTGATGTACACT-AATGTATA
felCat3(Cat         )    GGATC-AAAGGTGTTACATAGTGTGTGGTTCTGCTTTATTGCCAGCCAGTACTGTTAATTGGACAACAAGATCAGAGGCAATATTAAAATCCAATTAAATTGATATGAACAGATTGCCAAGTGATGTACACT-AATGTATA
canFam2(Dog         )    GGATC-AAAGGTGTTACATAGTGTGTGGTTCTGCTTTATTGCCAGCCAGTACTGTTAATTGGACAACAAGATCAGAGGCAATATTAAAATCCAATTAAATTGATATGAACAGATTGCCAAGTGATGTACACT-AATGTATA
myoLuc1(Microbat    )    GGATC-AAAGGTGTTACATAGTGTGTGGTTCTGCTTTATTGCCAGCCAGTACTGTTAATTGGACAACAAGATCAGAGGCAATATTAAAATCCAATTAAATTGATATGAACAGATTGCCAAGTGATGTACACT-AATGTATA
pteVam1(Megabat     )    GGATC-AAAGGTGTTACATAGTGTGTGGTTCTGCTTTATTGCCAGCCAGTACTGTTAATTGGACAACAAGATCAGAGGCAATATTAAAATCCAATTAAATTGATATGAACAGATTGCCAAGTGATGTACACT-AATGTATA
eriEur1(Hedgehog    )    GGATC-AAAGGTGTTACATAGTGTGTGGTTCTGCTTTATTGCCAGCCAGTACTGTTAATTGGACAACAAGATCAGAGGCAATATTAAAATCCAATTAAATTGATATGAACAGATTGCCAAGTGATGTACACT-AATGTATA
sorAra1(Shrew       )    GGATC-AAAGGTGTTACATAGTGTGTGGTTCTGCTTTATTGCCAGCCAGTACTGTTAATTGGACAACAAGATCAGAGGCAATATTAAAATCCAATTAAATTGATATGAACAGATTGCCAAGTGATGTACACT-AATGTATA
loxAfr2(Elephant    )    GGATC-AAAGGTGTTACATAGTGTGTAGTTCTGCTTTATTGCCAGCCAGTACTGTTAATTGGACAACAAGATCAGAGGCAATATTAAAATCCAATTAAATTGATATGAACAGATTGCCAAGTGATGTACACT-AATGTATA
proCap1(Rock hyrax  )    GGATC-AAAGGTGTTACATAGTGTGTGGTTCTGCTTTATTGCCAGCCAGTACTGTTAATTGGACAACAAGATCAGAGGCAATATTAAAATCCAATTAAATTGATATGAACAGATTGCCAAGTGATGTACACT-AATGTATA
echTel1(Tenrec      )    GGATC-AAAGGTGCTACATAGTGTGTGGTTCTGCTTTATTGCCAGCCAGTACTGTTAATTGGACAACAAGATCAGAGGCAATATTAAAATCCAATTAAATTGATATGAACAGATTGCCAAGTGATGTACACT-AATGTATA
dasNov2(Armadillo   )    GGATC-AAAGGTGTTACATAGTGTGTGGTTCTGCTTTATTGCCAGCCAGTACTGTTAATTGGACAACAAGATCAGAGGCAATATTAAAATCCAATTAAATTGATATGAACAGATTGCCAAGTGATGTACACT-AATGTATA
monDom4(Opossum     )    GGATC-AAAGGTGTTACATAGTGTGTGGTTCTGCTTTATTGCCAGCCAGTACTGTTAATTGGACAACAAGATCAGAGGCAATATTAAAATCCAATTAAATTGATATGAACAGATTGCCAAGTGATGTACACT-AATGTATA
ornAna1(Platypus    )    GGATC-AAAGGTGTTACATAGTGTGTGGTTCTGCTTTATTGCCAGCCAGTACTGTTAATTGGACAACAAGATCAGAGGCAATATTAAAATCCAATTAAATTGATATGAACAGATTGCCAAGTGATGTACACT-AATGTATA
galGal3(Chicken     )    GGATC-AAAGGTGTTACATAGTGTGTGGTTCTGCTTTATTGCCAGCCAGTACTGTTAATTGGACAACAAGATCAGAGGCAATATTAAAATCCAATTAAATTGATATGAACAGATTGCCAAGTGATGTACACT-AATGTATA
taeGut1(Zebra finch )    GGATC-AAAGGTGTTACATAGTGTGTGGTTCTGCTTTATTGCCAGCCAGTACTGTTAATTGGACAACAAGATCAGAGGCAATATTAAAATCCAATTAAATTGATATGAACAGATTGCCAAGTGATGTACACT-AATGTATA
anoCar1(Lizard      )    GGATC-AAAGGTGTTACATAGTGTGTGGTTCTGCTTTATTGCCAGCCAGTACTGTTAATTGGACAACAAGATCAGAGGCAATATTAAAATCCAATTAAATTGATATGAACAGATTGCCAAGTGATGTACACT-AATGTATA
xenTro2(X.tropicalis)    GGATC-AAAGGTGTTACATAGTGTGTGGTTCTGCTTTATTGCCAGCCAGTACTGTTAATTGGACAACAAGATCAGAGGCAATATTAAAATCCAATTAAATTGATATGAACAGATTGCCAAGTGATGTACACT-AATGTATA
tetNig1(Tetraodon   )    GGATC-AAAGGTGTCACATAGTGTGTGGTTCTGCTTTATTGCCAGCCAGCACTGTTAATTGGACAACAAGATCAGAGGCAATATTAAAATCCAATTAAATTGATATGAACAGATTGCCAAGTGATGTACACT-AATGTATA
fr2    (Fugu        )    GGATC-AAAGGTGTCACATAGTGTGTGGTTCTGCTTTATTGCCAGCCAGCACTGTTAATTGGACAACAAGATCAGAGGCAATATTAAAATCCAATTAAATTGATATGAACAGATTGCCAAGTGATGTACACT-AATGTATA
gasAcu1(Stickleback )    GGATC-AAAGGTGTCACATAGTGTGTGGTTCTGCTTTATTGCCAGCCAGCACTGTTAATTGGACAACAAGATCAGAGGCAATATTAAAATCCAATTAAATTGATATGAACAGATTGCCAAGTGATGTACACT-AATGTATA
oryLat2(Medaka      )    GGATC-AAAGGTGTCACATAGTGTGTGGTTCTGCTTTATTGCCAGCCAGCACTGTTAATTGGACAACAAGATCAGAGGCAATATTAAAATCCAATTAAATTGATATGAACAGATTGCCAAGTGATGTACACT-AATGTATA
danRer5(Zebrafish   )    GGATC-AAAGGTGTCACAGAGTGTGTGGTTCTGCTTTATTGCCAGCCAGTACTGTTAATTGGACAACAAGATCAGAGGCAATATTAAAATCCAATTAAATTGATATGAACAGATTGCCAAGTGATGTACACT-AATGTATA
petMar1(Lamrepy     )    GGATCAAAAGGTGCTAGGTACAATGTGGTTTTGCTTTAATGCCAGCCAGTGCTGTTAATTAGACAACAAGATCAGAGGCAGCATTAAAATCCAATTAAATTGATATGAACAGATTGCCGAGTGATGTACGCT-AATGTATA
                         ***** *******  *   *   *** *** ******* **********  ******  *   *** ****** *****   ********************* ************** ********** ** ********
chr2:60615742-60615847
107
41	missing: dasNov2, monDom4, petMar1
0.80
hg18   (Human       )    CCTAATGGTCATTAGAATTTACAACTAGGTAATGAACT-GAAGTCTGCCCACACCATGCATATTCATAAAGCAATTTAGCCTTTGAAGATTAAAGAAGTGCTTAAAA
panTro2(Chimp       )    CCTAATGGTCATTAGAATTTACAACTAGGTAATGAACT-GAAGTCTGCCCACACCATGCATATTCATAAAGCAATTTAGCCTTTGAAGATTAAAGAAGTGCTTAAAA
gorGor1(Gorilla     )    CCTAATGGTCATTAGAATTTACAACTAGGTAATGAACT-GAAGTCTGCCCACACCATGCATATTCATAAAGCAATTTAGCCTTTGAAGATTAAAGAAGTGCTTAAAA
ponAbe2(Orangutan   )    CCTAATGGTCATTAGAATTTACAACTAGGTAATGAACT-GAAGTCTGCCCACACCATGCATATTCATAAAGCAATTTAGCCTTTGAAGATTAAAGAAGTGCTTAAAA
rheMac2(Rhesus      )    CCTAATGGTCATTAGAATTTACAACTAGGTAATGAACT-GAAGTCTGCCCACACCATGCATATTCATAAAGCAATTTAGCCTTTGAAGATTAAAGAAGTGCTTAAAA
calJac1(Marmoset    )    CCTAATGGTCATTAGAATTTACAACTAGGTAATGAACT-GAAGTCTGCCCACACCATGCATATTCATAAAGCAATTTAGCCTTTGAAGATTAAAGAAGTGCTTAAAA
tarSyr1(Tarsier     )    CCTAATGGTCATTAGAATTTACAACTAGGTAATGAACT-GAAGTCTGCCCACACCATGCATATTCATAAAGCAATTTAGCCTTTGAAGATTAAAGAAGTGCTTAAAA
micMur1(Mouse Lemur )    CCTAATGGTCATTAGAATTTACAACTAGGTAATGAACT-GAAGTCTGCCCACACCATGCATATTCATAAAGCAATTTAGCCTTTGAAGATTAAAGAAGTGCTTAAAA
otoGar1(Bushbaby    )    CCTAATGGTCATTAGAATTTACAACTAGGTAATGAACT-GAAGTCTGCCCACACCATGCATATTCATAAAGCAATTTAGCCTTTGAAGATTAAAGAAGTGCTTAAAA
tupBel1(TreeShrew   )    CCTAATGGTCATTAGAATTTACAACTAGGTAATGAACT-GAAGTCTGCCCACACCATGCATATTCATAAAGCAATTTAGCCTTTGAAGATTAAAGAAGTGCTTAAAA
mm9    (Mouse       )    CCTAATGGTCATTAGAATTTACAACTAGGTAATGAACT-GAAGTCTGCCCACACCATGCATATTCATAAAGCAATTTAGCCTTTGAAGATTAAAGAAGTGCTTAAAA
rn4    (Rat         )    CCTAATGGTCATTAGAATTTACAACTAGGTAATGAACT-GAAGTCTGCCCACACCATGCATATTCATAAAGCAATTTCGCCTTTGAAGATTAAAGAAGTGCTTAAAA
dipOrd1(Kangaroo Rat)    CCTAATGGTCATTAGAATTTACAACTAGGTAATGAACT-GAAGTCTGCCCACACCATGCATATTCATAAAGCAATTTAGCCTTTGAAGATTAAAGAAGTGCTTAAAA
cavPor3(Guinea Pig  )    CCTAATGGTCATTAGAATTTACAACTAGGTAATGAACT-GAAGTCTGCCCACACCATGCATATTCATAAAGCAATTTAGCCTTTGAAGATTAAAGAAGTGCTTAAAA
speTri1(Squirrel    )    CCTAATGGTCATTAGAATTTACAACTAGGTAATGAACT-GAAGTCTGCCCACACCATGCATATTCATAAAGCAATTTAGCCTTTGAAGATTAAAGAAGTGCTTAAAA
oryCun1(Rabbit      )    CCTAATGGTCATTAGAATTTACAACTAGGTAATGAACT-GAAGTCTGCCCACACCATGCATATTCATAAAGCAATTTAGCCTTTGAAGATTAAAGAAGTGCTTAAAA
ochPri2(Pika        )    CCTAATGGTCATTAGAATTTACAACTAGGTAATGAACT-GAAGTCTGCCCACACCATGCATATTCATAAAGCAATTTAGCCTTTGAAGATTAAAGAAGTGCTTAAAA
vicPac1(Alpaca      )    CCTAATGGTCATTAGAATTTACAACTAGGTAATGAACT-GAAGTCTGCCCACACCATGCATATTCATAAAGCAATTTAGCCTTTGAAGATTAAAGAAGTGCTTAAAA
turTru1(Dolphin     )    CCTAATGGTCATTAGAATTTACAACTAGGTAATGAACT-GAAGTCTGCCCACACCATGCATATTCATAAAGCAATTTAGCCTTTGAAGATTAAAGAAGTGCTTAAAA
bosTau4(Cow         )    CCTAATGGTCATTAGAATTTACAACTAGGTAATGAACT-GAAGTCTGCCCACACCATGCATATTCATAAAGCAATTTAGCCTTTGAAGATTAAAGAAGTGCTTAAAA
equCab2(Horse       )    CCTAATGGTCATTAGAATTTACAACTAGGTAATGAACT-GAAGTCTGCCCACACCATGCATATTCATAAAGCAATTTAGCCTTTGAAGATTAAAGAAGTGCTTAAAA
felCat3(Cat         )    CCTAATGGTCATTAGAATTTACAACTAGGTAATGAACT-GAAGTCTGCCCACACCATGCATATTCATAAAGCAATTTAGCCTTTGAAGATTAAAGAAGTGCTTAAAA
canFam2(Dog         )    CCTAATGGTCATTAGAATTTACAACTAGGTAATGAACT-GAAGTCTGCCCACACCATGCATATTCATAAAGCAATTTAGCCTTTGAAGATTAAAGAAGTGCTTAAAA
myoLuc1(Microbat    )    CCTAATGGTCATTAGAATTTACAACTAGGTAATGAACT-GAAGTCTGCCCACACCATGCATATTCATAAAGCAATTTAGCCTTTGAAGATTAAAGAAGTGCTTAAAA
pteVam1(Megabat     )    CCTAATGGTCATTAGAATTTACAACTAGGTAATGAACT-GAAGTCTGCCCACACCATGCATATTCATAAAGCAATTTAGCCTTTGAAGATTAAAGAAGTGCTTAAAA
eriEur1(Hedgehog    )    CCTAATGGTCATTAGAATTTACAACTAGGTAATGAACT-GAAGTCTGCCCACACCATGCATATTCATAAAGCAATTTAGCCTTTGAAGATTAAAGAAGTGCTTAAAA
sorAra1(Shrew       )    CCTAATGGTCATTAGAATTTACAACTAGGTAATGAACT-GAAGTCTGCCCACACCATGCATATTCATAAAGCAATTTAGCCTTTGAAGATTAAAGAAGTGCTTAAAA
loxAfr2(Elephant    )    CCTAATGGTCATTAGAATTTACAACTAGGTAATGAACT-GAAGTCTGCCCACACCATGCATATTCATAAAGCAATTTAGCCTTTGAAGATTAAAGAAGTGCTTAAAA
proCap1(Rock hyrax  )    CCTAATGGTCATTAGAATTTACAACTAGGTAATGAACT-GAAGTCTGCCCACGCCATGCATATTCATAAAGCAATTTAGCCTTTGAAGATTAAAGAAGTGCTTAAAA
echTel1(Tenrec      )    CCTAATGGTCATTAGAATTTACAACTAGGTAATGAACT-GAAGTCTGCCCACACCATGCATATTCATAAAGCAATTTAGCCTTTGAAGATTAAAGAAGTGCTTAAAA
choHof1(Sloth       )    CCTAATGGTCATTAGAATTTACAACTAGGTAATGAACT-GAAGTCTGCCCACACCATGCATATTCATAAAGCAATTTAGCCTTTGAAGATTAAAGAAGTGCTTAAAA
ornAna1(Platypus    )    CCTAATGGTCATTAGAATTTACAACTAGGTAATGAACT-AAAGTCTGCCCACACCATGCATATTCATAAAGCAATTTAGCCTTTGAAGATTAAAGAAGTGCTTAAAA
galGal3(Chicken     )    CCTAATGGTCATTAGAATTTACAACTAGGTAATGAACT-AAAGTCTGCCCACACCATGCATATTCATAAAGCAATTTAGCCTTTGAAGATTAAAGAAGTGCTTAAAA
taeGut1(Zebra finch )    CCTAATGGTCATTAGAATTTACAACTAGGTAATGAACT-AAAGTCTGCCCACACCATGCATATTCATAAAGCAATTTAGCCTTTGAAGATTAAAGAAGTACTTAAAA
anoCar1(Lizard      )    CCTAATGGTCATTAGAATTTACAACTAGGTAATGAACT-AAAGTCTGCCCACACCATGCATATTCATAAAGCAATTTAGCCTTTGAAGATTAAAGAAGTGCTTAAAA
xenTro2(X.tropicalis)    CCTAATGGTCATTAGAATTTACAACTAGGTAATGAACT-AAAGTCTGCCCACACCATGCATATTCATAAAGCAATTTAGCCTTTGAAGATTAAAGAAGTGCTTAAAA
tetNig1(Tetraodon   )    CTTAATGGTCATTAGAATTTACAACAAGGTAATGAACTGAGAGTCAGCTCAGTCCATGCATATTCATAAAGCAATCAGGCCTTTGAAGATTAAAGAAGCGCTTCAAA
fr2    (Fugu        )    CCTAATGGTCATTAGAATTTACAACTAGGTAATGAACT-AAAGTCTGCCCGCCACATGCATATTCATAAAGCTATTTGAGCTTTGAAGATTAAAGTAGCGCTTAAAA
gasAcu1(Stickleback )    CCTAATGGTCATTAGAATTTACAACAAGGTAATGAACTGAGAGTCAGCTCAGACCATGCATATTCATAAAGCAATCAGGCCTTTGAAGATTAAAGAAGCGCTTCAAA
oryLat2(Medaka      )    CCTAATGGTCATTAGAATTTACAACTAGGTAATGAACT-AAAGTCTGCCCACTGCATGCATATTCATAAAGCTATCTGAGCTTTGAAGATTAAAGTAGCGCTTAAAA
danRer5(Zebrafish   )    CCTAATGGTCATTAGAATTTACAACTAGGTAATGAACT-AAAGTCTGCCCACACCATGCATATTCATAAAGCAATTTAGGCTTTGAAGATTAAAGAAGTGCTTAAAA
                         * *********************** ************   **** ** *    ****************** **     *************** **  *** ***
chr2:144098074-144098177
105
40	missing: choHof1, gorGor1, loxAfr2, petMar1
0.80
hg18   (Human       )    GGTTGCTGATGATAGTAGGCAAACATTAACATAATAATTAGTGTCTTGTAATTGTTTCATTAAAACCAGTTGTTCCATTTCTCCTCGTGTTT-TCCCAGAAGAGA
panTro2(Chimp       )    GGTTGCTGATGATAGTAGGCAAACATTAACATAATAATTAGTGTCTTGTAATTGTTTCATTAAAACCAGTTGTTCCATTTCTCCTCGTGTTT-TCCCAGAAGAGA
ponAbe2(Orangutan   )    GGTTGCTGATGATAGTAGGCAAACATTAACATAATAATTAGTGTCTTGTAATTGTTTCATTAAAACCAGTTGTTCCATTTCTCCTCGTGTTT-TCCCAGAAGAGA
rheMac2(Rhesus      )    GGTTGCTGATGATAGTAGGCAAACATTAACATAATAATTAGTGTCTTGTAATTGTTTCATTAAAACCAGTTGTTCCATTTCTCCTCGTGTTT-TCCCAGAAGAGA
calJac1(Marmoset    )    GGTTGCTGATGATAGTAGGCAAACATTAACATAATAATTAGTGTCTTGTAATTGTTTCATTAAAACCAGTTGTTCCATTTCTCCTCGTGTTT-TCCCAGAAGAGA
tarSyr1(Tarsier     )    GGTTGCTGATGATAGTAGGCAAACATTAACATAATAATTAGTGTCTTGTAATTGTTTCATTAAAACCAGTTGTTCCATTTCTCCTCGTGTTT-TCCCAAAAAAGA
micMur1(Mouse Lemur )    GGTTGCTGATGATAGTAGGCAAACATTAACATAATAATTAGTGTCTTGTAATTGTTTCATTAAAACCAGTTGTTCCATTTCTCCTCGTGTTT-TCCCAGAAGAGA
otoGar1(Bushbaby    )    GGTTGCTGATGATAGTAGGCAAACATTAACATAATAATTAGTGTCTTGTAATTGTTTCATTAAAACCAGTTGTTCCATTTCTCCTCGTGTTT-TCCCAGAAGAGA
tupBel1(TreeShrew   )    GGTTGCTGATGATAGTAGGCAAACATTAACATAATAATTAGTGTCTTGTAATTGTTTCATTAAAACCAGTTGTTCCATTTCTCCTCGTGTTT-TCCCAGAAGAGA
mm9    (Mouse       )    GGTTGCTGATGATAGTAGGCAAACATTAACATAATAATTAGTGTCTTGTAATTGTTTCATTAAAACCAGTTGTTCCATTTCTCCTCGTGTTT-TCCCAGAAGAGA
rn4    (Rat         )    GGTTGCTGATGATAGTAGGCAAACATTAACATAATAATTAGTGTCTTGTAATTGTTTCATTAAAACCAGTTGTTCCATTTCTCCTCGTGTTT-TCCCAGAAGAGA
dipOrd1(Kangaroo Rat)    GGTTGCTGATGATAGTAGGCAAACATTAACATAATAATTAGTGTCTTGTAATTGTTTCATTAAAACCAGTTGTTCCATTTCTCCTCGTGTTT-TCCCAGAAGAGA
cavPor3(Guinea Pig  )    GGTTGCTGATGATAGTAGGCAAACATTAACATAATAATTAGTGTCTTGTAATTGTTTCATTAAAACCAGTTGTTCCATTTCTCCTCGTGTTT-TCCCAGAAGAGA
speTri1(Squirrel    )    GGTTGCTGATGATAGTAGGCAAACATTAACATAATAATTAGTGTCTTGTAATTGTTTCATTAAAACCAGTTGTTCCATTTCTCCTCGTGTTT-TCCCAGAAGAGA
oryCun1(Rabbit      )    GGTTGCTGATGATAGTAGGCAAACATTAACATAATAATTAGTGTCTTGTAATTGTTTCATTAAAACCAGTTGTTCCATTTCTCCTCGTGTTT-TCCCAGAAGAGA
ochPri2(Pika        )    GGTTGCTGATGATAGTAGGCAAACATTAACATAATAATTAGTGTCTTGTAATTGTTTCATTAAAACCAGTTGTTCCATTTCTCCTCGTGTTT-TCCCAGAAGAGA
vicPac1(Alpaca      )    GGTTGCTGATGATAGTAGGCAAACATTAACATAATAATTAGTGTCTTGTAATTGTTTCATTAAAACCAGTTGTTCCATTTCTCCTCGTGTTT-TCCCAGAAGAGA
turTru1(Dolphin     )    GGTTGCTGATGATAGTAGGCAAACATTAACATAATAATTAGTGTCTTGTAATTGTTTCATTAAAACCAGTTGTTCCATTTCTCCTCGTGTTT-TCCCAGAAGAGA
bosTau4(Cow         )    GGTTGCTGATGATAGTAGGCAAACATTAACATAATAATTAGTGTCTTGTAATTGTTTCATTAAAACCAGTTGTTCCATTTCTCCTCGTGTTT-TCCCAGAAGAGA
equCab2(Horse       )    GGTTGCTGATGATAGTAGGCAAACATTAACATAATAATTAGTGTCTTGTAATTGTTTCATTAAAACCAGTTGTTCCATTTCTCCTCGTGTTT-TCCCAGAAGAGA
felCat3(Cat         )    GGTTGCTGATGATAGTAGGCAAACATTAACATAATAATTAGTGTCTTGTAATTGTTTCATTAAAACCAGTTGTTCCATTTCTCCTCGTGTTT-TCCCAGAAGAGA
canFam2(Dog         )    GGTTGCTGATGATAGTAGGCAAACATTAACATAATAATTAGTGTCTTGTAATTGTTTCATTAAAACCAGTTGTTCCATTTCTCCTCGTGTTT-TCCCAGAAGAGA
myoLuc1(Microbat    )    GGTTGCTGATGATAGTAGGCAAACATTAACATAATAATTAGTGTCTTGTAATTGTTTCATTAAAACCAGTTGTTCCATTTCTCCTCGTGTTT-TCCCAGAAGAGA
pteVam1(Megabat     )    GGTTGCTGATGATAGTAGGCAAACATTAACATAATAATTAGTGTCTTGTAATTGTTTCATTAAAACCAGTTGTTCCATTTCTCCTCGTGTTT-TCCCAGAAGAGA
eriEur1(Hedgehog    )    GGTTGCTGATGATAGTAGGCAAACATTAACATAATAATTAGTGTCTTGTAATTGTTTCATTAAAACCAGTTGTTCCATTTCTCCTCGTGTTT-TCCCAGAAGAGA
sorAra1(Shrew       )    G--TGCTGATGATAGTAG--CAACAT--ACATAATAATTAGTGTC-TGTAA-TGTTTCA-TAAAACCAGTTGTTCCATTTCTCCTCGTGTTT-TCCCAGAAGAGA
proCap1(Rock hyrax  )    GGTTGCTGATGATAGTAGGCAAACATTAACATAATAATTAGTGTCTTGTAATTGTTTCATTAAAACCAGTTGTTCCATTTCTCCTCGTGTTT-TCCCAGAAGAGA
echTel1(Tenrec      )    GGTTGCTGATGATAGTAGGCAAACATTAACATAATAATTAGTGTCTTGTATTTGTTTCATTAAAACCAGTTGTTCCATTTCTCCTCGTGTTTCTCCCAGAAGAGA
dasNov2(Armadillo   )    GGTTGCTGATGATAGTAGGCAAACATTAACATAATAATTAGTGTCTTGTAATTGTTTCATTAAAACCAGTTGTTCCATTTCTCCTCGTGTTT-TCCCAGAAGAGA
monDom4(Opossum     )    GGTTGCTGATGATAGTAGGCAAACATTAACATAATAATTAGTGTCTTGTAATTGTTTCATTAAAACCAGTTGTTCCATTTCTCCTCGTGTTT-TCCCAGAAGAGA
ornAna1(Platypus    )    GGTTGCTGATGATAGTAGGCAAACATTAACATAATAATTAGTGTCTTGTAATTGTTTCATTAAAACCAGTTGTTCCATTTCTCCTCGTGTTT-TCCCAGAAGAGA
galGal3(Chicken     )    GGTTGCTGATGATAGTAGGCAAACATTAACATAATAATTAGTGTCTTGTAATTGTTTCATTAAAACCAGTTGTTCCATTTCTCCTCGTGTTT-TCCCAGAAGAGA
taeGut1(Zebra finch )    GGTTGCTGATGATAGTAGGCAAACATTAACATAATAATTAGTGTCTTGTAATTGTTTCATTAAAACCAGTTGTTCCATTTCTCCTCGTGTTT-TCCCAGAAGAGA
anoCar1(Lizard      )    GGTTGCTGATGATAGTAGGCAAACATTAACATAATAATTAGTGTCTTGTAATTGTTTCATTAAAACCAGTTGTTCCATTTCTCCTCGTGTTT-TCCCAGAAGAGA
xenTro2(X.tropicalis)    GGTTGCTGATGATAGTAGGCAAACATTAACATAATAATTAGTGTCTTGTAATTGTTTCATTAAAACCAGTTGTTCCATTTCTCCTCGTGTTT-TCCCAGAAGAGA
tetNig1(Tetraodon   )    GGAGGCTGATGATAGCAGC-AAACATTAACATAATAATTAGTGTCTTGTAATTGTTTCATTAAAACCAGTTGTTCCATTTCTCCTCTTGTTC-TCCCAGA--AGA
fr2    (Fugu        )    GGAGGCTGATGATAGCAGCAAAACATTAACATAATAATTAGTGTCTTGTAATTGTTTCATTAAAACCAGTTGTTCCATTTCTCCTCTTGTTC-TCCCAGA--AGA
gasAcu1(Stickleback )    GGAGGCTGATGATAGTAGCAAAACATTAACATAATAATTAGTGTCTTGTAATTGTTTCATTAAAACCAGTTGTTCCATTTCTCCTCTTGTTC-TCCCACA--AGA
oryLat2(Medaka      )    GGAGCCTGATGATAGCAGCAAAACATTAACATAATAATTAGTGTCTTGTAATTGTTTCATTAAAACCAGTTGTTCCATTTCTCCTCTTGTTC-TCCCTGA--AGA
danRer5(Zebrafish   )    GGTTCCTGATGATAGTAGGCAAACATTAACATAATAATTAGTGTCTTGTAATTGTTTCATTAAAACCAGTTGTTCCATTTCTCCTCCTGTTT-TCCCAGA--AGA
                         *    ********** **   *****  ***************** ****  ******* ************************** ****  ****  *  ***
chr2:144431609-144431731
132
40	missing: danRer5, echTel1, myoLuc1, petMar1
0.83
hg18   (Human       )    G-CCAACTGTCTGCTTCATAAAA-CTCGCTTA-GC-AGACACTGAAACAAAATGGACTGT-AAAGTTCGTTAGATGA-AAATATT-AAAAAAGAATT-AAGCTAATGGAGATAAAATTAAAAG-AAATGAGG
panTro2(Chimp       )    G-CCAACTGTCTGCTTCATAAAA-CTCGCTTA-GC-AGACACTGAAACAAAATGGACTGT-AAAGTTCGTTAGATGA-AAATATT-AAAAAAGAATT-AAGCTAATGGAGATAAAATTAAAAG-AAATGAGG
gorGor1(Gorilla     )    G-CCAACTGTCTGCTTCATAAAA-CTCGCTTA-GC-AGACAGTGAAACAAAATGGACTGT-AAAGTTCGTTAGATGA-AAATATT-AAAAAAGAATT-AAGCTAATGGAGATAAAATTAAAAG-AAATGAGG
ponAbe2(Orangutan   )    G-CCAACTGTCTGCTTCATAAAA-CTCGCTTA-GC-AGACACTGAAACAAAATGGACTGT-AAAGTTCGTTAGATGA-AAATATT-AAAAAAGAATT-AAGCTAATGGAGATAAAATTAAAAG-AAATGAGG
rheMac2(Rhesus      )    G-CCAACTGTCTGCTTCATAAAA-CTCGCTTA-GC-AGACACTGAAACAAAATGGACTGT-AAAGTTCGTTAGATGA-AAATATT-AAAAAAGAATT-AAGCTAATGGAGATAAAATTAAAAG-AAATGAGG
calJac1(Marmoset    )    G-CCAACTGTCTGCTTCATAAAA-CTCGCTTA-GC-AGACACTGAAACAAAATGGACTGT-AAAGTTCGTTAGATGA-AAATATT-AAAAAAGAATT-AAGCTAATGGAGATAAAATTAAAAG-AAATGAGG
tarSyr1(Tarsier     )    G-CCAACTGTCTGCTTCATAAAA-CTCGCTTA-GC-AGACACTGAAACAAAATGGACTGT-AAAGTTCGTTAGATGA-AAATATT-AAAAAAGAATT-AAGCTAATGGAGATAAAATTAAAAG-AAATGAGG
micMur1(Mouse Lemur )    G-CCAACTGTCTGCTTCATAAAA-CTCGCTTA-GC-AGACACTGAAACAAAATGGACTGT-AAAGTTCGTTAGATGA-AAATATT-AAAAAAGAATT-AAGCTAATGGAGATAAAATTAAAAG-AAATGAGG
otoGar1(Bushbaby    )    G-CCAACTGTCTGCTTCATAAAACCTCCGCTA-GC-AGACACTG-AACAAAATGGACTGT-AAAGTTCGTTAGATGA-AAATAT---AAAAAGAATT-AAGCTAATGGAGATAAAATTAAAAG-AAATGAGG
tupBel1(TreeShrew   )    G-CCAACTGTCTGCTTCATAAAA-CTCGCTTA-GC-AGACACTGAAACAAAATGGACTGT-AAAGTTCGTTAGATGA-AAATATT-AAAAAAGAATT-AAGCTAATGGAGATAAAATTAAAAG-AAATGAGG
mm9    (Mouse       )    G-CCAACTGTCTGCTTCATAAAA-CTCGCTTA-GC-AGACACTGAAACAAAATGGACTGT-AAAGTTCGTTAGATGA-AAATATT-AAAAAAGAATT-AAGCTAATGGAGATAAAATTAAAAG-AAATGAGG
rn4    (Rat         )    G-CCAACTGTCTGCTTCATAAAA-CTCGCTTA-GC-AGACACTGAAACAAAATGGACTGT-AAAGTTCGTTAGATGA-AAATATT-AAAAAAGAATT-AAGCTAATGGAGATAAAATTAAAAG-AAATGAGG
dipOrd1(Kangaroo Rat)    G-CCAACTGTCTGCTTCATAAAA-CTCGCTTA-GC-AGACACTGAAACAAAATGGACTGT-AAAGTTCGTTAGATGA-AAATATT-AAAAAAGAATT-AAGCTAATGGAGATAAAATTAAAAG-AAATGAGG
cavPor3(Guinea Pig  )    G-CCAACTGTCTGCTTCATAAAA-CTCGCTTA-GC-AGACACTGAAACAAAATGGACTGT-AAAGTTCGTTAGATGA-AAATATT-AAAAAAGAATT-AAGCTAATGGAGATAAAATTAAAAG-AAATGAGG
speTri1(Squirrel    )    G-CCAACTGTCTGCTTCATAAAA-CTCGCTTA-GC-AGACACTGAAAC-AAATGGACTGT-AAAGTTCGTTAGATGA-AAATATT-AAAAAAGAATT-TAGCTAATGGAGATAAAATTAAAAG-AAATGAGG
oryCun1(Rabbit      )    GCCCAACTGTCTGCTTCATAAAA-CTCGCTTAGGC-AGACACTGAAACAAAATGGACTGTAAAAGTTCGTTAGATGAGAAATATTAAAAAAAGAATTAAAGCTAATGGAGATAAAATTAAAAGAAAATGAGG
ochPri2(Pika        )    G-CCAACTGTCTGCTTCATAAAA-CTCGCTTA-GC-AGACACTGAAACAAAATGGACTGT-AAAGTTCGTTAGATGA-AAATATT-AAAAAAGAATT-AAGCTAATGGAGATAAAATTAAAAG-AAATGAGG
vicPac1(Alpaca      )    G-CCAACTGTCTGCTTCATAAAA-CTCGCTTA-GC-AGACACTGAAACAAAATGGACTGT-AAAGTTCGTTAGATGA-AAATATT-AAAAAAGAATT-AAGCTAATGGAGATAAAATTAAAAG-AAATGAGG
turTru1(Dolphin     )    G-CCAACTGTCTGCTTCATAAAA-CTCGCTTA-GC-AGACACTGAAACAAAATGGACTGT-AAAGTTCGTTAGATGA-AAATATT-AAAAAAGAATT-AAGCTAATGGAGATAAAATTAAAAG-AAATGAGG
bosTau4(Cow         )    G-CCAACTGTCTGCTTCATAAAA-CTCGCTTA-GC-AGACACTGAAACAAAATGGACTGT-AAAGTTCGTTAGATGA-AAATATT-AAAAAAGAATT-AAGCTAATGGAGATAAAATTAAAAG-AAATGAGG
equCab2(Horse       )    G-CCAACTGTCTGCTTCATAAAA-CTCGCTTA-GC-AGACACTGAAACAAAATGGACTGT-AAAGTTCGTTAGATGA-AAATATT-AAAAAAGAATT-AAGCTAATGGAGATAAAATTAAAAG-AAATGAGG
felCat3(Cat         )    G-CCAACTGTCTGCTTCATAAAA-CTCGCTTA-GC-AGACACTGAAACAAAATGGACTGT-AAAGTTCGTTAGATGA-AAATATT-AAAAAAGAATT-AAGCTAATGGAGATAAAATTAAAAG-AAATGAGG
canFam2(Dog         )    G-CCAACTGTCTGCTTCATAAAA-CTCGCTTA-GC-AGACACTGAAACAAAATGGACTGT-AAAGTTCGTTAGATGA-AAATATT-AAAAAAGAATT-AAGCTAATGGAGATAAAATTAAAAG-AAATGAGG
pteVam1(Megabat     )    G-CCAACTGTCTGCTTCATAAAA-CTCGCTTA-GC-AGACACTGAAACAAAATGGACTGT-AAAGTTCGTTAGATGA-AAATATT-AAAAAAGAATT-AAGCTAATGGAGATAAAATTAAAAG-AAATGAGG
eriEur1(Hedgehog    )    G-CCAACTGTCTGCTTCATAAAA-CTCGCTTA-GC-AGACACTGAAACAAAATGGACTGT-AAAGTTCGTTAGATGA-AAATATT-AAAAAAGAATT-AAGCTAATGGAGATAAAATTAAAAG-AAATGAGG
sorAra1(Shrew       )    G-CCAACTGTCTGCTTCATAAAA-CTCGCTTA-GC-AGACACTGAAACAAAATGGACTGT-AAAGTTCGTTAGATGA-AAATATT-AAAAAAGAATT-AAGCTAATGGAGATAAAATTAAAAG-AAATGAGG
loxAfr2(Elephant    )    G-CCAACTGTCTGCTTCATAAAA-CTCGCTTA-GC-AGACACTGAAACAAAATGGACTGT-AAAGTTCGTTAGATGA-AAATATT-AAAAAAGAATT-AAGCTAATGGAGATAAAATTAAAAG-AAATGAGG
proCap1(Rock hyrax  )    G-CCAACTGTCTGCTTCATAAAA-CTCGCTTA-GC-AGACACTGAAACAAAATGGACTGT-AAAGTTCGTTAGATGA-AAATATT-AAAAAAGAATT-AAGCTAATGGAGATAAAATTAAAAG-AAATGAGG
dasNov2(Armadillo   )    G-CCAACTGTCTGCTTCATAAAA-CTCGCTTA-GC-AGACACTGAAACAAAATGGACTGT-AAAGTTCGTTAGATGA-AAATATT-AAAAAAGAATT-AAGCTAATGGAGATAAAATTAAAAG-AAATGAGG
choHof1(Sloth       )    G-CCAACTGTCTGCTTCATAAAA-CTCGCTTA-GC-AGACACTGAAACAAAATGGACTGT-AAAGTTCGTTAGATGA-AAATATT-AAAAAAGAATT-AAGCTAATGGAGATAAAATTAAAAG-AAATGAGG
monDom4(Opossum     )    G-CCAACTGTCTGCTTCATAAAA-CTCGCTTA-GC-AGACACTGAAACAAAATGGACTGT-AAAGTTCGTTAGATGA-AAATATT-AAAAAAGAATT-AAGCTAATGGAGATAAAATTAAAAG-AAATGAGG
ornAna1(Platypus    )    G-CCAACTGTCTGCTTCATAAAA-CTCGCTTA-GC-AGACACTGAAACAAAATGGACTGT-AAAGTTCGTTAGATGA-AAATATT-AAAAAAGAATT-AAGCTAATGGAGATAAAATTAAAAG-AAATGAGG
galGal3(Chicken     )    G-CCAACTGTCTGCTTCATAAAA-CTCGCTTA-GC-AGACACTGAAACAAAATGGACTGT-AAAGTTCGTTAGATGA-AAATATT-AAAAAAGAATT-AAGCTAATGGAGATAAAATTAAAAG-AAATGAGG
taeGut1(Zebra finch )    G-CCAACTGTCTGCTTCATAAAA-CTCGCTTA-GC-AGACACTGAAACAAAATGGACTGT-AAAGTTCGTTAGATGA-AAATATT-AAAAAAGAATT-AAGCTAATGGAGATAAAATTAAAAG-AAATGAGG
anoCar1(Lizard      )    G-CCAACTGTCTGCTTCATAAAA-CTCGCTTA-GC-AGACACTGAAACAAAATGGACTGT-AAAGTTCGTTAGATGA-AAATATT-AAAAAAGAATT-AAGCTAATGGAGATAAAATTAAAAG-AAATGAGG
xenTro2(X.tropicalis)    G-CCAACTGTCTGCTTCATAAAA-CTCGCTTA-GC-AGACACTGAAACAAAATGGACTGT-AAAGTTCGTTAGATGA-AAATATT-AAAAAAGAATT-AAGCTAATGGAGATAAAATTAAAAG-AAATGAGG
tetNig1(Tetraodon   )    G-CCGACTGTCTGCTCCATAAAA-CTCGCTTA-GCAAGACACTGAGACAAAATGGACTGT-AAAGTTCGTTAGATGG-AAATATT-AAAAAAGAATT-AAGCTAATGGAGATAAAATTAAAAG-AAATGAGG
fr2    (Fugu        )    G-CCAACTGCCTGCTTCATAAAA-CTCGCTTA-GCAAGACAGTGAGACAAAATGGACTGT-AAAGTTCGTTAGATGG-AAATATT-AAAAAAGAATT-AAGCTAATGGAGATAAAATTAAAAG-AAATGAGG
gasAcu1(Stickleback )    G-CCAACTGCCTGCTTCATAAAA-CTCGCTTA-GCAAGACACTGAGACAAAATGGACTGT-AAAGTTCGTTAGATGG-AAATATT-AAAAAAGAATT-AAGCTAATGGAGATAAAATTAAAAG-AAATGAGG
oryLat2(Medaka      )    G-CCAACTGCCTGCTTCATAAAA-CTCGCTTA-GCAAGACACTGAGACAAAATGGACTGT-AAAGTTCGTTAGATGG-AAATATT-AAAAAAGAATT-AAGCTAATGGAGATAAAATTAAAAG-AAATGAGG
                         * ** **** ***** ******* ***   ** ** ***** **  ** *********** ***************  ******   **********  ************************ ********
chr2:144877778-144877892
116
40	missing: dasNov2, eriEur1, oryCun1, petMar1
0.80
hg18   (Human       )    AATCATATTAGAAGAGACCATCAAAAAATCATTTA-GACCTCAATTAAAGCTATTACCATTAAAAGATCTGCATCTTCAAAATGCCATGAAAAATTAATAATGATTGCCAATCAAA
panTro2(Chimp       )    AATCATATTAGAAGAGACCATCAAAAAATCATTTA-GACCTCAATTAAAGCTATTACCATTAAAAGATCTGCATCTTCAAAATGCCATGAAAAATTAATAATGATTGCCAATCAAA
gorGor1(Gorilla     )    AATCATATTAGAAGAGACCATCAAAAAATCATTTA-GACCTCAATTAAAGCTATTACCATTAAAAGATCTGCATCTTCAAAATGCCATGAAAAATTAATAATGATTGCCAATCAAA
ponAbe2(Orangutan   )    AATCATATTAGAAGAGACCATCAAAAAATCATTTA-GACCTCAATTAAAGCTATTACCATTAAAAGATCTGCATCTTCAAAATGCCATGAAAAATTAATAATGATTGCCAATCAAA
rheMac2(Rhesus      )    AATCATATTAGAAGAGACCATCAAAAAATCATTTA-GACCTCAATTAAAGCTATTACCATTAAAAGATCTGCATCTTCAAAATGCCATGAAAAATTAATAATGATTGCCAATCAAA
calJac1(Marmoset    )    AATCATATTAGAAGAGACCATCAAAAAATCATTTA-GACCTCAATTAAAGCTATTACCATTAAAAGATCTGCATCTTCAAAATGCCATGAAAAATTAATAATGATTGCCAATCAAA
tarSyr1(Tarsier     )    AATCATATTAGAAGAGACCATCAAAAAATCATTTA-GACCTCAATTAAAGCTATTACCATTAAAAGATCTGCATCTTCAAAATGCCATGAAAAATTAATAATGATTGCCAATCAAA
micMur1(Mouse Lemur )    AATCATATTAGAAGAGACCATCAAAAAATCATTTA-GACCTCAATTAAAGCTATTACCATTAAAAGATCTGCATCTTCAAAATGCCATGAAAAATTAATAATGATTGCCAATCAAA
otoGar1(Bushbaby    )    AATCATATTAGAAGAGACCATCAAAAAATCATTTA-GACCTCAATTAAAGCTATTACCATTAAAAGATCTGCATCTTCAAAATGCCATGAAAAATTAATAATGATTGCCAATCAAA
tupBel1(TreeShrew   )    AATCATATTAGAAGAGACCATCAAAAAATCATTTA-GACCTCAATTAAAGCTATTACCATTAAAAGATCTGCATCTTCAAAATGCCATGAAAAATTAATAATGATTGCCAATCAAA
mm9    (Mouse       )    AATCATATTAGAAGAGACCATCAAAAAATCATTTA-GACCTCAATTAAAGCTATTACCATTAAAAGATCTGCATCTTCAAAATGCCATGAAAAATTAATAATGATTGCCAATCAAA
rn4    (Rat         )    AATCATATTAGAAGAGACCATCAAAAAATCATTTA-GACCTCAATTAAAGCTATTACCATTAAAAGATCTGCATCTTCAAAATGCCATGAAAAATTAATAATGATTGCCAATCAAA
dipOrd1(Kangaroo Rat)    AATCATATTAGAAGAGACCATCAAAAAATCATTTA-GACCTCAATTAAAGCTATTACCATTAAAAGATCTGCATCTTCAAAATGCCATGAAAAATTAATAATGATTGCCAATCAAA
cavPor3(Guinea Pig  )    AATCATATTAGAAGAGACCATCAAAAAATCATTTA-GACCTCAATTAAAGCTATTACCATTAAAAGATCTGCATCTTCAAAATGCCATGAAAAATTAATAATGATTGCCAATCAAA
speTri1(Squirrel    )    AATCATATTAGAAGAGACCATCAAAAAATCATTTA-GACCTCAATTAAAGCTATTACCATTAAAAGATCTGCATCTTCAAAATGCCATGAAAAATTAATAATGATTGCCAATCAAA
ochPri2(Pika        )    AATCATATTAGAAGAGACCATCAAAAAATCATTTA-GACCTCAATTAGAGCTATTACCATTAAAAGATCTGCATCTTCAAAATGCCATGAAAAATTAATAATGATTGCCAATCAAA
vicPac1(Alpaca      )    AATCATATTAGAAGAGACCATCAAAAAATCATTTA-GACCTCAATTAAAGCTATTACCATTAAAAGATCTGCATCTTCAAAATGCCATGAAAAATTAATAATGATTGCCAATCAAA
turTru1(Dolphin     )    AATCATATTAGAAGAGACCATCAAAAAATCATTTA-GACCTCAATTAAAGCTATTACCATTAAAAGATCTGCATCTTCAAAATGCCATGAAAAATTAATAATGATTGCCAATCAAA
bosTau4(Cow         )    AATCATATTAGAAGAGACCATCAAAAAATCATTTA-GACCTCAATTAAAGCTATTACCATTAAAAGATCTGCATCTTCAAAATGCCATGAAAAATTAATAATGATTGCCAATCAAA
equCab2(Horse       )    AATCATATTAGAAGAGACCATCAAAAAATCATTTA-GACCTCAATTAAAGCTATTACCATTAAAAGATCTGCATCTTCAAAATGCCATGAAAAATTAATAATGATTGCCAATCAAA
felCat3(Cat         )    AATCATATTAGAGGAGACCATCAAAAAATCATTTA-GACCTCAATTAAAGCTATTACCATTAAAAGATCTGCATCTTCAAAATGCCATGAAAAATTAATAATGATTGCCAATCAAA
canFam2(Dog         )    AATCATATTAGAAGAGACCATCAAAAAATCATTTA-GACCTCAATTAAAGCTATTACCATTAAAAGATCTGCATCTTCAAAATGCCATGAAAAATTAATAATGATTGCCAATCAAA
myoLuc1(Microbat    )    AATCATATTAGAAGAGACCATCAAAAAATCATTTA-GACCTCAATTAAAGCTATTACCATTAAAAGATCTGCATCTTCAAAATGCCATGAAAAATTAATAATGATTGCCAATCAAA
pteVam1(Megabat     )    AATCATATTAGAAGAGACCATCAAAAAATCATTTA-GACCTCAATTAAAGCTATTACCATTAAAAGATCTGCATCTTCAAAATGCCATGAAAAATTAATAATGATTGCCAATCAAA
sorAra1(Shrew       )    AATCATATTAGAAGAGACCATCAAAAAATCATTTA-GACCTCAATTAAAGCTATTACCATTAAAAGATCTGCATCTTCAAAATGCCATGAAAAATTAATAATGATTGCCAATCAAA
loxAfr2(Elephant    )    AATCATATTAGAAGAGACCATCAAAAAATCATTTA-GACCTCAATTAAAGCTATTACCATTAAAAGATCTGCATCTTCAAAATGCCATGAAAAATTAATAATGATTGCCAATCACA
proCap1(Rock hyrax  )    AATCATATTAGAAGAGACCATCAAAAAATCATTTA-GACCTCAATTAAAGCTATTACCATTAAAAGATCTGCATCTTCAAAATGCCATGAAAAATTAATAATGATTGCCAATCAAA
echTel1(Tenrec      )    AATCATATTAGAAGAGACCATCAAAAAATCATTTA-GACCTCAATTAAAGCTATTACCATTAAAAGATCTGCATCTTCAAAATGCCATGAAAAATTAATAATGATTGCCAATCAAA
choHof1(Sloth       )    AATCATATTAGAAGAGACCATCAAAAAATCATTTA-GACCTCAATTAAAGCTATTACCATTAAAAGATCTGCATCTTCAAAATGCCATGAAAAATTAATAATGATTGCCAATCAAA
monDom4(Opossum     )    AATCATATTAGAAGAGACCATCAAAAAATCATTTA-GACCTCAATTAAAGCTATTACCATTAAAAGATCTGCATCTTCAAAATGCCATGAAAAATTAATAATGATTGCCAATCAAA
ornAna1(Platypus    )    AATCATATTAGAAGAGACCATCAAAAAATCATTTA-GACCTCAATTAGAGCTATTACCATTAAAAGATCTGCATCTTCAAAATGCCATGAAAAATTAATAATGATTGCCAATCAAA
galGal3(Chicken     )    AATCATATTAGAAGAGACCATCAAAAAATCATTTA-GACCTCAATTAAAGCTATTACCATTAAAAGATCTGCATCTTCAAAATGCCATGAAAAATTAATAATGATTGCCAATCAAA
taeGut1(Zebra finch )    AATCATATTAGAAGAGACCATCAAAAAATCATTTA-GACCTCAATTAAAGCTATTACCATTAAAAGATCTGCATCTTCAAAATGCCATGAAAAATTAATAATGATTGCCAATCAAA
anoCar1(Lizard      )    AATCATATTAGAAGAGACCATCAAAAAATCATTTA-GACCTCAATTAAAGCTATTACCATTAAAAGATCTGCATCTTCAAAATGCCATGAAAAATTAATAATGATTGCCAATCAAA
xenTro2(X.tropicalis)    AATCATATTAGAGGAGACCATCAAAAAATCATTTA-GACCTCAATTAAAGCTATTACCATTAAAAGATCTGCATCTTCAAAATGCCATGAAAAATTAATAATGATTGCCAATCAAA
tetNig1(Tetraodon   )    AATCATATCAGGGAGGGTCATCAAAAAGCCATTTAGGGCCTCAATTAACGTTATTACCATTAAAGGATCTGCATCTTCAAAACGCCATGAAAAATTAATAATGATTGCCAATCAGA
fr2    (Fugu        )    AATCATATCAGAGAGGGCCATCAAAAAGCCATTTAGGGCCTCAATTAAAGTTATTACCATTAAAGGATCTGCATCTTCAAAATGCCATGAAAAATTAATAATGATTGCCAATCAGA
gasAcu1(Stickleback )    AATGATATCAGGGAGGGCCATCAAAAACCCATTTAGGGCCTCAATTAAAGTTATTACCATTAAAGGATCTGCATCTTCAAAATGCCATGAAAAATTAATAATGATTGCCAATCAGA
oryLat2(Medaka      )    AATCATATCAGAGAGGGCCATCAAAAAGCCATTTCGGGCCTCAATTAGAGTTATTACCATTAAAGGATCGGCATCTTGGAAACGCCATGAAAAATTAATAATGATTGCCAATCAGA
danRer5(Zebrafish   )    AATCATATCAGAGCAGGCCATCAAAAAACCATTTA-GACCTCAATTAAGGCTATAACCATTAAAAGATCCGCATCTTCAAAACGCCATGAAAAATTAATAATGATTGCCAATCAAA
                         *** **** **    *  *********  *****  * *********  * *** ********* **** *******  *** ******************************* *
chr2:144974244-144974381
142
41	missing: danRer5, gasAcu1, petMar1
0.80
hg18   (Human       )    CACCTGTTTT-GGGCAAG-ACATCTTAGGCAGCGCGACCGCATTTAATCACA-ATTTTAATTAACCG-CCCTGTAGATGTGAAAAAGAAGCAATTATAATGTAGATGAATGATGATTTTTCTGCATTAAATTGTTTTGTTTC
panTro2(Chimp       )    CACCTGTTTT-GGGCAAG-ACATCTTAGGCAGCGCGACCGCATTTAATCACA-ATTTTAATTAACCG-CCCTGTAGATGTGAAAAAGAAGCAATTATAATGTAGATGAATGATGATTTTTCTGCATTAAATTGTTTTGTTTC
gorGor1(Gorilla     )    CACCTGTTTT-GGGCAAG-ACATCTTAGGCAGCGCGACCGCATTTAATCACA-ATTTTAATTAACCG-CCCTGTAGATGTGAAAAAGAAGCAATTATAATGTAGATGAATGATGATTTTTCTGCATTAAATTGTTTTGTTTC
ponAbe2(Orangutan   )    CACCTGTTTT-GGGCAAG-ACATCTTAGGCAGCGCGACCGCATTTAATCACA-ATTTTAATTAACCG-CCCTGTAGATGTGAAAAAGAAGCAATTATAATGTAGATGAATGATGATTTTTCTGCATTAAATTGTTTTGTTTC
rheMac2(Rhesus      )    CACCTGTTTT-GGGCAAG-ACATCTTAGGCAGCGCGACCGCATTTAATCACA-ATTTTAATTAACCG-CCCTGTAGATGTGAAAAAGAAGCAATTATAATGTAGATGAATGATGATTTTTCTGCATTAAATTGTTTTGTTTC
calJac1(Marmoset    )    CACCTGTTTT-GGGCAAG-ACATCTTAGGCAGCGCGACCGCATTTAATCACA-ATTTTAATTAACCG-CCCTGTAGATGTGAAAAAGAAGCAATTATAATGTAGATGAATGATGATTTTTCTGCATTAAATTGTTTTGTTTC
tarSyr1(Tarsier     )    CACCTGTTTT-GGGCAAG-ACATCTTAGGCAGCGCGACCGCATTTAATCACA-ATTTTAATTAACCG-CCCTGTAGATGTGAAAAAGAAGCAATTATAATGTAGATGAATGATGATTTTTCTGCATTAAATTGTTTTGTTTC
micMur1(Mouse Lemur )    CACCTGTTTT-GGGCAAG-ACATCTTAGGCAGCGCGACCGCATTTAATCACA-ATTTTAATTAACCG-CCCTGTAGATGTGAAAAAGAAGCAATTATAATGTAGATGAATGATGATTTTTCTGCATTAAATTGTTTTGTTTC
otoGar1(Bushbaby    )    CACCTGTTTT-GGGCAAG-ACATCTTAGGCAGCGCGACCGCATTTAATCACA-ATTTTAATTAACCG-CCCTGTAGATGTGAAAAAGAAGCAATTATAATGTAGATGAATGATGATTTTTCTGCATTAAATTGTTTTGTTTC
tupBel1(TreeShrew   )    CACCTGTTTT-GGGCAAG-ACATCTTAGGCAGCGCGACCGCATTTAATCACA-ATTTTAATTAACCG-CCCTGTAGATGTGAAAAAGAAGCAATTATAATGTAGATGAATGATGATTTTTCTGCATTAAATTGTTTTGTTTC
mm9    (Mouse       )    CACCTGTTTT-GGGCAAG-ACATCTTAGGCAGCGCGACCGCATTTAATCACA-ATTTTAATTAACCG-CCCTGTAGATGTGAAAAAGAAGCAATTATAATGTAGATGAATGATGATTTTTCTGCATTAAATTGTTTTGTTTC
rn4    (Rat         )    CACCTGTTTT-GGGCAAG-ACATCTTAGGCAGCGCGACCGCATTTAATCACA-ATTTTAATTAACCG-CCCTGTAGATGTGGAAAAGAAGCAATTATAATGTAGATGAATGATGATTTTTCTGCATTAAATTGTTTTGTTTC
dipOrd1(Kangaroo Rat)    CACCTGTTTT-GGGCAAG-ACATCTTAGGCAGCGCGACCGCATTTAATCACA-ATTTTAATTAACCG-CCCTGTAGATGTGAAAAAGAAGCAATTATAATGTAGATGAATGATGATTTTTCTGCATTAAATTGTTTTGTTTC
cavPor3(Guinea Pig  )    CACCTGTTTT-GGGCAAG-ACATCTTAGGCAGCGCGACCGCATTTAATCACA-ATTTTAATTAACCG-CCCTGTAGATGTGAAAAAGAAGCAATTATAATGTAGATGAATGATGATTTTTCTGCATTAAATTGTTTTGTTTC
speTri1(Squirrel    )    CACCTGTTTT-GGGCAAG-ACATCTTAGGCAGCGCGACCGCATTTAATCACA-ATTTTAATTAACCG-CCCTGTAGATGTGAAAAAGAAGCAATTATAATGTAGATGAATGATGATTTTTCTGCATTAAATTGTTTTGTTTC
oryCun1(Rabbit      )    CACCTGTTTT-GGGCAAG-ACATCTTAGGCAGCGCGACCGCATTTAATCACA-ATTTTAATTAACCG-CCCTGTAGATGTGAAAAAGAAGCAATTATAATGTAGATGAATGATGATTTTTCTGCATTAAATTGTTTTGTTTC
ochPri2(Pika        )    CACCTGTTTT-GGGCAAG-ACATCTTAGGCAGCGCGACCGCATTTAATCACA-ATTTTAATTAACCG-CCCTGTAGATGTGAAAAAGAAGCAATTATAATGTAGATGAATGATGATTTTTCTGCATTAAATTGTTTTGTTTC
vicPac1(Alpaca      )    CACCTGTTTT-GGGCAAG-ACATCTTAGGCAGCGCGACCGCATTTAATCACA-ATTTTAATTAACCG-CCCTGTAGATGTGAAAAAGAAGCAATTATAATGTAGATGAATGATGATTTTTCTGCATTAAATTGTTTTGTTTC
turTru1(Dolphin     )    CACCTGTTTT-GGGCAAG-ACATCTTAGGCAGCGCGACCGCATTTAATCACA-ATTTTAATTAACCG-CCCTGTAGATGTGAAAAAGAAGCAATTATAATGTAGATGAATGATGATTTTTCTGCATTAAATTGTTTTGTTTC
bosTau4(Cow         )    CACCTGTTTT-GGGCAAG-ACATCTTAGGCAGCGCGACCGCATTTAATCACA-ATTTTAATTAACCG-CCCTGTAGATGTGAAAAAGAAGCAATTATAATGTAGATGAATGATGATTTTTCTGCATTAAATTGTTTTGTTTC
equCab2(Horse       )    CACCTGTTTT-GGGCAAG-ACATCTTAGGCAGCGCGACCGCATTTAATCACA-ATTTTAATTAACCG-CCCTGTAGATGTGAAAAAGAAGCAATTATAATGTAGATGAATGATGATTTTTCTGCATTAAATTGTTTTGTTTC
felCat3(Cat         )    CACCTGTTTT-GGGCAAG-ACATCTTAGGCAGCGCGACCGCATTTAATCACA-ATTTTAATTAACCG-CCCTGTAGATGTGAAAAAGAAGCAATTATAATGTAGATGAATGATGATTTTTCTGCATTAAATTGTTTTGTTTC
canFam2(Dog         )    CACCTGTTTT-GGGCAAG-ACATCTTAGGCAGCGCGACCGCATTTAATCACA-ATTTTAATTAACCG-CCCTGTAGATGTGAAAAAGAAGCAATTATAATGTAGATGAATGATGATTTTTCTGCATTAAATTGTTTTGTTTC
myoLuc1(Microbat    )    CACCTGTTTT-GGGCAAG-ACATCTTAGGCAGCGCGACCGCATTTAATCACA-ATTTTAATTAACCG-CCCTGTAGATGTGAAAAAGAAGCAATTATAATGTAGATGAATGATGATTTTTCTGCATTAAATTGTTTTGTTTC
pteVam1(Megabat     )    CACCTGTTTT-GGGCAAG-ACATCTTAGGCAGCGCGACCGCATTTAATCACA-ATTTTAATTAACCG-CCCTGTAGATGTGAAAAAGAAGCAATTATAATGTAGATGAATGATGATTTTTCTGCATTAAATTGTTTTGTTTC
eriEur1(Hedgehog    )    CACCTGTTTT-GGGCAAG-ACATCTTAGGCAGCGCGACCGCATTTAATCACA-ATTTTAATTAACCG-CCCTGTAGATGTGAAAAAGAAGCAATTATAATGTAGATGAATGATGATTTTTCTGCATTAAATTGTTTTGTTTC
sorAra1(Shrew       )    CACCTGTTTT-GGGCAAG-ACATCTTAGGCAGCGCGACCGCATTTAATCACA-ATTTTAATTAACCG-CCCTGTAGATGTGAAAAAGAAGCAATTATAATGTAGATGAATGATGATTTTTCTGCATTAAATTGTTTTGTTTC
loxAfr2(Elephant    )    CACCTGTTTT-GGGCAAG-ACATCTTAGGCAGCGCGACCGCATTTAATCACA-ATTTTAATTAACCG-CCCTGTAGATGTGAAAAAGAAGCAATTATAATGTAGATGAATGATGATTTTTCTGCATTAAATTGTTTTGTTTC
proCap1(Rock hyrax  )    CACCTGTTTT-GGGCAAG-ACATCTTAGGCAGCGCGACCGCATTTAATCACA-ATTTTAATTAACCG-CCCTGTAGATGTGAAAAAGAAGCAATTATAATGTAGATGAATGATGATTTTTCTGCATTAAATTGTTTTGTTTC
echTel1(Tenrec      )    CACCTGTTTT-GGGCAAG-ACATCTTAGGCAGCGCGACCGCATTTAATCACA-ATTTTAATTAACCG-CCCTGTAGATGTGAAAAAGAAGCAATTATAATGTAGATGAATGATGATTTTTCTGCATTAAATTGTTTTGTTTC
dasNov2(Armadillo   )    CACCTGTTTT-GGGCAAG-ACATCTTAGGCAGCGCGACCGCATTTAATCACA-ATTTTAATTAACCG-CCCTGTAGATGTGAAAAAGAAGCAATTATAATGTAGATGAATGATGATTTTTCTGCATTAAATTGTTTTGTTTC
choHof1(Sloth       )    CACCTGTTTT-GGGCAAG-ACATCTTAGGCAGCGCGACCGCATTTAATCACA-ATTTTAATTAACCG-CCCTGTAGATGTGAAAAAGAAGCAATTATAATGTAGATGAATGATGATTTTTCTGCATTAAATTGTTTTGTTTC
monDom4(Opossum     )    CACCTGTTTT-GGGCAAG-ACATCTTAGGCAGCGCGACCGCATTTAATCACA-ATTTTAATTAACCG-CCCTGTAGATGTGAAAAAGAAGCAATTATAATGTAGATGAATGATGATTTTTCTGCATTAAATTGTTTTGTTTC
ornAna1(Platypus    )    CACCTGTTTT-GGGCAAG-ACATCTTAGGCAGCACGACCGCATTTAATCACA-ATTTTAATTAACCG-CCCTGTAGATGTGAAAAAGAAGCAATTATAATGTAGATGAATGATGATTTTTCTGCATTAAATTGTTTTGTTTC
galGal3(Chicken     )    CACCTGTTTT-GGGCAAG-ACATCTTAGGCAGCGCGACCGCATTTAATCACA-ATTTTAATTAACCG-CCCTGTAGATGTGAAAAAGAAGCAATTATAATGTAGATGAATGATGATTTTTCTGCATTAAATTGTTTTGTTTC
taeGut1(Zebra finch )    CACCTGTTTT-GGGCAAG-ACATCTTAGGCAGCGCGACCGCATTTAATCACA-ATTTTAATTAACCG-CCCTGTAGATGTGAAAAAGAAGCAATTATAATATAGATGAATGATGATTTTTCTGCATTAAATTGTTTTGTTTC
anoCar1(Lizard      )    CACCTGTTTT-GGGCAAG-ACATCTTAGGCAGCGCGACCGCATTTAATCACA-ATTTTAATTAACCG-CCCTGTAGATGTGAAAAAGAAGCAATTATAATGTAGATGAATGATGATTTTTCTGCATTAAATTGTTTTGTTTC
xenTro2(X.tropicalis)    CACCTGTTTT-GGGCAAG-ACATCTTAGGCGGCGCGACCACATTTAATCACA-ATTTTAATTAACCG-CCCCGTAGATGTGAAAAAGAAGCAATTATAATGCAGATGAATGATGATTTTTCTGCATTAAATTGTTTTGTTTC
tetNig1(Tetraodon   )    CACCTGTTTA-GGGAAAG-ACGTGCTAGGCGGCGTGCGCGCATTTAATCACACATTTTAATTAACCGTCCCCGTAGATGTGAAAGAGAAGCAATTATAATGCAGATGAATGGTGATTTTTCCACATTAAATTGTTTTGTTTC
fr2    (Fugu        )    CACCTGTTTAGGGGGAAG-ACATGTTAGGCGGCGCGCACGCATTTAATCACA-ATTTTAATTAACCGTCCCCGTAGATGTGAAAGAGAAGTAATTATAATGCAGATGAATGATGATTTTTCCACATTAAATTGTTTTGTTTC
oryLat2(Medaka      )    CACCTGTTTAGGGCGAAGAACATCTTAGGCAGCGCAGCCGCATTTAATCACA-ATTTTAATTAACCATCCCTGTAGATGTGAAAGAGAAGCAATTATAATGCAGATGAATGATGA-TTTTCCACATTAAATTGTTTTGTTTC
                         *********  **  *** ** *  ***** **     * ************ *************  *** ********* ** ***** *********  ********* *** *****  *******************
chr2:144974118-144974216
100
40	missing: danRer5, gasAcu1, oryLat2, petMar1
0.81
hg18   (Human       )    TTGCACAGCCTCCACTGCA-TTCATTTATAAATTACCTCATCACTGACTGAAATTAACACTGATTCTTACAGGCAATTTCTCAATTTCCAATGCTAATTA
panTro2(Chimp       )    TTGCACAGCCTCCACTGCA-TTCATTTATAAATTACCTCATCACTGACTGAAATTAACACTGATTCTTACAGGCAATTTCTCAATTTCCAATGCTAATTA
gorGor1(Gorilla     )    TTGCACAGCCTCCACTGCA-TTCATTTATAAATTACCTCATCACTGACTGAAATTAACACTGATTCTTACAGGCAATTTCTCAATTTCCAATGCTAATTA
ponAbe2(Orangutan   )    TTGCACAGCCTCCACTGCA-TTCATTTATAAATTACCTCATCACTGACTGAAATTAACACTGATTCTTACAGGCAATTTCTCAATTTCCAATGCTAATTA
rheMac2(Rhesus      )    TTGCACAGCCTCCACTGCA-TTCATTTATAAATTACCTCATCACTGACTGAAATTAACACTGATTCTTACAGGCAATTTCTCAATTTCCAATGCTAATTA
calJac1(Marmoset    )    TTGCACAGCCTCCACTGCA-TTCATTTATAAATTACCTCATCACTGACTGAAATTAACACTGATTCTTACAGGCAATTTCTCAATTTCCAATGCTAATTA
tarSyr1(Tarsier     )    TTGCACAGCCTCCACTGCA-TTCATTTATAAATTACCTCATCACTGACTGAAATTAACACTGATTCTTACAGGCAATTTCTCAATTTCCAATGCTAATTA
micMur1(Mouse Lemur )    TTGCACAGCCTCCACTGCA-TTCATTTATAAATTACCTCATCACTGACTGAAATTAACACTGATTCTTACAGGCAATTTCTCAATTTCCAATGCTAATTA
otoGar1(Bushbaby    )    TTGCACAGCCTCCACTGCA-TTCATTTATAAATTACCTCATCACTGACTGAAATTAACACTGATTCTTACAGGCAATTTCTCAATTTCCAATGCTAATTA
tupBel1(TreeShrew   )    TTGCACAGCCTCCACTGCA-TTCATTTATAAATTACCTCATCACTGACTGAAATTAACACTGATTCTTACAGGCAATTTCTCAATTTCCAATGCTAATTA
mm9    (Mouse       )    TTGCATAGCCTCCACTGCA-TTCATTTATAAATTACCTCATCACTGACTGAAATTAACACTGATTCTTACAGGCAATTTCTCAATTTCCAATGCTAATTA
rn4    (Rat         )    TTGCACAGCCTCCGCTGCA-TTCATTTATAAATTACCTCATCACTGACTGAAATTAACACTGATTCTTACAGGCAATTTCTCAATTTCCAATGCTAATTA
dipOrd1(Kangaroo Rat)    TTGCACAGCCTCCGCTGCA-TTCATTTATAAATTACCTCATCACTGACTGAAATTAACACTGATTCTTACAGGCAATTTCTCAATTTCCAATGCTAATTA
cavPor3(Guinea Pig  )    TTGCACAGCCTCCACTGCA-TTCATTTATAAATTACCTCATCACTGACTGAAATTAACACTGATTCTTACAGGCAATTTCTCAATTTCCAATGCTAATTA
speTri1(Squirrel    )    TTGCACAGCCTCCACTGCA-TTCATTTATAAATTACCTCATCACTGACTGAAATTAACACTGATTCTTACAGGCAATTTCTCAATTTCCAATGCTAATTA
oryCun1(Rabbit      )    TTGCACAGCCTCCACTGCA-TTCATTTATAAATTACCTCATCACTGACTGAAATTAACACTGATTCTTACAGGCAATTTCTCAATTTCCAATGCTAATTA
ochPri2(Pika        )    TTGCACAGCCTCCACTGCA-TTCATTTATAAATTACCTCATCACTGACTGAAATTAACACTGATTCTTACAGGCAATTTCTCAATTTCCAATGCTAATTA
vicPac1(Alpaca      )    TTGCACAGCCTCCACTGCA-TTCATTTATAAATTACCTCATCACTGACTGAAATTAACACTGATTCTTACAGGCAATTTCTCAATTTCCAATGCTAATTA
turTru1(Dolphin     )    TTGCACAGCCTCCACTGCA-TTCATTTATAAATTACCTCATCACTGACTGAAATTAACACTGATTCTTACAGGCAATTTCTCAATTTCCAATGCTAATTA
bosTau4(Cow         )    TTGCACAGCCTCCACTGCA-TTCATTTATAAATTACCTCATCACTGACTGAAATTAACACTGATTCTTACAGGCAATTTCTCAATTTCCAATGCTAATTA
equCab2(Horse       )    TTGCACAGCCTCCACTGCA-TTCATTTATAAATTACCTCATCACTGACTGAAATTAACACTGATTCTTACAGGCAATTTCTCAATTTCCAATGCTAATTA
felCat3(Cat         )    TTGCACAGCCTCCACTGCA-TTCATTTATAAATTACCTCATCACTGACTGAAATTAACACTGATTCTTACAGGCAATTTCTCAATTTCCAATGCTAATTA
canFam2(Dog         )    TTGCACAGCCTCCACTGCA-TTCATTTATAAATTACCTCATCACTGACTGAAATTAACACTGATTCTTACAGGCAATTTCTCAATTTCCAATGCTAATTA
myoLuc1(Microbat    )    TTGCACAGCCTCCACTGCA-TTCATTTATAAATTACCTCATCACTGACTGAAATTAACACTGATTCTTACAGGCAATTTCTCAATTTCCAATGCTAATTA
pteVam1(Megabat     )    TTGCACAGCCTCCACTGCA-TTCATTTATAAATTACCTCATCACTGACTGAAATTAACACTGATTCTTACAGGCAATTTCTCAATTTCCAATGCTAATTA
eriEur1(Hedgehog    )    TTGCACAGCCTCTACTGCA-TTCATTTATAAATTACCTCATCACCGACTGAAATTAACACTGATTCTTACAGGCAATTTCTCAATTTCCAATGCTAATTA
sorAra1(Shrew       )    TTGCACAGCCTCTACTGCA-TTCATTTATAAATTACCTCATCACTGACTGAAATTAACACTGATTCTTACAGGCAATTTCTCAATTTCCAATGCTAATTA
loxAfr2(Elephant    )    TTGCACAGCCTTCTCTGCA-TTCATTTATAAATTACCTCATCACTGACTGAAATTAACACTGATTCTTACAGGCAATTTCTCAATTTCCAATGCTAATTA
proCap1(Rock hyrax  )    TTGCACAGCCTCCCCTGCA-TTCATTTATAAATTACCTCATCACTGACTGAAATTAACACTGATTCTTACAGGCAATTTCTCAATTTCCAATGCTAATTA
echTel1(Tenrec      )    TTGCACAGCCT-CACTGCA-TTCATTTATAAATTACCTCATCACTGACTGAAATTAACACTGATTCTTACAGGCAATTTCTCAATTTCCAATGCTAATTA
dasNov2(Armadillo   )    TTGCACAGCCTCCACTGCA-TTCATTTATAAATTACCTCATCACTGACTGAAATTAACACTGATTCTTACAGGCAATTTCTCAATTTCCAATGCTAATTA
choHof1(Sloth       )    TTGCACAGCCTCCACTGCA-TTCATTTATAAATTACCTCATCACTGACTGAAATTAACACTGATTCTTACAGGCAATTTCTCAATTTCCAATGCTAATTA
monDom4(Opossum     )    TTGCTGAGCCTCCACTGCA-TTCATTTATAAATTACCTCATCACTGACTGAAATTAACACTGATTCTTACAGGCAATTTCTCAATTTCCAATGCTAATTA
ornAna1(Platypus    )    TTCCACAGCCTCCACTGCA-TTCATTTATAAATTACCTCATCACTGACTGAAATTAACACTGATTCTTACAGGCAATTTCTCAATTTCCAATGCTAATTA
galGal3(Chicken     )    TTGCACAGCCTCCACTGCA-TTCATTTATAAATTACCTCATCACTGACTGAAATTAACACTGATTCTTACAGGCAATTTCTCAATTTCCAATGCTAATTA
taeGut1(Zebra finch )    TTGCACAGCCTCCACTGCA-TTCATTTATAAATTACCTCATCACTGACTGAAATTAACACTGATTCTTACAGGCAATTTCTCAATTTCCAATGCTAATTA
anoCar1(Lizard      )    TTACACAGCCTCCACTGCA-TTCATTTATAAATTACCTCATCACTGACTAAAATTAACACTGATTCTTACAGGCAATTTCTCAATTTCCAATGCTAATTA
xenTro2(X.tropicalis)    TTCCATAGCCTCTACTGCA-TTCATTTATAAATTACCTCATCACTGACTGAAATTAACACTGATTCTTACAGGCAATTTCTCAATTTCCAATGCTAATTA
tetNig1(Tetraodon   )    TTGCACATCCTCCTCAGCT-CCCCTTTATAAATTACCTCATCAGCGAGTGAAATTAACACTGATTCTTGCAGGCAATTTCTCAATTTCCAATGCTAATTA
fr2    (Fugu        )    TTGCACATACTCCTCAGCTCCCCCTTTATAAATTACCTCATCAGTGAGTGAAATTAACACTGATTCTTGCAGGCAATTTCTCAATTTCCAATGCTAATTA
                         ** *  *  **   * **    * *******************  ** * ****************** *******************************
chr2:156699861-156699994
136
40	missing: eriEur1, loxAfr2, micMur1, petMar1
0.83
hg18   (Human       )    TAACCTATCC-TTCCTTC-TCTCCTGGGAGCCACTTGGCCAGCTTTCATCCTCATAATTATAATAAATTTGACATTTCATAGATAATATTGATTTCTGTATTTTAGCATTTCACCATAGGTGACAGTCTAGCGTCA
panTro2(Chimp       )    TAACCTATCC-TTCCTTC-TCTCCTGGGAGCCACTTGGCCAGCTTTCATCCTCATAATTATAATAAATTTGACATTTCATAGATAATATTGATTTCTGTATTTTAGCATTTCACCATAGGTGACAGTCTAGCGTCA
gorGor1(Gorilla     )    TAACCTATCC-TTCCTTC-TCTCCTGGGAGCCACTTGGCCAGCTTTCATCCTCATAATTATAATAAATTTGACATTTCATAGATAATATTGATTTCTGTATTTTAGCATTTCACCATAGGTGACAGTCTAGCGTCA
ponAbe2(Orangutan   )    TAACCTATCC-TTCCTTC-TCTCCTGGGAGCCACTTGGCCAGCTTTCATCCTCATAATTATAATAAATTTGACATTTCATAGATAATATTGATTTCTGTATTTTAGCATTTCACCATAGGTGACAGTCTAGCGTCA
rheMac2(Rhesus      )    TAACCTATCC-TTCCTTC-TCTCCTGGGAGCCACTTGGCCAGCTTTCATCCTCATAATTATAATAAATTTGACATTTCATAGATAATATTGATTTCTGTATTTTAGCATTTCACCATAGGTGACAGTCTAGCGTCA
calJac1(Marmoset    )    TAACCTATCC-TTCCTTC-TCTCCTGGGAGCCACTTGGCCAGCTTTCATCCTCATAATTATAATAAATTTGACATTTCATAGATAATATTGATTTCTGTATTTTAGCATTTCACCATAGGTGACAGTCTAGCGTCA
tarSyr1(Tarsier     )    TAACCTATCC-TTCCTTC-TCTCCTGGGAGCCACTTGGCCAGCTTTCATCCTCATAATTATAATAAATTTGACATTTCATAGATAATATTGATTTCTGTATTTTAGCATTTCACCATAGGTGACAGTCTAGCGTCA
otoGar1(Bushbaby    )    TAACCTATCC-TTCCTTC-TCTCCTGGGAGCCACTTGGCCAGCTTTCATCCTCATAATTATAATAAATTTGACATTTCATAGATAATATTGATTTCTGTATTTTAGCATTTCACCATAGGTGACAGTCTAGCGTCA
tupBel1(TreeShrew   )    TAACCTATCC-TTCCTTC-TCTCCTGGGAGCCACTTGGCCAGCTTTCATCCTCATAATTATAATAAATTTGACATTTCATAGATAATATTGATTTCTGTATTTTAGCATTTCACCATAGGTGACAGTCTAGCGTCA
mm9    (Mouse       )    TAACCTATCC-TCCCTTC-TCTCCTGGGAGCCACTTGGCCAGCTTTCATCCTCATAATTATAATAAATTTGACATTTCATAGATAATATTGATTTCTGTATTTTAGCATTTCACCATAGGTGACAGTCTAGCGTCA
rn4    (Rat         )    TAACCTATCC-TCCCTTC-TCTCCTGGGAGCCACTTGGCCAGCTTTCATCCTCATAATTATAATAAATTTGACATTTCATAGATAATATTGATTTCTGTATTTTAGCATTTCACCATAGGTGACAGTCTAGCGTCA
dipOrd1(Kangaroo Rat)    TAACCTATCC-TTCCTTC-TCTCCTGGGAGCCACTTGGCCAGCTCTCATCCTCATAATTATAATAAATTTGACATTTCATAGATAATATTGATTTCTGTATTTTAGCATTTCACCATAGGTGACAGTCTAGCGTCA
cavPor3(Guinea Pig  )    TAACCTATCC-TTCCTTC-TCTCCTGGGAGCCACTTGGCCAGCTTTCATCCTCATAATTATAATAAATTTGACATTTCATAGATAATATTGATTTCTGTATTTTAGCATTTCACCATAGGTGACAGTCTAGCGTCA
speTri1(Squirrel    )    TAACCTATCC-TTCCTTC-TCTCCTGGGAGCCACTTGGCCAGCTTTCATCCTCATAATTATAATAAATTTGACATTTCATAGATAATATTGATTTCTGTATTTTAGCATTTCACCATAGGTGACAGTCTAGCGTCA
oryCun1(Rabbit      )    TAACCTATCC-TTCCTTC-TCTCCTGGGAGCCACTTGGCCAGCTTTCATCCTCATAATTATAATAAATTTGACATTTCATAGATAATATTGATTTCTGTATTTTAGCATTTCACCATAGGTGACAGTCTAGCGTCA
ochPri2(Pika        )    TAACCTATCC-TTCCTTC-TCTCCTGGGAGCCACTTGGCCAGCTTTCATCCTCATAATTATAATAAATTTGACATTTCATAGATAATATTGATTTCTGTATTTTAGCATTTCACCATAGGTGACAGTCTAGCGTCA
vicPac1(Alpaca      )    TAACCTATCC-TTCCTTC-TCTCCTGGGAGCCACTTGGCCAGCTTTCATCCTCATAATTATAATAAATTTGACATTTCATAGATAATATTGATTTCTGTATTTTAGCATTTCACCATAGGTGACAGTCTAGCGTCA
turTru1(Dolphin     )    TAACCTATCC-TTCCTTC-TCTCCTGGGAGCCACTTGGCCAGCTTTCATCCTCATAATTATAATAAATTTGACATTTCATAGATAATATTGATTTCTGTATTTTAGCATTTCACCATAGGTGACAGTCTAGCGTCA
bosTau4(Cow         )    TAACCTATCC-TTCCTTC-TCTCCTGGGAGCCACTTGGCCAGCTTTCATCCTCATAATTATAATAAATTTGACATTTCATAGATAATATTGATTTCTGTATTTTAGCATTTCACCATAGGTGACAGTCTAGCGTCA
equCab2(Horse       )    TAACCTATCC-TTCCTTC-TCTCCTGGGAGCCACTTGGCCAGCTTTCATCCTCATAATTATAATAAATTTGACATTTCATAGATAATATTGATTTCTGTATTTTAGCATTTCACCATAGGTGACAGTCTAGCGTCA
felCat3(Cat         )    TAACCTATCC-TTCCTTC-TCTCCTGGGAGCCACTTGGCCAGCTTTCATCCTCATAATTATAATAAATTTGACATTTCATAGATAATATTGATTTCTGTATTTTAGCATTTCACCATAGGTGACAGTCTAGCGTCA
canFam2(Dog         )    TAACCTATCC-TTCCTTC-TCTCCTGGGAGCCACTTGGCCAGCTTTCATCCTCATAATTATAATAAATTTGACATTTCATAGATAATATTGATTTCTGTATTTTAGCATTTCACCATAGGTGACAGTCTAGCGTCA
myoLuc1(Microbat    )    TAACCTATCCTTTCCTTC-TCTCCTGGGAGCCACTTGGCCAGCTTTCATCCTCATAATTATAATAAATTTGACATTTCATAGAT-ATATTGATTTCTGTATTTTAGCATTTCACCATAGGTGACAGTCTAGCGTCA
pteVam1(Megabat     )    TAACCTATCC-TTCCTTC-TCTCCTGGGAGCCACTTGGCCAGCTTTCATCCTCATAATTATAATAAATTTGACATTTCATAGATAATATTGATTTCTGTATTTTAGCATTTCACCATAGGTGACAGTCTAGCGTCA
sorAra1(Shrew       )    TAACCTATCC-TTCCTTC-CCTCCTGGGAGCCACTTGGCCAGCTTTCATCCTCATAATTATAATAAATTTGACATTTCATAGATAATATTGATTTCTGTATTTTAGCATTTCACCATAGGTGACAGTCTAGCGTCA
proCap1(Rock hyrax  )    TAACCTATCC-TT-CTTC-TCTCCTGGGAGCCACTTGGCCAGC-TTCATCCTCATAATTATAATAAATTTGACATTTCATAGATAATATTGATTTCTGTATTTTAGCATTTCACCATAGGTGACAGTCAAGCGTCA
echTel1(Tenrec      )    TAACCTATCC-TTCCTTC-TCTCCTGGGAGCCACTTGGCCAGCTTTCATCCTCATAATTATAATAAATTTGACATTTCATAGATAATATTGATTTCTGTATTTTAGCATTTCACCATAGGTGACAGTCAAGCGTCA
dasNov2(Armadillo   )    TAACCTATCC-TTCCTTC-TCTCCTGGGAGCCACTTGGCCAGCTTTCATCCTCATAATTATAATAAATTTGACATTTCATAGATAATATTGATTTCTGTATTTTAGCATTTCACCATAGGTGACAGTCTAGCGTCA
choHof1(Sloth       )    TAACCTATCC-TTCCTTC-TCTCCTGGGAGCCACTTGGCCAGCTTTCATCCTCATAATTATAATAAATTTGACATTTCATAGATAATATTGATTTCTGTATTTTAGCATTTCACCATAGGTGACAGTCTAGCGTCA
monDom4(Opossum     )    TAACCTATCC-TTCCTTC-TCTCTTGGGAGCCACTTGGCCAGCTTTCATCCTCATAATTATAATAAATTTGACATTTCATAGATAATATTGATTTCTGTATTTTAGCATTTCACCATAGGTGACAGTCTAGCGTCA
ornAna1(Platypus    )    TAACCTATCC-TTCCTTC-TCTCTTGGGAGCCACTTGGCCAGCTTTCATCCTCATAATTATAATAAATTTGACATTTCATAGATAATATTGATTTCTGTATTTTAGCATTTCACCATAGGTGACAGTCTAGCGTCA
galGal3(Chicken     )    TAACCTATCC-TTCCTTC-TCTCCTGGGAGCCACTTGGCCAGCTTTCATCCTCATAATTATAATAAATTTGACATTTCATAGATAATATTGATTTCTGTATTTTAGCATTTCACCATAGGTGACAGTCTAGCGTCA
taeGut1(Zebra finch )    TAACCTATCC-TTCCTTC-TCTCCTGGGAGCCACTTGGCCAGCTTTCATCCTCATAATTATAATAAATTTGACATTTCATAGATAATATTGATTTCTGTATTTTAGCATTTCACCATAGGTGACAGTCTAGCGTCA
anoCar1(Lizard      )    TAACCTATCC-TTCCTTC-TCTCTTGGGAGCCACTTGGCCAGCTTTCATCCTCATAATTATAATAAATTTGACATTTCATAGATAATATTGATTTCTGTATTTTAGCATTTCACCATAGGTGACAGTCTAGCGTCA
xenTro2(X.tropicalis)    TAACCTATCC-TTTCTCC-TCTCCTGGGAGCCACTTGGCCAGCTTTCATCCTCATAATTATAATAAATTTGACATTTCATAGATAATATTGATTTCTGTATTTTAGCATTTCACCATAGGTGACAGTCTAGCGTCA
tetNig1(Tetraodon   )    TACCCTATCG-CTCTCGGCCCCCCCGGGAGCCACTTGGCCAGCTTTCATCCACATAATTATAATAAATTTGACATTTCATAGATAATATTGATTTCTTTATTTTAGCATTTCACCATAGGTGACAGTCTAGTGTCA
fr2    (Fugu        )    TACCCTATCC-CTCTCAG-CCCCCTGGGAGCCACTTGGCCAGCTTTCATCCACATAATTATAATAAATTTGACATTTCATAGATAATATTGATTTCTTTATTTTAGCATTTCACCATAGGTGACAGTCTAGTGTCA
gasAcu1(Stickleback )    TACCCTATCC-CTCTCGG-CCCCCTGGGAGCCACTTGGCCAGCTTTCATCCACATAATTATAATAAATTTGACATTTCATAGATAATATTGATTTCTTTATTTTAGCATTTCACCATAGGTGACAGTCTAGTGTCA
oryLat2(Medaka      )    TAACCTATCC-CTCTCAG-CCCCCTGGGAGCCACTTGGCCAGCTTTCATCCACATAATTATAATAAATTTGACATTTCATAGATAATATTGATTTCTTTATTTTAGCATTTCACCATAGGTGACAGTCTAGTGTCA
danRer5(Zebrafish   )    TAACCTATCC-CTCCTAG-CCTCTCGGGAGCCACTTGGCCAGCTTTCATCCACATAATTATAATAAATTTGACATTTCATAGATAATATTGATTTCTTTATTTTAGCATTTCACCGTAGGTGACAGTCCAGTGTCA
                         ** ******           * *  ******************  ****** ******************************** ************ ***************** ************ ** ****
chr2:156699996-156700092
99
40	missing: loxAfr2, micMur1, petMar1, sorAra1
0.84
hg18   (Human       )    GAATGAAATTTCTATTGATCTCCTGCGCATTAATCTCTCATGTGTATGTGATCATTTTTATAAGACCTTTTACTGCACATAAATC-AATA-TTTCATAT
panTro2(Chimp       )    GAATGAAATTTCTATTGATCTCCTGCGCATTAATCTCTCATGTGTATGTGATCATTTTTATAAGACCTTTTACTGCACATAAATC-AATA-TTTCATAT
gorGor1(Gorilla     )    GAATGAAATTTCTATTGATCTCCTGCGCATTAATCTCTCATGTGTATGTGATCATTTTTATAAGACCTTTTACTGCACATAAATC-AATA-TTTCATAT
ponAbe2(Orangutan   )    GAATGAAATTTCTATTGATCTCCTGCGCATTAATCTCTCATGTGTATGTGATCATTTTTATAAGACCTTTTACTGCACATAAATC-AATA-TTTCATAT
rheMac2(Rhesus      )    GAATGAAATTTCTATTGATCTCCTGCGCATTAATCTCTCATGTGTATGTGATCATTTTTATAAGACCTTTTACTGCACATAAATC-AATA-TTTCATAT
calJac1(Marmoset    )    GAATGAAATTTCTATTGATCTCCTGCGCATTAATCTCTCATGTGTATGTGATCATTTTTATAAGACCTTTTACTGCACATAAATC-AATA-TTTCATAT
tarSyr1(Tarsier     )    GAATGAAATTTCTATTGATCTCCTGCGCATTAATCTCTCATGTGTATGTGATCATTTTTATAAGACCTTTTACTGCACATAAATC-AATA-TTTCATAT
otoGar1(Bushbaby    )    GAATGAAATTTCTATTGATCTCCTGCGCATTAATCTCTCATGTGTATGTGATCATTTTTATAAGACCTTTTACTGCACATAAATCAAATA-TTTCATAT
tupBel1(TreeShrew   )    GAATGAAATTTCTATTGATCTCCTGCGCATTAATCTCTCATGTGTATGTGATCATTTTTATAAGACCTTTTACTGCACATAAATC-AATA-TTTCATAT
mm9    (Mouse       )    GAATGAAATTTCTATTGATCTCCTGCGCATTAATCTCTCATGTGTATGTGATCATTTTTATAAGACCTTTTACTGCACATAAATC-AATA-TTTCATAT
rn4    (Rat         )    GAATGAAATTTCTATTGATCTCCTGCGCATTAATCTCTCATGTGTATGTGATCATTTTTATAAGACCTTTTACTGCACATAAATC-AATA-TTTCATAT
dipOrd1(Kangaroo Rat)    GAATGAAATTTCTATTGATCTCCTGCGCATTAATCTCTCATGTGTATGTGATCATTTTTATAAGACCTTTTACTGCACATAAATC-AATA-TTTCATAT
cavPor3(Guinea Pig  )    GAATGAAATTTCTATTGATCTCCCGCGCATTAATCTCTCATGTGTATGTGATCATTTTTATAAGACCTTTTACTGCACATAAATC-AATA-TTTCATAT
speTri1(Squirrel    )    GAATGAAATTTCTATTGATCTCCTGCGCATTAATCTCTCATGTGTATGTGATCATTTTTATAAGACCTTTTACTGCACATAAATC-AATA-TTTCATAT
oryCun1(Rabbit      )    GAATGAAATTTCTATTGATCTCCTGCGCATTAATCTCTCATGTGTATGTGATCATTTTTATAAGACCTTTTACTGCACATAAATC-AATA-TTTCATAT
ochPri2(Pika        )    GAATGAAATTTCTATTGATCTCCTGCGCATTAATCTCTCATGTGTATGTGATCATTTTTATAAGACCTTTTACTGCACATAAATC-AATA-TTTCATAT
vicPac1(Alpaca      )    GAATGAAATTTCTATTGATCTCCTGCGCATTAATCTCTCATGTGTATGTGATCATTTTTATAAGACCTTTTACTGCACATAAATC-AATA-TTTCATAT
turTru1(Dolphin     )    GAATGAAATTTCTATTGATCTCCTGCGCATTAATCTCTCATGTGTATGTGATCATTTTTATAAGACCTTTTACTGCACATAAATC-AATA-TTTCATAT
bosTau4(Cow         )    GAATGAAATTTCTATTGATCTCCTGCGCATTAATCTCTCATGTGTATGTGATCATTTTTATAAGACCTTTTACTGCACATAAATC-AATA-TTTCATAT
equCab2(Horse       )    GAATGAAATTTCTATTGATCTCCTGCGCATTAATCTCTCATGTGTATGTGATCATTTTTATAAGACCTTTTACTGCACATAAATC-AATA-TTTCATAT
felCat3(Cat         )    GAATGAAATTTCTATTGATCTCCTGCGCATTAATCTCTCATGTGTATGTGATCATTTTTATAAGACCTTTTACTGCACATAAATC-AATA-TTTCATAT
canFam2(Dog         )    GAATGAAATTTCTATTGATCTCCTGCGCATTAATCTCTCATGTGTATGTGATCATTTTTATAAGACCTTTTACTGCACATAAATC-AATA-TTTCATAT
myoLuc1(Microbat    )    GAATGAAATTTCTATTGATCTCCTGCGCATT-ATCTCTCATGTGTATGTGATCA-TTTTATAAGA-CTTTTACTGCACAT-AATC-AATATTTTCATAT
pteVam1(Megabat     )    GAATGAAATTTCTATTGATCTCCTGCGCATTAATCTCTCATGTGTATGTGATCATTTTTATAAGACCTTTTACTGCACATAAATC-AATA-TTTCATAT
eriEur1(Hedgehog    )    GAATGAAATTTCTATTGATCTCCTGCACATTAATCTCTCATGTGTATGTGATCATTTTTATAAGACCTTTTCCTGCACATAAATC-AATA-TTTCATAT
proCap1(Rock hyrax  )    GAATGAAATTTCTATTGATCTCCTGCGCATTAATCTCTCATGTGTATGTGATCATTTTTATAAGACCTTTTACTGCACATAAATC-AATA-TTTCATAT
echTel1(Tenrec      )    GAATGAAATTTCTATTGATCTCCTGCGCATTAATCTCTCATGTGTATGTGATCATTTTTATAAGACCTTTTACTGCACATAAATC-AATA-TTTCATAT
dasNov2(Armadillo   )    GAATGAAATTTCTATTGATCTCCTGCGCATTAATCTCTCATGTGTATGTGATCATTTTTATAAGACCTTTTACTGCACATAAATC-AATA-TTTCATAT
choHof1(Sloth       )    GAATGAAATTTCTATTGATCTCCTGCGCATTAATCTCTCATGTGTATGTGATCATTTTTATAAGACCTTTTACTGCACATAAATC-AATA-TTTCATAT
monDom4(Opossum     )    GAATGAAATTTCTATTGATCTCCTGCGCATTAATCTCTCATGTGTATGTGATCATTTTTATAAGACCTTTTACTGCACATAAATC-AATA-TTTCATAT
ornAna1(Platypus    )    GAATGAAATTTCTATTGATCTCCTGCGCATTAATCTCTCATGTGTATGTGATCATTTTTATAAGACCTTTTACTGCACATAAATC-AATA-TTTCATAT
galGal3(Chicken     )    GAATGAAATTTCTATTGATCTCCAGCGCATTAATCTCTCATGTGTATGTGATCATTTTTATAAGACCTTTTACTGCACATAAATC-AATA-TTTCATAT
taeGut1(Zebra finch )    GAATGAAATTTCTATTGATCTCCAGCGCATTAATCTCTCATGTGTATGTGATCATTTTTATAAGACCTTTTACTGCACATAAATC-AATA-TTTCATAT
anoCar1(Lizard      )    GAATGAAATTTCTATTGATCTCCAGCGCATTAATCTCTCATGTGTATGTGATCATTTTTATAAGACCTTTTACTGCACATAAATC-AATA-TTTCATAT
xenTro2(X.tropicalis)    GAATGAAATTTCTATTGATCTCCTGCGCATTAATCTCTCATGTGTATGTGATCATTTTTATAAGACCTTTTACTGCACATAAATC-AATA-TTTCATAT
tetNig1(Tetraodon   )    GAATGAAATTTCTATTGATCTTCTGCGCATTAATCCCTCATGTGTATGTGATCATTTTTATAAGACCTTTTACTGCACATAAATC-AATA-TTTCATAT
fr2    (Fugu        )    GAATGAAATTTCTATTGATCTTCTGCGCATTAATCCCTCATGTGTATGTGATCATTTTTATAAGACCTTTTACTGCACATAAATC-AATA-TTTCATAT
gasAcu1(Stickleback )    GAATGAAATTTCTATTGATCTTCTGCGCATTAATCCCTCATGTGTATGTGATCATTTTTATAAGACCTTTTACTGCACATAAATC-AATA-TTTCATAT
oryLat2(Medaka      )    GAATGAAATTTCTATTGATCTTCTGCGCATTAATCCCTCATGTGTATGTGATCATTTTTATAAGACCTTTTACTGCACATAAATC-AATA-TTTCATAT
danRer5(Zebrafish   )    GAATGAAATTTCTATTGATCTTTCAGGCATTAATCCCTCATGTGTATGTGATCATTTTTATAAGACCTTTTACTGCGTATAAATC-AATA-TTTCATAT
                         *********************      **** *** ****************** ********** ***** ****  ** **** **** ********
chr2:157157815-157157951
139
40	missing: dasNov2, otoGar1, petMar1, sorAra1
0.83
hg18   (Human       )    TCAAGGTTTTAGTGAAAGCTAGCATTGATTGATTAACTTCAATTACCATGCTTACATTTGCATAGATAAAAACTGCTTTTC-AATTTGTGAGTGGCACGC-CAGTGGAAACCCTGCGCTGATATTTGCATTTCAATGTG
panTro2(Chimp       )    TCAAGGTTTTAGTGAAAGCTAGCATTGATTGATTAACTTCAATTACCATGCTTACATTTGCATAGATAAAAACTGCTTTTC-AATTTGTGAGTGGCACGC-CAGTGGAAACCCTGCGCTGATATTTGCATTTCAATGTG
gorGor1(Gorilla     )    TCAAGGTTTTAGTGAAAGCTAGCATTGATTGATTAACTTCAATTACCATGCTTACATTTGCATAGATAAAAACTGCTTTTCAAATTTGTGAGTGGCACGC-CAGTGGAAACCCTGCGCTGATATTTGCATTTCAATGTG
ponAbe2(Orangutan   )    TCAAGGTTTTAGTGAAAGCTAGCATTGATTGATTAACTTCAATTACCATGCTTACATTTGCATAGATAAAAACTGCTTTTC-AATTTGTGAGTGGCACGC-CAGTGGAAACCCTGCACTGATATTTGCATTTCAATGTG
rheMac2(Rhesus      )    TCAAGGTTTTAGTGAAAGCTAGCATTGATTGATTAACTTCAATTACCATGCTTACATTTGCATAGATAAAAACTGCTTTTC-AATTTGTGAGTGGCACGC-CAGTGGAAACCCTGCGCTGATATTTGCATTTCAATGTG
calJac1(Marmoset    )    TCAAGGTTTTAGTGAAAGCTAGCATTGATTGATTAACTTCAATTACCATGCTTACATTTGCATAGATAAAAACTGCTTTTC-AATTTGTGAGTGGCACGC-CAGTGGAAACCCTGCGCTGATATTTGCATTTCAATGTG
tarSyr1(Tarsier     )    TCAAGGTTTTAGTGAAAGCTAGCATTGATTGATTAACTTCAATTACCATGCTTACATTTGCATAGATAAAAACTGCTTTTC-AATTTGTGAGTGGCACGC-CAGTGGAAACCCTGCGCTGATATTTGCATTTCAATGTG
micMur1(Mouse Lemur )    TCAAGGTTTTAGTGAAAGCTAGCATTGATTGATTAACTTCAATTACCATGCTTACATTTGCATAGATAAAAACTGCTTTTC-AATTTGTGAGTGGCACGC-CAGGGGAAACCCTGCGCTGATATTTGCATTTCAATGTG
tupBel1(TreeShrew   )    TCAAGGTTTTAGTGAAAGCTAGCATTGATTGATTAACTTCAATTACCATGCTTACATTTGCATAGATAAAAACTGCTTTTC-AATTTGTGAGTGGCGCGC-CAGTGGAAACCCTGCGCTGATATTTGCATTTCAATGTG
mm9    (Mouse       )    TCAAGGTTTTAGTGAAAGCTAGCATTGATTGATTAACTTCAATTACCATGCTTACATTTGCATAGATAAAAACTGCTTTTC-AATTTGTGAGTGGCACGC-CAGTGGAAACCCTGCGCTGATATTTGCATTTCAATGTG
rn4    (Rat         )    TCAAGGTTTTAGTGAAAGCTAGCATTGATTGATTAACTTCAATTACCATGCTTACATTTGCATAGATAAAAACTGCTTTTC-AATTTGTGAGTGGCACGC-CAGTGGAAACCCTGCGCTGATATTTGCATTTCAATGTG
dipOrd1(Kangaroo Rat)    TCAAGGTTTTAGTGAAAGCTAGCATTGATTGATTAACTTCAATTACCATGCTTACATTTGCATAGATAAAAACTGCTTTTC-AATTTGTGAGTGGCACGC-CAGTGGAAACCCTGCGCTGATATTTGCATTTCAATGTG
cavPor3(Guinea Pig  )    TCAAGGTTTTAGTGAAAGCTAGCATTGATTGATTAACTTCAATTACCATGCTTACATTTGCATAGATAAAAACTGCTTTTC-AATTTGTGAGTGGCACGC-CAGTGGAAACCCTGCGCTGATATTTGCATTTCAATGTG
speTri1(Squirrel    )    TCAGG--TTTAGTGAAAGCTAGCATTGATTGATTAACTTCAATTACCATGCTTACATTTGCATAGATAAAAACTGCTTTTC-AATTTGTGAGTGGCACGC-CAGTGGAAACCCTGCGCTGATATTTGCATTTCAATGTG
oryCun1(Rabbit      )    TCAAGGTTTTAGTGAAAGCTAGCATTGATTGATTAACTTCAATTACCATGCTTACATTTGCATAGATAAAAACTGCTTTTC-AATTTGTGAGTGGCACGC-CAGTGGAAACCCTGCGCTGATATTTGCATTTCAATGTG
ochPri2(Pika        )    TCAAGGTTTTAGTGAAAGCTAGCATTGATTGATTAACTTCAATTACCATGCTTACATTTGCATAGATAAAAACTGCTTTTC-AATTTGTGAGTGGCACGC-CAGTGGAAACCCTGTGCTGATATTTGCATTTCAATGTG
vicPac1(Alpaca      )    TCAAGGTTTTAGTGAAAGCTAGCATTGATTGATTAACTTCAATTACCATGCTTACATTTGCATAGATAAAAACTGCTTTTC-AATTTGTGAGTGGCACGC-CAGTGGAAACCCTGCGCTGATATTTGCATTTCAATGTG
turTru1(Dolphin     )    TCAAGGTTTTAGTGAAAGCTAGCATTGATTGATTAACTTCAATTACCATGCTTACATTTGCATAGATAAAAACTGCTTTTC-AATTTGTGAGTGGCACGC-CAGTGGAAACCCTGCGCTGATATTTGCATTTCAATGTG
bosTau4(Cow         )    TCAAGGTTTTAGTGAAAGCTAGCATTGATTGATTAACTTCAATTACCATGCTTACATTTGCATAGATAAAAACTGCTTTTC-AATTTGTGAGTGGCACGC-CAGTGGAAACCCTGCGCTGATATTTGCATTTCAATGTG
equCab2(Horse       )    TCAAGGTTTTAGTGAAAGCTAGCATTGATTGATTAACTTCAATTACCATGCTTACATTTGCATAGATAAAAACTGCTTTTC-AATTTGTGAGTGGCACGC-CAGTGGAAACCCTGCGCTGATATTTGCATTTCAATGTG
felCat3(Cat         )    TCAAGGTTTTAGTGAAAGCTAGCATTGATTGATTAACTTCAATTACCATGCTTACATTTGCATAGATAAAAACTGCTTTTC-AATTTGTGAGTGGCACGC-CAGTGGAAACCCTGCGCTGATATTTGCATTTCAATGTG
canFam2(Dog         )    TCAAGGTTTTAGTGAAAGCTAGCATTGATTGATTAACTTCAATTACCATGCTTACATTTGCATAGATAAAAACTGCTTTTC-AATTTGTGAGTGGCACGC-CGGTGGAAACCCTGCGCTGATATTTGCATTTCAATGTG
myoLuc1(Microbat    )    TCAAGGTTTTAGTGAAAGCTAGCATTGATTGATTAACTTCAATTACCATGCTTACATTTGCATAGATAAAAACTGCTTTTC-AATTTGTGAGTGGCACGC-CAGTGGAAACCCTGCGCTGATATTTGCATTTCAATGTG
pteVam1(Megabat     )    TCAAGGTTTTAGTGAAAGCTAGCATTGATTGATTAACTTCAATTACCATGCTTACATTTGCATAGATAAAAACTGCTTTTC-AATTTGTGAGTGGCACGC-CAGTGGAAACCCTGCGCTGATATTTGCATTTCAATGTG
eriEur1(Hedgehog    )    TCAAGGTTTTAGTGAAAGCTAGCATTGATTGATTAACTTCAATTACCATGCTTACATTTGCATAGATAAAAACTGCTTTTC-AATTTGTGAGTGGCACGC-CAGTGGAAACCCTGCGCTGATATTTGCATTTCAATGTG
loxAfr2(Elephant    )    TCAAGGTTTTAGTGAAAGCTAGCATTGATTGATTAACTTCAATTACCATGCTTACATTTGCATAGATAAAAACTGCTTTTC-AATTTGTGAGTGGCACGC-CAGTGGAAACCCTGCGCTGATATTTGCATTTCAATGTG
proCap1(Rock hyrax  )    TCAAGGTTTTAGTGAAAGCTAGCATTGATTGA-TAACTTCAATTACCATGCTTACATTTGCATAGATAAAAACTGCTTTTC-AATTTGTGAGTGGCACGC-CAGTGGAAACCCTGCGCTGATATTTGCATTTCAATGTG
echTel1(Tenrec      )    TCAAGGTTTTAGTGAAAGCTAGCATTGATTGATTAACTTCAATTACCATGCTTACATTTGCATAGATAAAAACTGCTTTTC-AATTTGTGAGTGGCACGC-CAGTGGAAACCCTGCGCTGATATTTGCATTTCAATGTG
choHof1(Sloth       )    TCAAGGTTTTAGTGAAAGCTAGCATTGATTGATTAACTTCAATTACCATGCTTACATTTGCATAGATAAAAACTGCTTTTC-AATTTGTGAGTGGCACGC-CAGTGGAAACCCTGTGCTGATATTTGCATTTCAATGTG
monDom4(Opossum     )    TCAAGGTTTTAGTGAAAGCTAGCATTGATTGATTAACTTCAATTACCATGCTTACATTTGCATAGATAAAAACTGCTTTTC-AATTTGTGAGTGGCACGC-CAGTGGAAACCCTGCGCTGATATTTGCATTTCAATGTG
ornAna1(Platypus    )    TCAAGGTTTTAGTGAAAGCTAGCATTGATTGATTAACTTCAATTACCATGCTTACATTTGCATAGATAAAAACTGCTTTTC-AATTTGTGAGTGGCACGC-CAGTGGAAACCCTGCGCTGATATTTGCATTTCAATGTG
galGal3(Chicken     )    TCAAGGTTTTAGTGAAAGCTAGCATTGATTGATTAACTTCAATTACCATGCTTACATTTGCATAGATAAAAACTGCTTTTC-AATTTGTGAGTGGCACGC-TGGTGGAAACCCTGCGCTGATATTTGCATTTCAATGTG
taeGut1(Zebra finch )    TCAAGGTTTTAGTGAAAGCTAGCATTGATTGATTAACTTCAATTACCATGCTTACATTTGCATAGATAAAAACTGCTTTTC-AATTTGTGAGTGGCACGC-TGGTGGAAACCCGGCGCTGGTATTTGCATTTCAATGTG
anoCar1(Lizard      )    TCAAGGTTTTAGTGAAAGCTAGCATTGATTGATTAACTTCAATTACCATGCTTACATTTGCATAGATAAAAACTGCTTTTC-AATTTGTGAGTGGCACGC-CAGTGGAAACCTTGCGCTGATATTTGCATTTCAATGTG
xenTro2(X.tropicalis)    TCAAGGTTTTAGTGAAAGCTAGCATTGATTGATTAACTTCAATTACCATGCTTACATTTGCATAGATAAAAACTGCTTTTC-AATTTGTGAGTGGCACGG-CGGTGGGAACCCTGCGCTGATATTTGCATTTCAATGTG
tetNig1(Tetraodon   )    TCAAGGTTTTAGTGAAAGCTAGCATTGATTGATTAACTTCAATTACCATGCTTGCATTTGCATAGATAAAAACTGCTTTTC-AATTTGTGAGTGGCACAC-GGGTGGAAACCCTGCCTTGATATTTGCATTTCAATGTG
fr2    (Fugu        )    TCAAGGTTTTAGTGGAAGCTAGCATTGATTGATTAACTTCAATTACCATGCTTGCATTTGCATAGATAAAAACTGCTTTTC-AATTTGTGAGTGGCACGC-GGGTGGAAACCCTGCCTTGATATTTGCATTTCAATGTG
gasAcu1(Stickleback )    TCAAGGTTTTAGTGAAAGCTAGCATTGATTGATTAACTTCAATTACCATGCTTGCATTTGCATAGATAAAAACTGCTTTTC-AATTTGTGAGTGGCACAC-GGGTGGAAACCCTGCTTAGATATTTGCATTTCAATGTG
oryLat2(Medaka      )    TCAAGGTTTTAGTGAAAGCTAGCATTGATTGATTAACTTCAATTACCATGCTTGCATTTGCATAGATAAAAACTGCTTTTC-AATTTGTGAGTGGCACAC-GGGTGGAAACCCTGCCTTGATATTTGCATTTCAATGTG
danRer5(Zebrafish   )    TCAAGGTTTTAGTGAGAGCTAGCATTGATTGATTAACTTCAATTACCATGCTTGCATTAGCATAGATAAAAACTGCTTTTC-AATTTGTGAGTGGCGCGCGGGGTGGAAACCCTGCCTAGATATTTGCATTTCAATGTG
                         *** *  *******  **************** ******************** **** ********************** ************** *     * ** ****  *    * ******************
chr2:157265488-157265603
119
41	missing: felCat3, petMar1, proCap1
0.82
hg18   (Human       )    TAATTATTATGCAAAGCATACCCACCCAGAATGTTTGCATAGCTATCACAAGCGCTTTCATAAATG-ATGCTTTAATTAGTCTTAATTAGAATTTGTTTAAGTCAGCAGGGA--ATGCA
panTro2(Chimp       )    TAATTATTATGCAAAGCATACCCACCCAGAATGTTTGCATAGCTATCACAAGCGCTTTCATAAATG-ATGCTTTAATTAGTCTTAATTAGAATTTGTTTAAGTCAGCAGGGA--ATGCA
gorGor1(Gorilla     )    TAATTATTATGCAAAGCATACCCACCCAGAATGTTTGCATAGCTATCACAAGCGCTTTCATAAATG-ATGCTTTAATTAGTCTTAATTAGAATTTGTTTAAGTCAGCAGGGA--ATGCA
ponAbe2(Orangutan   )    TAATTATTATGCAAAGCATACCCACCCAGAATGTTTGCATAGCTATCACAAGCGCTTTCATAAATG-ATGCTTTAATTAGTCTTAATTAGAATTTGTTTAAGTCAGCAGGGA--ATGCA
rheMac2(Rhesus      )    TAATTATTATGCAAAGCATACCCACCCAGAATGTTTGCATAGCTATCACAAGCGCTTTCATAAATG-ATGCTTTAATTAGTCTTAATTAGAATTTGTTTAAGTCAGCAGGGA--ATGCA
calJac1(Marmoset    )    TAATTATTATGCAAAGCATACCCACCCAGAATGTTTGCATAGCTATCACAAGCGCTTTCATAAATG-ATGCTTTAATTAGTCTTAATTAGAATTTGTTTAAGTCAGCAGGGA--ATGCA
tarSyr1(Tarsier     )    TAATTATTATGCAAAGCATACCCACCCAGAATGTTTGCATAGCTATCACAAGCGCTTTCATAAATG-ATGCTTTAATTAGTCTTAATTAGAATTTGTTTAAGTCAGCAGGGA--ATGCA
micMur1(Mouse Lemur )    TGATTATTATGCAAAGCATACCCACCCAGAATGTTTGCATAGCTATCACAAGCGCTTTCATAAATG-ATGCTTTAATTAGTCTTAATTAGAATTTGTTTAAGTCAGCAGGGA--ATGCA
otoGar1(Bushbaby    )    TAATTATTATGCAAAGCATACCCACCCAGAATGTTTGCATAGCTATCACAAGCGCTTTCATAAATG-ATGCTTTAATTAGTCTTAATTAGAATTTGTTTAAGTCAGCAGGGA--ATGCA
tupBel1(TreeShrew   )    TAATTATTATGCAAAGCATACCCACCCAGAATGTTTGCATAGCTATCACAAGCGCTTTCATAAATG-ATGCTTTAATTAGTCTTAATTAGAATTTGTTTAAGTCAGCAGGGA--ATGCA
mm9    (Mouse       )    TAATTATTATGCAAAGCATACCCACCCAGAATGTTTGCATAGCTATCACAAGCGCTTTCATAAATG-ATGCTTTAATTAGTCTTAATTAGAATTTGTTTAAGTCAGCAGGGA--ATGCA
rn4    (Rat         )    TAGTTATTATGCAAAGCATACCCACCCAGAATGTTTGCATAGCTATCACAAGCGCTTTCATAAATG-ATGCTTTAATTAGTCTTAATTAGAATTTGTTTAAGTCAGCAGGGA--ATGCA
dipOrd1(Kangaroo Rat)    TAATTATTATGCAAAGCATACCCACCCAGAATGTTTGCATAGCTATCACAAGCGCTTTCATAAATG-ATGCTTTAATTAGTCTTAATTAGAATTTGTTTAAGTCAGCAGGGA--ATGCA
cavPor3(Guinea Pig  )    TAATTATTATGCAAAGCATACCCACCCAGAATGTTTGCATAGCTATCACAAGCGCTTTCATAAATG-ATGCTTTAATTAGTCTTAATTAGAATTTGTTTAAATCAGCAGGGA--ATGCA
speTri1(Squirrel    )    TAATTATTATGCAAAGCATACCCACCCAGAATGTTTGCATAGCTATCACAAGCGCTTTCATAAATG-ATGCTTTAATTAGTCTTAATTAGAATTTGTTTAAGTCAGCAGGGA--ATGCA
oryCun1(Rabbit      )    TAATTATTATGCAAAGCATACCCACCCAGAATGTTTGCATAGCTATCACAAGCGCTTTCATAAATG-ATGCTTTAATTAGTCTTAATTAGAATTTGTTTAAGTCAGCAGGGA--ATGCA
ochPri2(Pika        )    TAATTATTATGCAAAGCATACCCACCCAGAATGTTTGCATAGCTATCACAAGCGCTTTCATAAATG-ATGCTTTAATTAGTCTTAATTAGAATTTGTTTAAGTCAGCAGGGA--ATGCA
vicPac1(Alpaca      )    TAATTATTATGCAAAGCATACCCACCCAGAATGTTTGCATAGCTATCACAAGCGCTTTCATAAATG-ATGCTTTAATTAGTCTTAATTAGAATTTGTTTAAGTCAGCAGGGA--ATGCA
turTru1(Dolphin     )    TAATTATTATGCAAAGCATACCCACCCAGAATGTTTGCATAGCTATCACAAGCGCTTTCATAAATG-ATGCTTTAATTAGTCTTAATTAGAATTTGTTTAAGTCAGCAGGGA--TTGCA
bosTau4(Cow         )    TAATTATTATGCAAAGCATACCCACCCAGAATGTTTGCATAGCTATCACAAGCGCTTTCATAAATG-ATGCTTTAATTAGTCTTAATTAGAATTTGTTTAAGTCAGCAGGGA--ATGCA
equCab2(Horse       )    TAATTATTATGCAAAGCATACCCACCCAGAATGTTTGCATAGCTATCACAAGCGCTTTCATAAATG-ATGCTTTAATTAGTCTTAATTAGAATTTGTTTAAGTCAGCAGGGA--ATGCA
canFam2(Dog         )    TAATTATTATGCAAAGCATACCCACCCAGAATGTTTGCATAGCTATCACAAGCGCTTTCATAAATG-ATGCTTTAATTAGTCTTAATTAGAATTTGTTTAAGTCAGCAGGGA--ATGCA
myoLuc1(Microbat    )    TAATTATTATGCAAAGCATACCCACCCAGAATGTTTGCATAGCTATCACAAGCGCTTTCATAAATG-ATGCTTTAATTAGTCTTAATTAGAATTTGTTTAAGTCAGCAGGGA--ATGCA
pteVam1(Megabat     )    TAATTATTATGCAAAGCATACCCACCCAGAATGTTTGCATAGCTATCACAAGCGCTTTCATAAATG-ATGCTTTAATTAGTCTTAATTAGAATTTGTTTAAGTCAGCAGGGA--ATGCA
eriEur1(Hedgehog    )    TGATTATTATGCAAAGCATACCCACCCAGAATGTTTGCATAGCTATCACAAGTTCTTTCATAAATG-ATGCTTTAATTAGTCTTAATTAGAATTTGTTTAAGTCAGCAGGGA--ATTCA
sorAra1(Shrew       )    TAATTATTATGCAAAGCATACCCACCCAGAATGTTTGCATAGCTATCACAAGCGCTTTCATAAATG-ATGCTTTAATTAGTCTTAATTAGAATTTGTTTTAGTCAGCACGGA--ATGCA
loxAfr2(Elephant    )    TAATTATTATGCAAAGCATACCCACCCAGAATGTTTGCATAGCTATCACAAGCGCTTTCATAAATG-ATGCTTTAATTAGTCTTAATTAGAATTTGTTGAAGTCAGCAGGGAATATGCA
echTel1(Tenrec      )    TAATTATTATGCAAAGCATACCCACCCAGAATG-TTGCATAGCTATCACAAGCGCTTTCATAAATG-ATGCTTTAATTAGTCTTAATTAGAATTTGTTTAAGTCAGCAGGGA--ATGCA
dasNov2(Armadillo   )    TAATTATTATGCAAAGCATACCCACCCAGAATGTTTGCATAGCTATCACAAGCGCTTTCATAAATG-ATGCTTTAATTAGTCTTAATTAGAGTTTGTTTAAGTCAGCAGGGA--ATGCA
choHof1(Sloth       )    TAATTATTATGCAAAGCATACCCACCCAGAATGTTTGCATAGCTATCACAAGCGCTTTCATAAATG-ATGCTTTAATTAGTCTTAATTAGAATTTGTTTAAGTCAGCAGGGA--ATGCA
monDom4(Opossum     )    TAATTATCATGCAAAGCATACCCACCCAGAATGTTTGCATAGCTATCACAAGCGCTTTCATAAATG-ATGCTTTAATTAGTCTTAATTAGAATTTGTTTAAGTCAGCAGGGA--ATGCA
ornAna1(Platypus    )    TAATTATTATGCAAAGCATACCCACCCAGAATGTTTGCATAGCTATCACAAGCGCTTTCATAAATG-ATGCTTTAATTAGTCTTAATTAGAATTTGTTTAAGTCAGCAGGGA--ATGCA
galGal3(Chicken     )    TAATTATTATGCAAAGCATACCCACCCAGAATGTTTGCATAGCTATCACAAGCGCTTTCATAAATG-ATGCTTTAATTAGTCTTAATTAGAATTTGTTTAAGTCAGCAGGGA--ATGCA
taeGut1(Zebra finch )    TAATTATTATGCAAAGCATACCCACCCAGAATGTTTGCATAGCTATCACAAGCGCTTTCATAAATG-ATGCTTTAATTAGTCTTAATTAGAATTTGTTTAAGTCAGCAGGGA--ATGCA
anoCar1(Lizard      )    TAATTATTATGCAAAGCATACCCACCCAGAATGTTTGCATAGCTATCACAAGCGCTTTCATAAATG-ATGCTTTAATTAGTCTTAATTAGAATTTGTTTAAGTCAGCAGGGA--ATGCA
xenTro2(X.tropicalis)    TGATTATTATGCAAAGCACACCCACCCAGAATGTTTGCCTAGCTATCACAAGCGCTTTCATAAATG-ATGCTTTAATTAGTCTTAATTAGAATTTGTTTAAGTCAGCAGGGA--ATGCA
tetNig1(Tetraodon   )    TAATTATCATGCAGAGCATACCCACCCAGAATGTTTGCATAACTATCACAAGCGTTTTCATAAATGCATGCTTTAATTAGTCTTAATTAGAATTTGTTTAAGTCAGCAGGGA--ATGCA
fr2    (Fugu        )    TAATTATCATGCAGAGCATACCCACCCAGAATGTTTGCATAACTATCACAAGCGTTTTCATAAATG-ATGCTTTAATTAGTCTTAATTAGAATTTGTTTAAGTCAGCAGGGA--ATGCA
gasAcu1(Stickleback )    TAATTATCATGCAGAGCATACCCACCCAGAATGTTTGCATAACTATCACAAGCGTTTTCATAAATG-ATGCTTTAATTAGTCTTAATTAGAATTTGTTTAAGTCAGCAGGGA--ATGCA
oryLat2(Medaka      )    TAATTATCATGCAGAGCATTCCCACCCAGAATGTTTGCATAACTATCACAAGCGTTTTCATAAATG-ATGCTTTAATTAGTCTTAATTAGAATTTGTTTAAGTCAGCAGGGA--ATGCA
danRer5(Zebrafish   )    TAATTATCATGCAAAGCATACCCACCCAGAATGTTTGCATAACTATCACAAGCGTTTTCATAAATG-ATGCTTTAATTAGTCTTAATTAGAATTTGTTTAAGTCAGCAGGGA--ATGCA
                         *  **** ***** ****  ************* **** ** **********   *********** ************************ ******  * ****** ***   * **
chr2:157714083-157714226
148
41	missing: otoGar1, petMar1, taeGut1
0.80
hg18   (Human       )    CTATTGATAAGATGTCTAAATTTATTGCAGAATAATTCTGCAGG-AAAAGAGAT-AAAAGGTTCCTGAATAAAATAT-GAGGCGAGAGCTGTAAATTGTAGCAATGCATATCATTTCATTCAAATGTA-GGAAGCAATTACCATCTGC
panTro2(Chimp       )    CTATTGATAAGATGTCTAAATTTATTGCAGAATAATTCTGCAGG-AAAAGAGAT-AAAAGGTTCCTGAATAAAATAT-GAGGCGGGAGCTGTAAATTGTAGCAATGCATATCATTTCATTCAAATGTA-GGAAGCAATTACCATCTGC
gorGor1(Gorilla     )    CTATTGATAAGATGTCTAAATTTATTGCAGAATAATTCTGCAGG-AAAAGAGAT-AAAAGGTTCCTGAATAAAATAT-GAGGTGAGAGCTGTAAATTGTAGCAATGCATATCATTTCATTCAAATGTA-GGAAGCAATTACCATCTGC
ponAbe2(Orangutan   )    CTATTGATAAGATGTCTAAATTTATTGCAGAATAATTCTGCAGG-AAAAGAGAT-AAAAGGTTCCTGAATAAAATAT-GAGGCGAGAGCTGTAAATTGTAGCAATGCATATCATTTCATTCAAATGTA-GGAAGCAATTACCATCTGC
rheMac2(Rhesus      )    CTATTGATAAGATGTCTAAATTTATTGCAGAATAATTCTGCAGG-AAAAGAGAT-AAAAGGTTCCTGAATAAAATAT-GAGGCGAGAGCTGTAAATTGTAGCAATGCATATCATTTCATTCAAATGTA-GGAAGCAATTACCATCTGC
calJac1(Marmoset    )    CTATTGATAAGATGTCTAAATTTATTGCAGAATAATTCTGCAGG-AAAAGAGAT-AAAAGGTTCCTGAATAAAATAT-GAGGCGAGAGCTGTAAATTGTAGCAATGCATATCATTTCATTCAAATGTA-GGAAGCAATTACCATCTGC
tarSyr1(Tarsier     )    CTATTGATAAGATGTCTAAATTTATTGCAGAATAATTCTGCAGG-AAAAGAGAT-AAAAGGTTCCTGAATAAAATAT-GAGGCGAGAGCTGTAAATTGTAGCAATGCATATCATTTCATTCAAATGTA-GGAAGCAATTACCATCTGC
micMur1(Mouse Lemur )    CTATTGATAAGATGTCTAAATTTATTGCAGAATAATTCTGCAGG-AAAAGAGAT-AAAAGGTTCCTGAATAAAATAT-GAGGCGAGAGCTGTAAATTGTAGCAATGCATATCATTTCATTCAAATGTA-GGAAGCAATTACCATCTGC
tupBel1(TreeShrew   )    CTATTGATAAGATGTCTAAATTTATTGCAGAATAATTCTGCAGG-AAAAGAGAT-AAAAGGTTCCTGAATAAAATAT-GAGGCGAGAGCTGTAAATTGTAGCAATGCATATCATTTCATTCAAATGTA-GGAAGCAATTACCATCTGC
mm9    (Mouse       )    CTATTGATAAGATGTCTAAATTTATTGCAGAATAATTCTGCAGG-AAAAGAGAT-AAAAGGTTCCTGAATAAAATAT-GAGGCGGGAGCTGTAAATTGTAGCAATGCATATCATTTCATTCAAATGTA-GGAAGCAATTACCATCTGC
rn4    (Rat         )    CTATTGATAAGATGTCTAAATTTATTGCAGAATAATTCTGCAGG-AAAAGAGAT-AAAAGGTTCCTGAATAAAATAT-GAGGCGAGAGCTGTAAATTGTAGCAATGCATATCATTTCATTCAAATGTT-GGAAGCAATTACCATCTGC
dipOrd1(Kangaroo Rat)    CTATTGATAAGATGTCTAAATTTATTGCAGAATAATTCTGCAGG-AAAAGAGAT-AAAAGGTTCCTGAATAAAATAT-GAGGCGAGAGCTGTAAATTGTAGCAATGCATATCATTTCATTCAAATGTA-GGAAGCAATTACCATCTGC
cavPor3(Guinea Pig  )    CTATTGATAAGATGTCTAAATTTATTGCAGAATAATTCTGCAGG-AAAAGAGAT-AAAAGGTTCCTGAATAAAATAT-GAGGCGAGAGCTGTAAATTGTAGCAATGCATACCATTTCATTCAAATGCA-GGAAGCAATTACCATCTGC
speTri1(Squirrel    )    CTATTGATAAGATGTCTAAATTTATTGCAGAATAATTCTGCAGG-AAAAGAGAT-AAAAGGTTCCTGAATAAAATAT-GAGGCGAGAGCTGTAAATTGTAGCAATGCATATCATTTCATTCAAATGTA-GGAAGCAATTACCATCTGC
oryCun1(Rabbit      )    CTATTGATAAGATGTCTAAATTTATTGCAGAATAATTCTGCAGG-AAAAGAGAT-AAAAGGTTCCTGAATAAAATAT-GAGGCGAGAGCTGTAAATTGTAGCAATGCATATCATTTCATTCAAATGTA-GGAAGCAATTACCATCTGC
ochPri2(Pika        )    CTATTGATAAAATGTCTAAATTTATTGCAGAATAATTCTGCAGG-AAAAGAGAT-AAAAGGTTCCTGAATAAAATAT-GAGGCAAGAGCTGTAAATTGTAGCAATGCATATCATTTCATTCAAATGTA-GGAAGCAATTACCATCTGC
vicPac1(Alpaca      )    CTATTGATAAGATGTCTAAATTTATTGCAGAATAATTCTGCAGG-AAAAGAGAT-AAAAGGTTCCTGAATAAAATAT-GAGGCGAGAGCTGTAAATTGTAGCAATGCATATCATTTCATTCAAATGTA-GGAAGCAATTACCATCTGC
turTru1(Dolphin     )    CTATTGATAAGATGTCTAAATTTATTGCAGAATAATTCTGCAGG-AAAAGAGAT-AAAAGGTTCCTGAATAAAATAT-GAGGCGAGAGCTGTAAATTGTAGCAATGCATATCATTTCATTCAAATGTA-GGAAGCAATTACCATCTGC
bosTau4(Cow         )    CTATTGATAAGATGTCTAAATTTATTGCAGAATAATTCTGCAGG-AAAAGAGAT-AAAAGGTTCCTGAATAAAATAT-GAGGCGAGAGCTGTAAATTGTAGCAATGCATATCATTTCATTCAAATGTA-GGAAGCAATTACCATCTGC
equCab2(Horse       )    CTATTGATAAGATGTCTAAATTTATTGCAGAATAATTCTGCAGG-AAAAGAGAT-AAAAGGTTCCTGAATAAAATAT-GAGGCAAGAGCTGTAAATTGTAGCAATGCATATCATTTCATTCAAATGTA-GGAAGCAATTACCATCTGC
felCat3(Cat         )    CTATTGATAAGATGTCTAAATTTATTGCAGAATAATTCTGCAGG-AAAAGAGAT-AAAAGGTTCCTGAATAAAATAT-GAGGCGAGAGCTGTAAATTGTAGCAATGCATATCATTTCATTCAAATGTA-GGAAGCAATTACCATCTGC
canFam2(Dog         )    CTATTGATAAGATGTCTAAATTTATTGCAGAATAATTCTGCAGG-AAAAGAGAT-AAAAGGTTCCTGAATAAAATAT-GAGGCGAGAGCTGTAAATTGTAGCAATGCATATCATTTCATTCAAATGTA-GGAAGCAATTACCATCTGC
myoLuc1(Microbat    )    CTATTGATAAGATGTCTAAATTTATTGCAGAATAATTCTGCAGG-AAAAGAGAT-AAAAGGTTCCTGAATAAAATAT-GAGGCGAGAGCTGTAAATTGTAGCAATGCATATCATTTCATTCAAATGTA-GGAAGCAATTACCATCTGC
pteVam1(Megabat     )    CTATTGATAAGATGTCTAAATTTATTGCAGAATAATTCTGCAGG-AAAAGAGAT-AAAAGGTTCCTGAATAAAATAT-GAGGCGAGAGCTGTAAATTGTAGCAATGCATATCATTTCATTCAAATGTA-GGAAGCAATTACCATCTGC
eriEur1(Hedgehog    )    CTATTGATAAGATGTCTGAATTTATTGCAGAATAGTTCTGCAGG-AAAAGAGAT-AAAAGGTTCCTGAATAAAATATGGAGGAAAGAGCTGTAAATTGTAGCAATGCATATCATTCCATTCAAATGTAGGGAAGCGATTACCATCTGC
sorAra1(Shrew       )    CTATTGATAAGATGTCTAAATTTATTGCAGAATAATTCTGCAGG-AAAAGAGAT-AAAAGGTTCCTGAATAAAATAT-GAGGCAAGAGCTGTAAATTGTAGCAATGCATATCATTTCATTCAAATGTA-GGAAGCAATTACCATCTGC
loxAfr2(Elephant    )    CTATTGATAAGATGTCTAAATTTATTGCAGAATAATTCTGCAGG-AAAAGAGAT-AAAAGGTTCCTGAATAAAATAT-GAGGCGAGAGCTGTAAATTGTAGCAATGCATATCATTTCATTCAAATGTA-GGAAGCAATTACCATCTGC
proCap1(Rock hyrax  )    CTATTGATAAGATGTCTAAATTTATTGCAGAATAATTCTGCAGG-AAAAGAGAT-AAAAGGTTCCTGAATAAAATAT-GAGGCGAGAGCTGTAAATTGTAGCAATGCATATCATTTCATTCAAATGTA-GGAAGCAATTACCATCTGC
echTel1(Tenrec      )    CTATTGATAAGATGTCTAAATTTATTGCAGAATAATTCTGCAGG-AAAAGAGAT-AAAAGGTTCCTGAATAAAATAT-GAGGCAAGAGCTGTAAATTGTAGCAATGCATATCATTTCATTCAAATGTA-GGAAGCAATTACCATCTGC
dasNov2(Armadillo   )    CTATTGATAAGATGTCTAAATTTATTGCAGAATAATTCTGCAGG-AAAAGAGAT-AAAAGGTTCCTGAATAAAATAT-GAGGCAAGAGCTGTAAATTGTAGCAATGCATATCATTTCATTCAAATGTA-GGAAGCAATTACCATCTGC
choHof1(Sloth       )    CTATTGATAAGATGTCTAAATTTATTGCAGAATAATTCTGCAGG-AAAAGAGAT-AAAAGGTTCCTGAATAAAATAT-GAGGCGAGAGCTGTAAATTGTAGCAATGCATATCATTTCATTCAAATGTA-GGAAGCAATTACCATCTGC
monDom4(Opossum     )    CTATTGATAAGATGTCTAAATTTATTGCAGAATAATTCTGCAGG-AAAAGAGAT-AAAAGGTTCCTGAATAAAATAT-GAGGCGAGAGCTGTAAATTGTAGCAATGCATATCATTTCATTCAAATGTT-GGAAGCAATTACCATCTGC
ornAna1(Platypus    )    CTATTGATAAGATGTCTAAATTTATTGCAGAATAATTCTGCAGG-AAAAGAGAT-AAAAGGTTCCTGAATAAAATAT-GAGGCGAGAGCTGTAAATTGTAGCAATGCATATCATTTCATTCAAATGTA-GGAAGCAATTACCATCTGC
galGal3(Chicken     )    CTATTGATAAGATGTCTAAATTTATTGCAGAATAATTCTGCAGG-AAAAGAGAT-AAAAGGTTCCTGAATAAAATAT-GAGGCGAGAGCTGTAAATTGTAGCAATGCATATCATTTCATTCAAATGTA-GGAAGCAATTACCATCTGC
anoCar1(Lizard      )    CTATTGATAAGATGTCTAAATTTATTGCAGAATAATTCTGCAGG-AAAAGAGAT-AAAAGGTTCCTGAATAAAATAT-GAGGCGAGAGCAGTAAATTGTAGCAATGCATATCATTTCATTCAAATGTA-GGAAGCAATTACCATCTGC
xenTro2(X.tropicalis)    CTATTGATAAGATGTCTGAATTTATTGCAGAATAATTCTGCAGGAAAAAGCGAT-AAAAGGTTCTTGAATAAAATAT-GAGACGAGGGCTGTAAATTGTAGCAATGCATATCATTTCATTCAAATGTA-GGAAGCAATTACCATCTGC
tetNig1(Tetraodon   )    CTATTGATAAGATGTCTAAATTTATTGCGGAATAATTCTGCAGG-AAAAGAGATAAAAAGGTTGCTGAATAAAATAT-GAGGCGGAGGCTGTAAATTGTAGCAATGCATATCATTTCATTCAAATGTA-GGACGCAATTACCATCTGC
fr2    (Fugu        )    CTATTGATAAGATGTCTAAATTTATTGCGGAATAATTCTGCAGG-AAAAGAGAT-AAAAGGTTGCTGAATAAAATAT-GAGGCGGAGGCTGTAAATTGTAGCAATGCATATCATTTCATTCAAATGTA-GGACGCAATTACCATCTGC
gasAcu1(Stickleback )    CTATTGATAAGATGTCTAAATTTATTGCAGAATAATTCTGCAGG-AAAAGAGAT-AAAAGGTTGCTGAATAAAATAT-GAGGCGAAGGCTGTAAATTGTAGCAATGCATATCATTTCATTCAAATGTA-GGACGCAATTACCATCTGC
oryLat2(Medaka      )    CTATTGATAAGATGTCTAAATTTATTGCAGAATAATTCTGCAGG-AAAAGAGAT-AAAAGGTTGCTGAATAAAATAT-GAGGCGAAGGCTGTAAATTGTCGCAATGCATATCATTTCATTCAAATGTA-GGACGCAATTACCATCTGC
danRer5(Zebrafish   )    CTATTGATAAGATGTCTAAATTTATTGCAGAATAATTCTGAGGG-AAAAGAGAT-AAAAGGTTTCTGAATAAAATAT-GAGGAACAGGCTGTAAATTGTAGCAGTGCATATCATTTCATTCAAATGTA-GGACACAATTACCATCTGC
                         ********** ****** ********** ***** *****  ** ***** *** ********  ************ ***      ** ********* *** ****** **** **********   ***  * ************
chr2:172666795-172666934
142
40	missing: felCat3, gasAcu1, myoLuc1, petMar1
0.80
hg18   (Human       )    GCAATTCAGGCTAATTCTGCGTAGGCT--CCGAACGGATATAATTATCGAGGAGTCAAGATGTTATGCTAAAAACTATGCATTGATATTCCCATTTATTATGTACATACAACTTTGACAATGTTGATGCTTGAAATAGCAGG
panTro2(Chimp       )    GCAATTCAGGCTAATTCTGCGTAGGCT--CCGAACGGATATAATTATCGAGGAGTCAAGATGTTATGCTAAAAACTATGCATTGATATTCCCATTTATTATGTACATACAACTTTGACAATGTTGATGCTTGAAATAGCAGG
gorGor1(Gorilla     )    GCAATTCAGGCTAATTCTGCGTAGGCT--CCGAACGGATATAATTATCGAGGAGTCAAGATGTTATGCTAAAAACTATGCATTGATATTCCCATTTATTATGTACATACAACTTTGACAATGTTGATGCTTGAAATAGCAGG
ponAbe2(Orangutan   )    GCAATTCAGGCTAATTCTGCGTAGGCT--CCGAACGGATATAATTATCGAGGAGTCAAGATGTTATGCTAAAAACTATGCATTGATATTCCCATTTATTATGTACATACAACTTTGACAATGTTGATGCTTGAAATAGCAGG
rheMac2(Rhesus      )    GCAATTCAGGCTAATTCTGCGTAGGCT--CCGAACGGATATAATTATCGAGGAGTCAAGATGTTATGCTAAAAACTATGCATTGATATTCCCATTTATTATGTACATACAACTTTGACAATGTTGATGCTTGAAATAGCAGG
calJac1(Marmoset    )    GCAATTCAGGCTAATTCTGCGTAGGCT--CCGAACGGATATAATTATCGAGGAGTCAAGATGTTATGCTAAAAACTATGCATTGATATTCCCATTTATTATGTACATACAACTTTGACAATGTTGATGCTTGAAATAGCAGG
tarSyr1(Tarsier     )    GCAATTCAGGCTAATTCTGCGTAGGCT--CCGAACGGATATAATTATCGAGGAGTCAAGATGTTATGCTAAAAACTATGCATTGATATTCCCATTTATTATGTACATACAACTTTGACAATGTTGATGCTTGAAATAGCAAG
micMur1(Mouse Lemur )    GCAATTCAGGCTAATTCTGCGTAGGCT--CCGAACGGATATAATTATCGAGGAGTCAAGATGTTATGCTAAAAACTATGCATTGATATTCCCATTTATTATGTACATACAACTTTGACAATGTTGATGCTTGAAATAGCAGG
otoGar1(Bushbaby    )    GCAATTCAGGCTAATTCTGCGTAGGCT--CCGAACGGATATAATTATCGAGGAGTCAAGATGTTATGCTAAAAACTATGCATTGATATTCCCATTTATTATGTACATACAACTTTGACAATGTTGATGCTTGAAATAGCAGG
tupBel1(TreeShrew   )    GCAATTCAGGCTAATTCTGCGTAGGCT--CCGAACGGATATAATTATCGAGGAGTCAAGATGTTATGCTAAAAACTATGCATTGATATTCCCATTTATTATGTACATACAACTTTGACAATGTTGATGCTTGAAATAGCAGG
mm9    (Mouse       )    GCAATTCAGGCTAATTCTGCGTAGGCT--CCGAACGGATATAATTATCGAGGAGTCAAGATGTTATGCTAAAAACTATGCATTGATATTCCCATTTATTATGTACATACAACTTTGACAATGTTGATGCTTGAAATAGCAGG
rn4    (Rat         )    GCAATTCAGGCTAATTCTGCGTAGGCT--CCGAACGGATATAATTATCGAGGAGTCAAGATGTTATGCTAAAAACTATGCATTGATATTCCCATTTATTATGTACATACAACTTTGACAATGTTGATGCTTGAAATAGCAGG
dipOrd1(Kangaroo Rat)    GCAATTCAGGCTAATTCTGCGTAGGCT--CCGAACGGATATAATTATCGAGGAGTCAAGATGTTATGCTAAAAACTATGCATTGATATTCCCATTTATTATGTACATACAACTTTGACAATGTTGATGCTTGAAATAGCAGG
cavPor3(Guinea Pig  )    GCAATTCAGGCTAATTCTGCGTAGGCT--CCGAACGGATATAATTATCGAGGAGTCAAGATGTTATGCTAAAAACTATGCATTGATATTCCCATTTATTATGTACATACAACTTTGACAATGTTGATGCTTGAAATAGCAGG
speTri1(Squirrel    )    GCAATTCAGGCTAATTCTGCGTAGGCT--CCGAACGGATATAATTATCGAGGAGTCAAGATGTTATGCTAAAAACTATGCATTGATATTCCCATTTATTATGTACATACAACTTTGACAATGTTGATGCTTGAAATAGCAGG
oryCun1(Rabbit      )    GCAATTCAGGCTAATTCTGCGTAGGCT--CCGAACGGATATAATTATCGAGGAGTCAAGATGTTATGCTAAAAACTATGCATTGATATTCCCATTTATTATGTACATACAACTTTGACAATGTTGATGCTTGAAATAGCAGG
ochPri2(Pika        )    GCAATTCAGGCTAATTCTGCGTAGGCT--CCGAACGGATATAATTATCGAGGAGTCAAGATGTTATGCTAAAAACTATGCATTGATATTCCCATTTATTATGTACATACAACTTTGACAATGTTGATGCTTGAAATAGCAGG
vicPac1(Alpaca      )    GCAATTCAGGCTAATTCTGCGTAGGCT--CCGAACGGATATAATTATCGAGGAGTCAAGATGTTATGCTAAAAACTATGCATTGATATTCCCATTTATTATGTACATACAACTTTGACAATGTTGATGCTTGAAATAGCAGG
turTru1(Dolphin     )    GCAATTCAGGCTAATTCTGCGTAGGCT--CCGAACGGATATAATTATCGAGGAGTCAAGATGTTATGCTAAAAACTATGCATTGATATTCCCATTTATTATGTACATACAACTTTGACAATGTTGATGCTTGAAATAGCAGG
bosTau4(Cow         )    GCAATTCAGGCTAATTCTGCGTAGGCT--CCGAACGGATATAATTATCGAGGAGTCAAGATGTTATGCTAAAAACTATGCATTGATATTCCCATTTATTATGTACATACAACTTTGACAATGTTGATGCTTGAAATAGCAGG
equCab2(Horse       )    GCAATTCAGGCTAATTCTGCGTAGGCT--CCGAACGGATATAATTATCGAGGAGTCAAGATGTTATGCTAAAAACTATGCATTGATATTCCCATTTATTATGTACATACAACTTTGACAATGTTGATGCTTGAAATAGCAGG
canFam2(Dog         )    GCAATTCAGGCTAATTCTGCGTAGGCT--CCGAACGGATATAATTATCGAGGAGTCAAGATGTTATGCTAAAAACTATGCATTGATATTCCCATTTATTATGTACATACAACTTTGACAATGTTGATGCTTGAAATAGCAGG
pteVam1(Megabat     )    GCAATTCAGGCTAATTCTGCGTAGGCT--CCGAACGGATATAATTATCGAGGAGTCAAGATGTTATGCTAAAAACTATGCATTGATATTCCCATTTATTATGTACATACAACTTTGACAATGTTGATGCTTGAAATAGCAGG
eriEur1(Hedgehog    )    GCAATTCAGGCTAATTCTGCGTAGGCT--CCGAACGGATATAATTATCGAGGAGTCAAGATGTTATGCTAAAAACTATGCATTGATATTCCCATTTATTATGTACATACAACTTTGACAATGTTGATGCTTGAAATAGCAGG
sorAra1(Shrew       )    GCAATTCAGGCTAATTCTGCGTAGGCT--CCGAACGGATATAATTATCGAGGAGTCAAGATGTTATGCTAAAAACTATGCATTGATATTCCCATTTATTATGTACATACAACTTTGACAATGTTGATGCTTGAAATAGCAGG
loxAfr2(Elephant    )    GCAATTCAGGCTAATTCTGCGTAGGCT--CCGAACGGATATAATTATCGAGGAGTCAAGATGTTATGCTAAAAACTATGCATTGATATTCCCATTTATTATGTACATACAACTTTGACAATGTTGATGCTTGAAATAGCAGG
proCap1(Rock hyrax  )    GCAATTCAGGCTAATTCTGCGTAGGCT--CCGAACGGATATAATTATCGAGGAGTCAAGATGTTATGCTAAAAACTATGCATTGATATTCCCATTTATTATGTACATACAACTTTGACAATGTTGATGCTTGAAATAGCAGG
echTel1(Tenrec      )    GCAATTCAGGCTAATTCTGCGTAGGCT--CCGAACGGATATAATTATCGAGGAGTCAAGATGTTATGCTAAAAACTATGCATTGATATTCCCATTTATTATGTACATACAACTTTGACAATGTTGATGCTTGAAATAGCAGG
dasNov2(Armadillo   )    GCAATTCAGGCTAATTCTGCGTAGGCT--CCGAACGGATATAATTTTCGAGGAGTCAAGATGTTATGCTAAAAACTATGCATTGATATTCCCATTTATTATGTACATACAACTTTGACAATGTTGATGCTTGAAATAGCAGG
choHof1(Sloth       )    GCAATTCAGGCTAATTCTGCGTAGGCT--CCGAACGGATATAATTATCGAGGAGTCAAGATGTTATGCTAAAAACTATGCATTGATATTCCCATTTATTATGTACATACAACTTTGACAATGTTGATGCTTGAAATAGCAGG
monDom4(Opossum     )    GCAATTCAGGCTAATTCTGCGTAGGCT--CCGAACGGATATAATTATCGAGGAGTCAAGATGTTATGCTAAAAACTATGCATTGATATTCCCATTTATTATGTACATACAACTTTGACAATGTTGATGCTTGAAATAGCAGG
ornAna1(Platypus    )    GCAATTCAGGCTAATTCTGCGTAGGCT--CCGAACGGATATAATTATCGAGGAGTCAAGATGTTATGCTAAAAACTATGCATTGATATTCCCATTTATTATGTACATACAACTTTGACAATGTTGATGCTTGAAATAGCAGG
galGal3(Chicken     )    GCAATTCAGGCTAATTCTGCGTAGGCT--CCGAACGGATATAATTATCGAGGAGTCAAGATGTTATGCTAAAAACTATGCATTGATATTCCCATTTATTATGTACATACAACTTTGACAATGTTGATGCTTGAAATAGCAGG
taeGut1(Zebra finch )    GCAATTCAGGCTAATTCTGCGTAGGCT--CCGAACGGATATAATTATCGAGGAGTCAAGATGTTATGCTAAAAACTATGCATTGATATTCCCATTTATTATGTACATACAACTTTGACAATGTTGATGCTTGAAATAGCAGG
anoCar1(Lizard      )    GCAATTCAGGCTAATTCTGCGTAGGCTTCCCGAACGGATATAATTATCGAGGAGTCAAGATGTTATGCTAAAAACTATGCATTGATATTCCCATTTATTATGTACATACAACTTTGACAATGTTGATGCTTGAAATAGCAGG
xenTro2(X.tropicalis)    GCAATTCAGGCTAATTCTGCGTAGGCT--CCAAACGGATATAATTATCGAGGAGTCAAGATGTTATGCT-AAAACTATGCGCTGATATTCCCATTTATTATGTACATACAACTCTGACAATGTTGATGCTTGAAATAGCAGG
tetNig1(Tetraodon   )    GCAATTCAGCCTAATTCTGCGTGGGCT--CCACACGGATATAATTATCGTTGAGTCAAGATGCTGGGCTAAAAACTATGCATTGATATTCCCATTTATTATGTACATAGGACTCTGACAATGTTGATGCTTGAAATAGCTGG
fr2    (Fugu        )    GCAATTCAGCCTAATTCTGCGTGGGCT--CCACACGGATATAATTATCGTTGAGTCAAGATGCTAGGCTAAAAACTATGCATTGATATTCCCATTTATTATGTACATAGGACTCTAACATTGTTGATGCTTGAAATAGCGGG
oryLat2(Medaka      )    GCAATTCAGACTAATTCCACGTAGGCT--CCACACGGATATAATTATCGTTGAGTCAAGATGTTGGGCTAAAAACTATGCGCCGATATTCCCATTTATTATGCACATACAACTTTGACAATGTTGATGCTTGAAATAGCGGG
danRer5(Zebrafish   )    GCAATTCAGGCTAATTTTGCGTAGGCT--CCAAACGGATATAATTATCGCGGAGTCAAGATGTTATGCTAAAAACTATGCATTGATATTACCATTTATTATGTACATACAACTTTGACAATGTTGATGCTTGAAATAGCTGG
                         ********* ******   *** ****  **  ************ ***  *********** *  *** **********   ****** ************ *****  *** * *** *******************  *
chr2:172666666-172666760
100
40	missing: dasNov2, myoLuc1, oryCun1, petMar1
0.85
hg18   (Human       )    AAAT---TGCAGATTATTAGCATAAATGTTTACTCTTCATTACGCTGATGACATTGTGCACTCGAGATCTTGGTAATCTTT--GGGAAAATTATGAGTAA
panTro2(Chimp       )    AAAT---TGCAGATTATTAGCATAAATGTTTACTCTTCATTACGCTGATGACATTGTGCACTCGAGATCTTGGTAATCTTT--GGGAAAATTATGAGTAA
gorGor1(Gorilla     )    AAAT---TGCAGATTATTAGCATAAATGTTTACTCTTCATTACGCTGATGACATTGTGCACTCGAGATCTTGGTAATCTTT--GGGAAAATTATGAGTAA
ponAbe2(Orangutan   )    AAAT---TGCAGATTATTAGCATAAATGTTTACTCTTCATTACGCTGATGACATTGTGCACTCGAGATCTTGGTAATCTTT--GGGAAAATTATGAGTAA
rheMac2(Rhesus      )    AAAT---TGCAGATTATTAGCATAAATGTTTACTCTTCATTACGCTGATGACATTGTGCACTCGAGATCTTGGTAATCTTT--GGGAAAATTATGAGTAA
calJac1(Marmoset    )    AAAT---TGCAGATTATTAGCATAAATGTTTACTCTTCATTACGCTGATGACATTGTGCACTCGAGATCTTGGTAATCTTT--GGGAAAATTATGAGTAA
tarSyr1(Tarsier     )    AAAT---TGCAGATTATTAGCATAAATGTTTACTCTTCATTACGCTGATGACATTGTGCACTCGAGATCTTGGTAATCTTT--GGGAAAATTATGAGTAA
micMur1(Mouse Lemur )    AAAT---TGCAGATTATTAGCATAAATGTTTACTCTTCATTACGCTGATGACATTGTGCACTCGAGATCTTGGTAATCTTT--GGGAAAATTATGAGTAA
otoGar1(Bushbaby    )    AAAT---TGCAGATTATTAGCATAAATGTTTACTCTTCATTACGCTGATGACATTGTGCACTCGAGATCTTGGTAATCTTT--GGGAAAATTATGAGTAA
tupBel1(TreeShrew   )    AAAT---TGCAGATTATTAGCATAAATGTTTACTCTTCATTACGCTGATGACATTGTGCACTCGAGATCTTGGTAATCTTT--GGGAAAATTATGAGTAA
mm9    (Mouse       )    AAAT---TGCAGATTATTAGCATAAATGTTTACTCTTCATTACGCTGATGACATTGTGCACTCGAGATCTTGGTAATCTTT--GGGAAAATTATGAGTAA
rn4    (Rat         )    AAAT---TGCAGATTATTAGCATAAATGTTTACTCTTCATTACGCTGATGACATTGTGCACTCGAGATCTTGGTAATCTTT--GGGAAAATTATGAGTAA
dipOrd1(Kangaroo Rat)    AAAT---TGCAGATTATTAGCATAAATGTTTACTCTTCATTACGCTGATGACATTGTGCACTCGAGATCTTGGTAATCTTT--GGGAAAATTATGAGTAA
cavPor3(Guinea Pig  )    AAAT---TGCAGATTATTAGCATAAATGTTTACTCTTCATTACGCTGATGACATTGTGCACTCGAGATCTTGGTAATCTTT--GGGAAAATTATGAGTAA
speTri1(Squirrel    )    AAAT---TGCAGATTATTAGCATAAATGTTTACTCTTCATTACGCTGATGACATTGTGCACTCGAGATCTTGGTAATCTTT--GGGAAAATTATGAGTAA
ochPri2(Pika        )    AAAT---TGCAGATTATTAGCATAAATGTTTACTCTTCATTACGCTGATGACATTGTGCACTCGAGATCTTGGTAATCTTT--GGGAAAATTATGAGTAA
vicPac1(Alpaca      )    AAAT---TGCAGATTATTAGCATAAATGTTTACTCTTCATTACGCTGATGACATTGTGCACTCGAGATCTTGGTAATCTTT--GGGAAAATTATGAGTAA
turTru1(Dolphin     )    AAAT---TGCAGATTATTAGCATAAATGTTTACTCTTCATTACGCTGATGACATTGTGCACTCGAGATCTTGGTAATCTTT--GGGAAAATTATGAGTAA
bosTau4(Cow         )    AAAT---TGCAGATTATTAGCATAAATGTTTACTCTTCATTACGCTGATGACATTGTGCACTCGAGATCTTGGTAATCTTT--GGGAAAATTATGAGTAA
equCab2(Horse       )    AAAT---TGCAGATTATTAGCATAAATGTTTACTCTTCATTACGCTGATGACATTGTGCACTCGAGATCTTGGTAATCTTT--GGGAAAATTATGAGTAA
felCat3(Cat         )    AAAT---TGCAGATTATTAGCATAAATGTTTACTCTTCATTACGCTGATGACATTGTGCACTCGAGATCTTGGTAATCTTT--GGGAAAATTATGAGTAA
canFam2(Dog         )    AAAT---TGCAGATTATTAGCATAAATGTTTACTCTTCATTACGCTGATGACATTGTGCACTCGAGATCTTGGTAATCTTT--GGGAAAATTATGAGTAA
pteVam1(Megabat     )    AAAT---TGCAGATTATTAGCATAAATGTTTACTCTTCATTACGCTGATGACATTGTGCACTCGAGATCTTGGTAATCTTT--GGGAAAATTATGAGTAA
eriEur1(Hedgehog    )    AAAT---TGCAGATTATTAGCATAAATGTTTACTCTTCATTACGCTGATGACATTGTGCACTCGAGATCTTGGTAATCTTT--GGGAAAATTATGAGTAA
sorAra1(Shrew       )    AAAT---TGCAGATTATTAGCATAAATGTTTACTCTTCATTACGCTGATGACATTGTGCACTCGAGATCTTGGTAATCTTT--GGGAAAATTATGAGTAA
loxAfr2(Elephant    )    AAAT---TGCAGATTATTAGCATAAATGTTTACTCTTCATTACGCTGATGACATTGTGCACTCGAGATCTTGGTAATCTTT--GGGAAAATTATGAGTAA
proCap1(Rock hyrax  )    AAAT---TGCAGATTATTAGCATAAATGTTTACTCTTCATTACGCTGATGACATTGTGCACTCGAGATCTTGGTAATCTTT--GGGAAAATTATGAGTAA
echTel1(Tenrec      )    AAAT---TGCAGATTATTAGCATAAATGTTTACTCTTCATTACGCTGATGACATTGTGCACTCGAGATCTTGGTAATCTTT--GGGAAAATTATGAGTAA
choHof1(Sloth       )    AAAT---TGCAGATTATTAGCATAAATGTTTACTCTTCATTACGCTGATGACATTGTGCACTCGAGATCTTGGTAATCTTT--GGGAAAATTATGAGTAA
monDom4(Opossum     )    AAAT---TGCAGATTATTAGCATAAATGTTTACTCTTCATTACGCTGATGACATTGTGCACTCGAGATCTTGGTAATCTTT--GGG-AAATTATGAGTAA
ornAna1(Platypus    )    AAAT---TGCAGATTATTAGCATAAATGTTTACTCTTCATTACGCTGATGACATTGTGCACTCGAGATCTTGGTAATCTTT--GGGAAAATTATGAGTAA
galGal3(Chicken     )    AAAT---TGCAGATTATTAGCATAAATGTTTACTCTTCATTACGCTGATGACATTGTGCACTCGAGATCTTGGTAATCTTT--GGGAAAATTATGAGTAA
taeGut1(Zebra finch )    AAAT---TGCAGATTATTAGCATAAATGTTTACTCTTCATTACGCTGATGACATTGTGCACTCGAGATCTTGGTAATCTTT--GGGAAAATTATGAGTAA
anoCar1(Lizard      )    AAAT---TGCCGATTATTAGCATAAATGTTTACTCTTCATTACGCTGATGACATTGTGCACTCGAGATCTTGGTAATCTTT--GGGAAAATTATGAGTAA
xenTro2(X.tropicalis)    AAAA---TGCAGATTATTAGCATAAATGTTTACTCTTCATTACGCTGATGACATCGTGCACTTGAGATCTTAGTAATCTTT--GGGAAAATTATGAGTAA
tetNig1(Tetraodon   )    AAAA---TGTAGATTATTAGCATAAATGTTTACTCCTCATTACGCTGATGACATTGTGCACTCGAGATCTTGGTAATCTTT-GGGGGAAATTATGAGTAA
fr2    (Fugu        )    AAAA---TGTAGATTATTAGCATAAATGTTTACTCCTCATTACGCTGATGACATTGTGCACTCGAGATCTTGGTAATCTTT-GGGGGAAATTATGAGTAA
gasAcu1(Stickleback )    AAAAA--TGTAGATTATTAGCATAAATGTTTACTCCTCATTACGCTGATGACATTGTGCACTCGAGATCTTGGTAATCTTT-GGGGTAAATTATGAGT-A
oryLat2(Medaka      )    AAAAAATTGTAGATTATTAGCATAAATGTTTACTCCTCATTACGCTGATGACATTGTGCACTCGAGATCTTGGTAATCTTTGGGGGGAAATTATGAGCAA
danRer5(Zebrafish   )    AAAT---TGCTGATTATTAGCATAAATGTTTACTCCTCATTACGCTGATGACATTGTGCACTCGAGATCTTGGTAATCTTT--GGGAAAATTATGAGTAA
                         ***    **  ************************ ****************** ******* ******** *********  *** **********  *
chr2:174032574-174032713
140
40	missing: danRer5, eriEur1, petMar1, tupBel1
0.80
hg18   (Human       )    TGTCAATCAGAACCTATGAATTGAGAAAAATTTGCTCTGTTCATTCTGTTAAATGATGTATCCAATTAAACCTGTTAGAATTCATGATCTTCAGTCAAGGTTAAATGAAAGTAGTTACTCCTGTCAGCTAGGTGATTAAA
panTro2(Chimp       )    TGTCAATCAGAACCTATGAATTGAGAAAAATTTGCTCTGTTCATTCTGTTAAATGATGTATCCAATTAAACCTGTTAGAATTCATGATCTTCAGTCAAGGTTAAATGAAAGTAGTTACTCCTGTCAGCTAGGTGATTAAA
gorGor1(Gorilla     )    TGTCAATCAGAACCTATGAATTGAGAAAAATTTGCTCTGTTCATTCTGTTAAATGATGTATCCAATTAAACCTGTTAGAATTCATGATCTTCAGTCAAGGTTAAATGAAAGTAGTTACTCCTGTCAGCTAGGTGATTAAA
ponAbe2(Orangutan   )    TGTCAATCAGAACCTATGAATTGAGAAAAATTTGCTCTGTTCATTCTGTTAAATGATGTATCCAATTAAACCTGTTAGAATTCATGATCTTCAGTCAAGGTTAAATGAAAGTAGTTACTCCTGTCAGCTAGGTGATTAAA
rheMac2(Rhesus      )    TGTCAATCAGAACCTATGAATTGAGAAAAATTTGCTCTGTTCATTCTGTTAAATGATGTATCCAATTAAACCTGTTAGAATTCATGATCTTCAGTCAAGGTTAAATGAAAGTAGTTACTCCTGTCAGCTAGGTGATTAAA
calJac1(Marmoset    )    TGTCAATCAGAACCTATGAATTGAGAAAAATTTGCTCTGTTCATTCTGTTAAATGATGTATCCAATTAAACCTGTTAGAATTCATGATCTTCAGTCAAGGTTAAATGAAAGTAGTTACTCCTGTCAGCTAGGTGATTAAA
tarSyr1(Tarsier     )    TGTCAATCAGAACCTATGAATTGAGAAAAATTTGCTCTGTTCATTCTGTTAAATGATGTATCCAATTAAACCTGTTAGAATTCATGATCTTCAGTCAAGGTTAAATGAAAGTAGTTACTCCTGTCAGCTAGGTGATTAAA
micMur1(Mouse Lemur )    TGTCAATCAGAACCTATGAATTGAGAAAAATTTGCTCTGTTCATTCTGTTAAATGATGTATCCAATTAAACCTGTTAGAATTCATGATCTTCAGTCAAGGTTAAATGAAAGTAGTTACTCCTGTCAGCTAGGTGATTAAA
otoGar1(Bushbaby    )    TGTCAATCAGAACCTATGAATTGAGAAAAATTTGCTCTGTTCATTCTGTTAAATGATGTATCCAATTAAACCTGTTAGAATTCATGATCTTCAGTCAAGGTTAAATGAAAGTAGTTACTCCTGTCAGCTAGGTGATTAAA
mm9    (Mouse       )    TGTCAATCAGAACCTATGAATTGAGAAAAATTTGCTCTGTTCATTCTGTTAAATGATGTATCCAATTAAACCTGTTAGAATTCATGATCTTCAGTCAAGGTTAAATGAAAGTAGTTACTCCTGTCAGCTAGGTGATTAAA
rn4    (Rat         )    TGTCAATCAGAACCTATGAATTGAGAAAAATTTGCTCTGTTCATTCTGTTAAATGATGTATCCAATTAAACCTGTTAGAATTCATGATCTTCAGTCAAGGTTAAATGAAAGTAGTTACTCCTGTCAGCTAGGTGATTAAA
dipOrd1(Kangaroo Rat)    TGTCAATCACAACCTATGAATTGAGAAAAATTTGCTCTGTTCATTCTGTTAAATGATGTATCCAATTAAACCTGTTAGAATTCATGATCTTCAGTCAAGGTTAAATGAAAGTAGTTACTCCTGTCAGCTAGGTGATTAAA
cavPor3(Guinea Pig  )    TGTCAATCAGAACCTATGAATTGAGAAAAATTTGCTCTGTTCATTCTGTTAAATGATGTATCCAATTAAACCTGTTAGAATTCATGATCTTCAGTCAAGGTTAAATGAAAGTAGTTACTCCTGTCAGCTAGGTGATTAAA
speTri1(Squirrel    )    TGTCAATCAGAACCTATGAATTGAGAAAAATTTGCTCTGTTCATTCTGTTAAATGATGTATCCAATTAAACCTGTTAGAATTCATGATCTTCAGTCAAGGTTAAATGAAAGTAGTTACTCCTGTCAGCTAGGTGATTAAA
oryCun1(Rabbit      )    TGTCAATCAGAACCTATGAATTGAGAAAAATTTGCTCTGTTCATTCTGTTAAATGATGTATCCAATTAAACCTGTTAGAATTCATGATCTTCAGTCAAGGTTAAATGAAAGTAGTTACTCCTGTCAGCTAGGTGATTAAA
ochPri2(Pika        )    TGTCAATCAGAACCTATGAATTGAGAAAAATTTGCTCTGTTCATTCTGTTAAATGATGTATCCAATTAAACCTGTTAGAATTCATGATCTTCAGTCAAGGTTAAATGAAAGTAGTTACTCCTGTCAGCTAGGTGATTAAA
vicPac1(Alpaca      )    TGTCAATCAGAACCTATGAATTGAGAAAAATTTGCTCTGTTCATTCTGTTAAATGATGTATCCAATTAAACCTGTTAGAATTCATGATCTTCAGTCAAGGTTAAATGAAAGTAGTTACTCCTGTCAGCTAGGTGATTAAA
turTru1(Dolphin     )    TGTCAATCAGAACCTATGAATTGAGAAAAATTTGCTCTGTTCATTCTGTTAAATGATGTATCCAATTAAACCTGTTAGAATTCATGATCTTCAGTCAAGGTTAAATGAAAGTAGTTACTCCTGTCAGCTAGGTGATTAAA
bosTau4(Cow         )    TGTCAATCAGAACCTATGAATTGAGAAAAATTTGCTCTGTTCATTCTGTTAAATGATGTATCCAATTAAACCTGTTAGAATTCATGATCTTCAGTCAAGGTTAAATGAAAGTAGTTACTCCTGTCAGCTAGGTGATTAAA
equCab2(Horse       )    TGTCAATCAGAACCTATGAATTGAGAAAAATTTGCTCTGTTCATTCTGTTAAATGATGTATCCAATTAAACCTGTTAGAATTCATGATCTTCAGTCAAGGTTAAATGAAAGTAGTTACTCCTGTCAGCTAGGTGATTAAA
felCat3(Cat         )    TGTCAATCAGAACCTATGAATTGAGAAAAATTTGCTCTGTTCATTCTGTTAAATGATGTATCCAATTAAACCTGTTAGAATTCATGATCTTCAGTCAAGGTTAAATGAAAGTAGTTACTCCTGTCAGCTAGGTGATTAAA
canFam2(Dog         )    TGTCAATCAGAACCTATGAATTGAGAAAAATTTGCTCTGTTCATTCTGTTAAATGATGTATCCAATTAAACCTGTTAGAATTCATGATCTTCAGTCAAGGTTAAATGAAAGTAGTTACTCCTGTCAGCTAGGTGATTAAA
myoLuc1(Microbat    )    TGTCAATCAGAACCTATGAATTGAGAAAAATTTGCTCTGTTCATCCTGTTAAATGATGTATCCAATTAAACCTGTTAGAATTCATGATCTTCAGTCAAGGTTAAATGAAAGTAGTTACTCCTGTCAGCTAGGTGATTAAA
pteVam1(Megabat     )    TGTCAATCAGAACCTATGAATTGAGAAAAATTTGCTCTGTTCATTCTGTTAAATGATGTATCCAATTAAACCTGTTAGAATTCATGATCTTCAGTCAAGGTTAAATG-AAGTAGTTACTCCTGTCAGCTACGTGATTAAA
sorAra1(Shrew       )    TGTCAATCAGAACCTATGAATTGAGAAAAATTTGCTCTGTTCATTCTGTTAAATGATGTATCCAATTAAACCTGTTAGAATTCATGATCTTCAGTCAAGGTTAAATGAAAGTAGTTACTCCTGTCAGCTAGGTGATTAAA
loxAfr2(Elephant    )    TGTCAATCAGAACCTATGAATTGAGAAAAATTTGCTCTGTTCATTCTGTTAAATGATGTATCCAATTAAACCTGTTAGAATTCATGATCTTCAGTCAAGGTTAAATGAAAGTAGTTACTCCTGTCAGCTAGGTGATTAAA
proCap1(Rock hyrax  )    TGTCAATCAGAACCTATGAATTGAGAAAAATTTGCTCTGTTCATTCTGTTAAATGATGTATCCAATTAAACCTGTTAGAATTCATGATCTTCAGTCAAGGTTAAATGAAAGTAGTTACTCCTGTCAGCTAGGTGATTAAA
echTel1(Tenrec      )    TGTCAATCAGAACCTATGAATTGAGAAAAATTTGCTCTGTTCATTCTGTTAAATGATGTATCCAATTAAACCTGTTAGAATTCATGATCTTCAGTCAAGGTTAAATGAAAGTAGTTACTCCTGTCAGCTAGGTGATTAAA
dasNov2(Armadillo   )    TGTCAATCAGAACCTATGAATTGAGAAAAATTTGCTCTGTTCATTCTGTTAAATGATGTATCCAATTAAACCTGTTAGAATTCATGATCTTCAGTCAAGGTTAAATGAAAGTAGTTACTCCTGTCAGCTAGGTGATTAAA
choHof1(Sloth       )    TGTCAATCAGAACCTATGAATTGAGAAAAATTTGCTCTGTTCATTCTGTTAAATGATGTATCCAATTAAACCTGTTAGAATTCATGATCTTCAGTCAAGGTTAAATGAAAGTAGTTACTCCTGTCAGCTAGGTGATTAAA
monDom4(Opossum     )    TGTCAATCAGAATCTATGAATTGAGAAAAATTTGCTCTGTTCATTCTGTTAAATGATGTATCCAATTAAACCTGTTAGAATTCATGATCTTCAGTCAAGGTTAAATGAAAGTAGTTACTCCTGTCAGCTAGGTGATTAAA
ornAna1(Platypus    )    TGTCAATCAGAACCTATGAATTGAGAAAAATTTGCTCTGTTCATTCTGTTAAATGATGTATCCAATTAAACCTGTTAGAATTCATGATCTTCAGTCAAGGTTAAATGAAAGTAGTTACTCCTGTCAGCTAGGTGATTAAA
galGal3(Chicken     )    TGTCAATCAGAACCTATGAATTGAGAAAAATTTGCTCTGTTCATTCTGTTAAATGATGTATCCAATTAAACCTGTTAGAATTCATGATCTTCAGTCAAGGTTAAATGAAAGTAGTTACTCCTGTCAGCTAGGTGATTAAA
taeGut1(Zebra finch )    TGTCAATCAGAACCTATGAATTGAGAAAAATTTGCTCTGTTCATTCTGTTAAATGATGTATCCAATTAAACCTGTTAGAATTCATGATCTTCAGTCAAGGTTAAATGAAAGTAGTTACTCCTGTCAGCTAGGTGATTAAA
anoCar1(Lizard      )    TGTCAATCAGAATCTATGAATTGAGAAAAATTTGCTCTGTTCATTCTGTTAAATGATGTATCCAATTAAACCTGTTAGAATTCATGATCTTCAGTCAAGGTTAAATGAAAGTAGTTACTCCTGTCAGCTAGGTGATTAAA
xenTro2(X.tropicalis)    TGTCAATCACAGCCCATGAATTGAGAAAAATTTGCTCTGTTCATTCTGTTCAATGATGTACCCAATTAAACCTGTTAGAATTCATGATCTTCAGTCAAGGTTAAATGAAAGTAGTTACTCCTGTCAGCTAGGTGATTAAA
tetNig1(Tetraodon   )    TGTCAATCGCAGCCTTTGAATTGGCAAAAATTTGCTCCGTTCATTCTGGTAAATGACGTATCCAATTAAACGCTTTAGAATTCATGATCTTCAGTCAAGGTTAAATGAAAGCAGTTACTCCTGTCAGCGAGGTGATGAAA
fr2    (Fugu        )    TGTCAATCGCAGCCTTTGAATTGGCGAAAATTTGCTCCGTTCATTCTGTTAAATGACGTATCCAATTAAACGCTTTAGAATTCATGATCTTCAGTCAAGGTTAAATGAAAGCAGTTACTCCTGTCAGTGAGGTGATGAAA
gasAcu1(Stickleback )    TGTCAATCTGAGCCTTTGAATTGGTGAAAATTTGCTCTGTTCATTCTGTTAAATGACGTATCCAATTAAATGCTTTAGAATTCATGATCTTCACTCAAGGTTAAATGAAAGCAGTTACTCCTGTCAGTAAGGTGATTAAA
oryLat2(Medaka      )    TGTCAATCTGAGCCTTTGAATTGGTGAAAATTTGCTCTGTTCATTCTGCTAAATGATGTATCCAATTAAATGCTTTAGAATTCACGATCTTCAGTCAAGGTTAAATGAAAGCAGTTATTCCTGTCAGTAAGGTGATTAAA
                         ********  *  *  *******   *********** ****** *** * ***** *** *********    ********** ******** ************* *** ***** *********  * ***** ***
chr2:176063464-176063560
98
40	missing: danRer5, dasNov2, loxAfr2, petMar1
0.82
hg18   (Human       )    TGCATCACTGAACCATCT-GGTCATTTATTCACTAATAAGCCCCTAATGGCCCAAATATTCACCGGCCTGTCATTGTGACATGGCATAAAATGCCTAC
panTro2(Chimp       )    TGCATCACTGAACCATCT-GGTCATTTATTCACTAATAAGCCCCTAATGGCCCAAATATTCACCGGCCTGTCATTGTGACATGGCATAAAATGCCTAC
gorGor1(Gorilla     )    TGCATCACTGAACCATCT-GGTCATTTATTCACTAATAAGCCCCTAATGGCCCAAATATTCACCGGCCTGTCATTGTGACATGGCATAAAATGCCTAC
ponAbe2(Orangutan   )    TGCATCACTGAACCATCT-GGTCATTTATTCACTAATAAGCCCCTAATGGCCCAAATATTCACCGGCCTGTCATTGTGACATGGCATAAAATGCCTAC
rheMac2(Rhesus      )    TGCATCACTGAACCATCT-GGTCATTTATTCACTAATAAGCCCCTAATGGCCCAAATATTCACCGGCCTGTCATTGTGACATGGCATAAAATGCCTAC
calJac1(Marmoset    )    TGCATCACTGAACCATCT-GGTCATTTATTCACTAATAAGCCCCTAATGGCCCAAATATTCACCGGCCTGTCATTGTGACATGGCATAAAATGCCTAC
tarSyr1(Tarsier     )    TGCATCACTGAACCATCT-AGTCATTTATTCACTAATAAGCCCCTAATGGCCCAAATATTCACCGGCCTGTCATTGTGACATGGCATAAAATGCCTAC
micMur1(Mouse Lemur )    TGCATCACTGAACCATCT-GGTCATTTATTCACTAATAAGCCCCTAATGGCCCAAATATTCACCGGCCTGTCATTGTGACATGGCATAAAATGCCTAC
otoGar1(Bushbaby    )    TGCATCACTGAACCATCT-GGTCATTTATTCACTAATAAGCCCCTAATGGCCCAAATATTCACCGGCCTGTCATTGTGACATGGCATAAAATGCCTAC
tupBel1(TreeShrew   )    TGCATCACTGAACCATCT-GGTCATTTATTCACTAATAAGCCCCTAATGGCCCAAATATTCACCGGCCTGTCATTGTGACATGGCATAAAATGCCTAC
mm9    (Mouse       )    TGCATCACTGAACCATCT-GGTCATTTATTCACTAATAAGCCCCTAATGGCCCAAATATTCACCGGCCTGTCATTGTGACATGGCATAAAATGCCTAC
rn4    (Rat         )    TGCATCACTGAACCATCT-GGTCATTTATTCACTAATAAGCCCCTAATGGCCCAAATATTCACCGGCCTGTCATTGTGACATGGCATAAAATGCCTAC
dipOrd1(Kangaroo Rat)    TGCATCACTGAACCATCT-GGTCATTTATTCACTAATAAGCCCCTAATGGCCCAAATATTCACCGGCCTGTCATTGTGACATGGCATAAAATGCCTAC
cavPor3(Guinea Pig  )    TGCATCACTGAACCATCT-GGTCATTTATTCACTAATAAGCCCCTAATGGCCCAAATATTCACCGGCCTGTCATTGTGACATGGCATAAAATGCCTAC
speTri1(Squirrel    )    TGCATCACTGAACCATCT-GGTCATTTATTCACTAATAAGCCCCTAATGGCTCAAATATTCACCGGCCTGTCATTGTGACATGGCATAAAATGCCTAC
oryCun1(Rabbit      )    TGCATCAGTGAGCCATCT-GGTCATTTATTCACTAATAAGCCCCTAATGGCCCAAATATTCACCGGCCTGTCATTGTGACATGGCATAAAATGCCTAC
ochPri2(Pika        )    TGCATCACTGAACCATCT-GGTCATTTATTCACTAATAAGCCCCTAATGGCCCAAATATTCACCGGCCTGTCATTGTGACATGGCATAAAATGCCTAC
vicPac1(Alpaca      )    TGCATCACTGAACCATCT-GGTCATTTATTCACTAATAAGCCCCTAATGGCCCAAATATTCACCGGCCTGTCATTGTGACATGGCATAAAATGCCTAC
turTru1(Dolphin     )    TGCATCACTGAACCATCT-GGTCATTTATTCACTAATAAGCCCCTAATGGCCCAAATATTCACCGGCCTGTCATTGTGACATGGCATAAAATGCCTAC
bosTau4(Cow         )    TGCATCACTGAACCATCT-GGTCATTTATTCACTAATAAGCCCCTAATGGCCCAAATATTCACCGGCCTGTCATTGTGACATGGCATAAAATGCCTAC
equCab2(Horse       )    TGCATCACTGAACCATCT-GGTCATTTATTCACTAATAAGCCCCTAATGGCCCAAATATTCACCGGCCTGTCATTGTGACATGGCATAAAATGCCTAC
felCat3(Cat         )    TGCATCACTGAACCATCT-GGTCATTTATTCACTAATAAGCCCCTAATGGCCCAAATATTCACCGGCCTGTCATTGTGACATGGCATAAAATGCCTAC
canFam2(Dog         )    TGCATCACTGAACCATCT-GGTCATTTATTCACTAATAAGCCCCTAATGGCCCAAATATTCACCGGCCTGTCATTGTGACATGGCATAAAATGCCTAC
myoLuc1(Microbat    )    TGCATCACTGAACCATCT-GGTCATTTATTCACTAATAAGCCCCTAATGGCCCAAATATTCACCGGCCTGTCATTGTGACATGGCATAAAATGCCTAC
pteVam1(Megabat     )    TGCATCACTGAACCATCT-GGTCATTTATTCACTAATAAGCCCCTAATGGCCCAAATATTCACCGGCCTGTCATTGTGACATGGCATAAAATGCCTAC
eriEur1(Hedgehog    )    TGCATCACTGAACCATCT-GGTCATTTATTCACTAATAAGCCCCTAATGGCCCAAATATTCACCGGCCTGTCATTGTGACATGGCATAAAATGCCTAC
sorAra1(Shrew       )    TGCATCACTGAACCATCTGGGTCATTTATTCACTAATAAGCCCCTAATGGCCCAAATATTCACCGGCCTGTCATTGTGACATGGCATAAAATGCCTAC
proCap1(Rock hyrax  )    TGCATCACTGAACCATCT-GGTCATTTATTCACTAATAAGCCCCTAATGGCCCAAATATTCACCGGCCTGTCATTGTGACATGGCATAAAATGCCTAC
echTel1(Tenrec      )    TGCATCAATGGACCATCT-GGCCATTTACTCACTAATAAGCCCCTAATGGCCCAAATATTCACCGGCCTGTCATTGTGACATGGCATAAAATGCCTAC
choHof1(Sloth       )    TGCATCACTGAACCATCT-GGTCATTTATTCACTAATAAGCCCCTAATGGCCCAAATATTCACCGGCCTGTCATTGTGACATGACATAAAATGCCTAC
monDom4(Opossum     )    TGCATCACTGAACCATCT-GGTCATTTATTCACTAATAAGCCCCTAATGGCCCCAATATTCACCGGCCTGTCATTGTGACATGGCATAAAATGCCTAC
ornAna1(Platypus    )    TGCATCACTGAACCATCT-GGTCATTTATTCACTAATAAGCCCCTAATGGCCCAAATATTCACCGGCCTGTCATTGTGACATGGCATAAAATGCCTAC
galGal3(Chicken     )    TGCATCACTGAACCATCT-GGTCATTTATTCACTAATAAGCCCCTAATGGCCCAAATATTCACCGGCCTGTCATTGTGACATGGCATAAAATGCCTAC
taeGut1(Zebra finch )    TGCATCACTGAACCATCT-GGTCATTTATTCACTAATAAGCCCCTAATGGCCCAAATATTCACCGGCCTGTCATTGTGACATGGCATAAAATGCCTAC
anoCar1(Lizard      )    TGCATCACTGAACCATCT-GGTCATTTATTCACTAATAAGCCCCTAATGGCCCAAATATTCACCGGCCTGTCATTGTGACATGGCATAAAATGCCTAC
xenTro2(X.tropicalis)    TGCATCACTGAACCATCT-GGTCATTTATTCACTAATAAGCCCCTAATGGCCCAAATATTCACTAGCCTGTCACTGTGACATGACATAAAATGCCTAC
tetNig1(Tetraodon   )    TGCATCACTGAACCATCT-GGTCATTTATTCACTAATAAGCCCCTAATGGCCCAAATATTCAGAGGCCTGTCATTGTGACATGGCA-AAAATGCCTAC
fr2    (Fugu        )    TGCATCACTGAACCATCT-GGTCATTTATTCACTAATAAGCCCCTAATGGCCCAAATATTCAGAGGCCTGTCATTGTGACATGGCAGAAAATGCCTAC
gasAcu1(Stickleback )    TGCATCACTGAACCATCT-GGTCATTTATTCACTAATAAGCCCCTAATGGCCCAAATATTCCGCTTCCTGTCATTGTGACATGGCAGAAAATGCCTAC
oryLat2(Medaka      )    TGCATCACTGAACCATCT-GGTCATTTATCCACTAATAAGCCCCTAATGGCCCAAATATTCAGCGGCCTGTCATTGTGACATGGCAGAAAATGCCTAC
                         ******* **  ******  * ******  ********************* * *******     ******* ********* ** ***********
chr2:176259794-176259929
137
43	missing: petMar1
0.82
hg18   (Human       )    CAAC-TACTAGCATTAATGAACTATTTGCTTATGCAGTAATAATTAACTTCCATTACATTACTTTGTGTGATTACTTTCTTAATTGCCTGAATTATGCATCCATTTAATATTTAATAACCATTCTCAGAAATCAGAC
panTro2(Chimp       )    CAAC-TACTAGCATTAATGAACTATTTGCTTATGCAGTAATAATTAACTTCCATTACATTACTTTGTGTGATTACTTTCTTAATTGCCTGAATTATGCATCCATTTAATATTTAATAACCATTCTCAGAAATCAGAC
gorGor1(Gorilla     )    CAAC-TACTAGCATTAATGAACTATTTGCTTATGCAGTAATAATTAACTTCCATTACATTACTTTGTGTGATTACTTTCTTAATTGCCTGAATTATGCATCCATTTAATATTTAATAACCATTCTCAGAAATCAGAC
ponAbe2(Orangutan   )    CAAC-TACTAGCATTAATGAACTATTTGCTTATGCAGTAATAATTAACTTCCATTACATTACTTTGTGTGATTACTTTCTTAATTGCCTGAATTATGCATCCATTTAATATTTAATAACCATTCTCAGAAATCAGAC
rheMac2(Rhesus      )    CAAC-TACTAGCATTAATGAACTATTTGCTTATGCAGTAATAATTAACTTCCATTACATTACTTTGTGTGATTACTTTCTTAATTGCCTGAATTATGCATCCATTTAATATTTAATAACCATTCTCAGAAATCAGAC
calJac1(Marmoset    )    CAAC-TACTAGCATTAATGAACTATTTGCTTATGCAGTAATAATTAACTTCCATTACATTACTTTGTGTGATTACTTTCTTAATTGCCTGAATTATGCATCCATTTAATATTTAATAACCATTCTCAGAAATCAGAC
tarSyr1(Tarsier     )    CAAC-TACCAGCATTAATGAACTATTTGCTTATGCAGTAATAATTAACTTCCATTACATTACTTTGTGTGATTACTTTCTTAATTGCCTGAATTATGCATCCATTTAATATTTAATAACCATTCTCAGAAATCAGAC
micMur1(Mouse Lemur )    CAAC-TACTAGCATTAATGAACTATTTGCTTATGCAGTAATAATTAACTTCCATTACATTACTTTGTGTGATTACTTTCTTAATTGCCTGAATTATGCATCCATTTAATATTTAATAACCATTCTCAGAAATCAGAC
otoGar1(Bushbaby    )    CAAC-TACTAGCATTAATGAACTATTTGCTTATGCAGTAATAATTAACTTCCATTACATTACTTTGTGTGATTACTTTCTTAATTGCCTGAATTATGCATCCATTTAATATTTAATAACCATTCTCAGAAATCAGAC
tupBel1(TreeShrew   )    CAAC-TACTAGCATTAATGAACTATTTGCTTATGCAGTAATAATTAACTTCCATTACATTACTTTGTGTGATTACTTTCTTAATTGCCTGAATTATGCATCCATTTAATATTTAATAACCATTCTCAGAAATCAGAC
mm9    (Mouse       )    CAAC-TACTAGCATTAATGAACTATTTGCTTATGCAGTAATAATTAACTTCCATTACATTACTTTGTGTGATTACTTTCTTAATTGCCTGAATTATGCATCCATTTAATATTTAATAACCATTCTCAGAAATCAGAC
rn4    (Rat         )    CAAC-TACTAGCATTAATGAACTATTTGCTTATGCAGTAATAATTAACTTCCATTACATTACTTTGTGTGATTACTTTCTTAATTGCCTGAATTATGCATCCATTTAATATTTAATAACCATTCTCAGAAATCAGAC
dipOrd1(Kangaroo Rat)    CAAC-TACTAGCATTAATGAACTATTTGCTTATGCAGTAATAATTAACTTCCATTACATTACTTTGTGTGATTACTTTCTTAATTGCCTGAATTATGCATCCATTTAATATTTAATAACCATTCTCAGAAATCAGAC
cavPor3(Guinea Pig  )    CAAC-TACTATCATTAATGAACTATTTGCTTATGCAGTAATAATTAACTTCCATTACATTACTTTGTGTGATTACTTTCTTAATTGCCTGAATTATGCATCCATTTAATATTTAATAACCATTCTCAGAAATCAGAC
speTri1(Squirrel    )    CAAC-TACTAGCATTAATGAACTATTTGCTTATGCAGTAATAATTAACTTCCATTACATTACTTTGTGTGATTACTTTCTTAATTGCCTGAATTATGCATCCATTTAATATTTAATAACCATTCTCAGAAATCAGAC
oryCun1(Rabbit      )    CAAC-TACTAGCATTAATGAACTATTTGCTTATGCAGTAATAATTAACTTCCATTACATTACTTTGTGTGATTACTTTCTTAATTGCCTGAATTATGCATCCATTTAATATTTAATAACCATTCTCAGAAATCAGAC
ochPri2(Pika        )    CAAC-TACTAGCATTAATGAACTATTTGCTTATGCAGTAATAATTAACTTCCATTACATTACTTTGTGTGATTACTTTCTTAATTGCCTGAATTATGCATCCATTTAATATTTAATAACCATTCTCAGAAATCAGAC
vicPac1(Alpaca      )    CAAC-TACTAGCATTAATGAACTATTTGCTTATGCAGTAATAATTAACTTCCATTACATTACTTTGTGTGATTACTTTCTTAATTGCCTGAATTATGCATCCATTTAATATTTAATAACCATTCTCAGAAATCAGAC
turTru1(Dolphin     )    CAAC-TACTAGCATTAATGAACTATTTGCTTATGCAGTAATAATTAACTTCCATTACATTACTTTGTGTGATTACTTTCTTAATTGCCTGAATTATGCATCCATTTAATATTTAATAACCATTCTCAGAAATCAGAC
bosTau4(Cow         )    CAAC-TACTAGCATTAATGAACTATTTGCTTATGCAGTAATAATTAACTTCCATTACATTACTTTGTGTGATTACTTTCTTAATTGCCTGAATTATGCATCCATTTAATATTTAATAACCATTCTCAGAAATCAGAC
equCab2(Horse       )    CAAC-TACTAGCATTAATGAACTATTTGCTTATGCAGTAATAATTAACTTCCATTACATTACTTTGTGTGATTACTTTCTTAATTGCCTGAATTATGCATCCATTTAATATTTAATAACCATTCTCAGAAATCAGAC
felCat3(Cat         )    CAAC-TACTAGCATTAATGAACTATTTGCTTATGCAGTAATAATTAACTTCCATTACATTACTTTGTGTGATTACTTTCTTAATTGCCTGAATTATGCATCCATTTAATATTTAATAACCATTCTCAGCAATCAGAC
canFam2(Dog         )    CAAC-TACTAGCATTAATGAACTATTTGCTTATGCAGTAATAATTAACTTCCATTACATTACTTTGTGTGATTACTTTCTTAATTGCCTGAATTATGCATCCATTTAATATTTAATAACCATTCTCAGAAATCAGAC
myoLuc1(Microbat    )    CAAC-TAGAAGCATTAATGAACTATTTGCTTATGCAGTAATAATTAACTTCCATTACATTACTTTGTGTGATTACTTTCTTAATTGCCTGAATTATGCATCCATTTAATATTTAATAACCATTCTCAGAAATCAGAC
pteVam1(Megabat     )    CAAC-TACTAGCATTAATGAACTATTTGCTTATGCAGTAATAATTAACTTCCATTACATTACTTTGTGTGATTACTTTCTTAATTGCCTGAATTATGCATCCATTTAATATTTAATAACCATTCTCAGAAATCAGAC
eriEur1(Hedgehog    )    CAAC-TACTAGCATTAATGAACTATTTGCTTATGCAGTAATAATTAACTTCCATTACATTACTTTGTGTGATTACTTTCTTAATTGCCTGAATTATGCATCCATTTAATATTTAATAACCATTCTCAGAAATCAGAC
sorAra1(Shrew       )    CAAC-TACTAGCATTAATGAACTATTTGCTTATGCAGTAATAATTAACTTCCATTACATTACTTTGTGTGATTACTTTCTTAATTGCCTGAATTATGCATCCATTTAATATTTAATAACCATTCTCAGAAATCAGAC
loxAfr2(Elephant    )    CAAC-TACTAGCATTAATGAACTATTTGCTTATGCAGTAATAATTAACTTCCATTACATTACTTTGTGTGATTACTTTCTTAATTGCCTGAATTATGCATCCATTTAATATTTAATAACCATTCTCAGAAATCAGAC
proCap1(Rock hyrax  )    CAAC-TACTAGCATTAATGAACTATTTGCTTATGCAGTAATAATTAACTTCCATTACATTACTTTGTGTGATTACTTTCTTAATTGCCTGAATTATGCATCCATTTAATATTTAATAACCATTCTCAGAAATCAGAC
echTel1(Tenrec      )    CAAC-TACTAGCATTAATGAACTATTTGCTTATGCAGTAATAATTAACTTCCATTACATTACTTTGTGTGATTACTTTCTTAATTGCCTGAATTATGCATCCATTTAATATTTAATAACCATTCTCAGAAATCAGAC
dasNov2(Armadillo   )    CAAC-TACTAGCATTAATGAACTATTTGCTTATGCAGTAATAATTAACTTCCATTACATTACTTTGTGTGATTACTTTCTTAATTGCCTGAATTATGCATCCATTTAATATTTAATAACCATTCTCAGAAATCAGAC
choHof1(Sloth       )    CAACATACTAGCATTAATGAACTATTTGCTTATGCAGTAATAATTAACTTCCATTACATTACTTTGTGTGATTACTTTCTTAATTGCCTGAATTATGCATCCATTTAATATTTAATAACCATTCTCAGAAATCAGAC
monDom4(Opossum     )    CAAC-TCCTAGCATTAATGAACTATTTGCTTATGCAGTAATAATTAACTTCCATTACATTACTTTGTGTGATTACTTTCTTAATTGCCTGAATTATGCATCCATTTAATATTTAATAACCATTCTCAGAAATCAGAC
ornAna1(Platypus    )    CAAC-TACTAGCATTAATGAACTATTTGCTTATGCAGTAATAATTAACTTCCATTACATTACTTTGTGTGATTACTTTCTTAATTGCCTGAATTATGCATCCATTTAATATTTAATAACCATTCTCAGAAATCAGAC
galGal3(Chicken     )    CAAC-TACTAGCATTAATGAACTATTTGCTTATGCAGTAATAATTAACTTCCATTACATTACTTTGTGTGATTACTTTCTTAATTGCCTGAATTATGCATCCATTTAATATTTAATAACCATTCTCAGAAATCAGAC
taeGut1(Zebra finch )    CAAC-TACTAGCATTAATGAACTATTTGCTTATGCAGTAATAATTAACTTCCATTACATTACTTTGTGTGATTACTTTCTTAATTGCCTGAATTATGCATCCATTTAATATTTAATAACCATTCTCAGAAATCAGAC
anoCar1(Lizard      )    CAAC-TACTAGCATTAATGAACTATTTGCTTATGCAGTAATAATTAACTTCCATTACATTACTTTGTGTGATTACTTTCTTAATTGCCTGAATTATGCATCCATTTAATATTTAATAACCATTCTCAGAAATCAGAC
xenTro2(X.tropicalis)    CAAC-TACTATCGTTAATGAACTATTTGCTTATGCAGTAATAATTAACTTCCATTACATTACTTTGTGTGATTACTTTCTTAATTGCCTGAATTATGCATCCATTTAATATTTAATAACCATTCTCAGAAATCAGAC
tetNig1(Tetraodon   )    CGTT-AACTAGCATTGATGAACTGTTTGCTTATGCAGTAATAATTAACTTCCATTACATTACTTTGTGTGATTACTTTCTTAATTGCCTGAATTATGCATCAATTTAATATCTAATAAGCAGTCTCAGACATTAGAC
fr2    (Fugu        )    CGTT-AACTAGCATTGATGAACTGTTTGCTTATGCAGTAATAATTAACTTCCATTACATTACTTTGTGTGATTACTTTCTTAATTGCCTGAATTATGCATCAATTTAATATCTAATAAGCAGTCTCAGACATTAGAC
gasAcu1(Stickleback )    CGTT-AACTAGCATTGATGAACTGTTTGCTTATGCAGTAATAATTAACTTCCATTACATTACTTTGTGTGATTACTTTCTTAATTGCCTGAATTATGCATCAATTTGATATCTAATAACCAGTCTCAGACATTAGAC
oryLat2(Medaka      )    CGTT-AACTAGCATTGATGAACTGTTTGCTTGTGCAGTAATAATTAACTTCCATTACATCACTTTGTGTGATTACTTTCTTAATTGCCTGAATTATGCATCAATTTAATATCTAATAACCAGTCTTAGGCATTAGAC
danRer5(Zebrafish   )    CATT-AACCGGCATTAATGAACTGTTTGCTTATGCAGTAATAATTAACTTCCATTACATTACTTTGTGTGATTACTTTCTTAATTGCCTGAATTATGCATCAATTTAATATCTAATAAGCAGACTCAGACATTAGAC
                         *          * ** ******* ******* *************************** ***************************************** **** **** ****** **  ** **  ** ****
chr2:176463096-176463225
130
41	missing: felCat3, ochPri2, petMar1
0.80
hg18   (Human       )    TGTTTATGACAGAAAGGAAAATTATCTTCTGCAGGTATAAATCAGGTAAAGAGTAGGAAATTGAACTTAGATATCATCTTGTCAGATGCTTAATGTTCTTCCTCCTGTCACTTTGGATAGGCCCAATTTG
panTro2(Chimp       )    TGTTTATGACAGAAAGGAAAATTATCTTCTGCAGGTATAAATCAGGTAAAGAGTAGGAAATTGAACTTAGATATCATCTTGTCAGATGCTTAATGTTCTTCCTCCTGTCACTTTGGATAGGCCCAATTTG
gorGor1(Gorilla     )    TGTTTATGACAGAAAGGAAAATTATCTTCTGCAGGTATAAATCAGGTAAAGAGTAGGAAATTGAACTTAGATATCATCTTGTCAGATGCTTAATGTTCTTCCTCCTGTCACTTTGGATAGGCCCAATTTG
ponAbe2(Orangutan   )    TGTTTATGACAGAAAGGAAAATTATCTTCTGCAGGTATAAATCAGGTAAAGAGTAGGAAATTGAACTTAGATATCATCTTGTCAGATGCTTAATGTTCTTCCTCCTGTCACTTTGGATAGGCCCAATTTG
rheMac2(Rhesus      )    TGTTTATGACAGAAAGGAAAATTATCTTCTGCAGGTATAAATCAGGTAAAGAGTAGGAAATTGAACTTAGATATCATCTTGTCAGATGCTTAATGTTCTTCCTCCTGTCACTTTGGATAGGCCCAATTTG
calJac1(Marmoset    )    TGTTTATGACAGAAAGGAAAATTATCTTCTGCAGGTATAAATCAGGTAAAGAGTAGGAAATTGAACTTAGATATCATCTTGTCAGATGCTTAATGTTCTTCCTCCTGTCACTTTGGATAGGCCCAATTTG
tarSyr1(Tarsier     )    TGTTTATGACAGAAAGGAAAATTATCTTCTGCAGGTATAAATCAGGTAAAGAGTAGGAAATTGAACTTAGATATCATCTTGTCAGATGCTTAATGTTCTTCCTCCTGTCACTTTGGATAGGCCCAATTTG
micMur1(Mouse Lemur )    TGTTTATGACAGAAAGGAAAATTATCTTCTGCAGGTATAAATCAGGTAAAGAGTAGGAAATTGAACTTAGATATCATCTTGTCAGATGCTTAATGTTCTTCCTCCTGTCACTTTGGATAGGCCCAATTTG
otoGar1(Bushbaby    )    TGTTTATGACAGAAAGGAAAATTATCTTCTGCAGGTATAAATCAGGTAAAGAGTAGGAAATTGAACTTAGATATCATCTTGTCAGATGCTTAATGTTCTTCCTCCTGTCACTTTGGATAGGCCCAATTTG
tupBel1(TreeShrew   )    TGTTTATGACAGAAAGGAAAATTATCTTCTGCAGGTATAAATCAGGTAAAGAGTAGGAAATTGAACTTAGATATCATCTTGTCAGATGCTTAATGTTCTTCCTCCTGTCACTTTGGATAGGCCCAATTTG
mm9    (Mouse       )    TGTTTATGACAGAAAGGAAAATTATCTTCTGCAGGTATAAATCAGGTAAAGAGTAGGAAATTGAACTTAGATATCATCTTGTCAGATGCTTAATGTTCTTCCTCCTGTCACTTTGGATAGGCCCAATTTG
rn4    (Rat         )    TGTTTATGACAGAAAGGAAAATTATCTTCTGCAGGTATAAATCAGGTAAAGAGTAGGAAATTGAACTTAGATATCATCTTGTCAGATGCTTAATGCTCTTCCTCCTGTCACTTTGGATAGGCCCAATTTG
dipOrd1(Kangaroo Rat)    TGTTTATGACAGAAAGGAAAATTATCTTCTGCAGGTATAAATCAGGTAAAGAGTAGGAAATTGAACTTAGATATCATCTTGTCAGATGCTTAATGTTCTTCCTCCTGTCACTTTGGATAGGCCCAATTTG
cavPor3(Guinea Pig  )    TGTTTATGACAGAAAGGAAAATTATCTTCTGCAGGTATAAATCAGGTAAAGAGTAGGAAATTGAACTTAGATATCATCTTGTCAGATGCTTAATGTTCTTCCTCCTGTCACTTTGGATAGGCCCAATTTG
speTri1(Squirrel    )    TGTTTATGACAGAAAGGAAAATTATCTTCTGCAGGTATAAATCAGGTAAAGAGTAGGAAATTGAACTTAGATATCATCTTGTCAGATGCTTAATGTTCTTCCTCCTGTCACTTTGGATAGGCCCAATTTG
oryCun1(Rabbit      )    TGTTTATGACAGAAAGGAAAATTATCTTCTGCAGGTATAAATCAGGTAAAGAGTAGGAAATTGAACTTAGATATCATCTTGTCAGATGCTTAATGTTCTTCCTCCTGTCACTTTGGATAGGCCCAATTTG
vicPac1(Alpaca      )    TGTTTATGACAGAAAGGAAAATTATCTTCTGCAGGTATAAATCAGGTAAAGAGTAGGAAATTGAACTTAGATATCATCTTGTCAGATGCTTAATGTTCTTCCTCCTGTCACTTTGGATAGGCCCAATTTG
turTru1(Dolphin     )    TGTTTATGACAGAAAGGAAAATTATCTTCTGCAGGTATAAATCAGGTAAAGAGTAGGAAATTGAACTTAGATATCATCTTGTCAGATGCTTAATGTTCTTCCTCCTGTCACTTTGGATAGGCCCAATTTG
bosTau4(Cow         )    TGTTTATGACAGAAAGGAAAATTATCTTCTGCAGGTATAAATCAGGTAAAGAGTAGGAAATTGAACTTAGATATCATCTTGTCAGATGCTTAATGTTCTTCCTCCTGTCACTTTGGATAGGCCCAATTTG
equCab2(Horse       )    TGTTTATGACAGAAAGGAAAATTATCTTCTGCAGGTATAAATCAGGTAAAGAGTAGGAAATTGAACTTAGATATCATCTTGTCAGATGCTTAATGTTCTTCCTCCTGTCACTTTGGATAGGCCCAATTTG
canFam2(Dog         )    TGTTTATGACAGAAAGGAAAATTATCTTCTGCAGGTATAAATCAGGTAAAGAGTAGGAAATTGAACTTAGATATCATCTTGTCAGATGCTTAATGTTCTTCCTCCTGTCACTTTGGATAGGCCCAATTTG
myoLuc1(Microbat    )    TGTTTATGACAGAAAGGAAAATTATCTTCTGCAGGTATAAATCAGGTAAAGAGTAGGAAATTGAACTTAGATATCATCTTGTCAGATGCTTAATGTTCTTCCTCCTGTCACTTTGGATAGGCCCAATTTG
pteVam1(Megabat     )    TGTTTATGACAGAAAGGAAAATTATCTTCTGCAGGTATAAATCAGGTAAAGAGTAGGAAATTGAACTTAGATATCATCTTGTCAGATGCTTAATGTTCTTCCTCCTGTCACTTTGGATAGGCCCAATTTG
eriEur1(Hedgehog    )    TGTTTATGACAGAAAGGAAAATTATCTTCTGCAGGTATAAATCAGGTAAAGGGGAGGAAATTGAACTTAGATATCATCTTGTCAGATGCTTAATGTTCTTCCTCCTGTCACTTTGGATAGGCCCAATTTG
sorAra1(Shrew       )    TGTTTATGACAGAAAGGAAAATTATCTTCTGCAGGTATAAATCAGGTAAAGAGTAGGAAATTGAACTTAGATATCATCTTGTCAGATGCTTAATGTTCTTCCTCCTGTCACTTTGGATAGGCCCAATTTG
loxAfr2(Elephant    )    TGTTTATGACAGAAAGGAAAATTATCTTCTGCAGGTATAAATCAGGTAAAGAGTAGGAAATTGAACTTAGATATCATCTTGTCAGATGCTTAATGTTCTTCCTCCTGTCACTTTGGATAGGCCCAATTTG
proCap1(Rock hyrax  )    TGTTTATGACAGAAAGGAAAATTATCTTCTGCAGGTATAAATCAGGTAAAGAGTAGGAAATTGAACTTAGATATCATCTTGTCAGATGCTTAATGTTCTTCCTCCTGTCACTTTGGATAGGCCCAATTTG
echTel1(Tenrec      )    TGTTTATGACAGAAAGGAAAATTATCTTCTGCAGGTATAAATCAGGTAAAGAGTAGGAAATTGAACTTAGATATCATCTTGTCAGATGCTTAATGTTCTTCCTCCTGTCACTTTGGATAGGCCCAATTTG
dasNov2(Armadillo   )    TGTTTATGACAGAAAGGAAAATTATCTTCTGCAGGTATAAATCAGGTAAAGAGTAGGAAATTGAACTTAGATATCATCTTGTCAGATGCTTAATGTTCTTCCTCCTGTCACTTTGGATAGGCCCAATTTG
choHof1(Sloth       )    TGTTTATGACAGAAAGGAAAATTATCTTCTGCAGGTATAAATCAGGTAAAGAGTAGGAAATTGAACTTAGATATCATCTTGTCAGATGCTTAATGTTCTTCCTCCTGTCACTTTGGATAGGCCCAATTTG
monDom4(Opossum     )    TGTTTATGACAGAAAGGAAAATTATCTTCTGCAGGTATAAATCAGGTAAAGAGTAGGAAATTGAACTTAGATATCATCTTGTCAGATGCTTAATGTTCTTCCTCCTGTCACTTTGGATAGGCCCAATTTG
ornAna1(Platypus    )    TGTTTATGACAGAAAGGAAAATTATCTTCTGCAGGTATAAATCAGGTAAAGAGTAGGAAATTGAACTTAGATATCATCTTGTCAGATGCTTAATGTTCTTCCTCCTGTCACTTTGGATAGGCCCAATTTG
galGal3(Chicken     )    TGTTTATGACAGAAAGGAAAATTATCTTCTGCAGGTATAAATCAGGTAAAGAGTAGGAAATTGAACTTAGATATCATCTTGTCAGATGCTTAATGTTCTTCCTCCTGTCACTTTGGATAGGCCCAATTTG
taeGut1(Zebra finch )    TGTTTATGACAGAAAGGAAAATTATCTTCTGCAGGTATAAATCAGGTAAAGAGTAGGAAATTGAACTTAGATATCATCTTGTCAGATGCTTAATGTTCTTCCTCCTGTCACTTTGGATAGGCCCAATTTG
anoCar1(Lizard      )    TGTTTATGACAGAAAGGAAAATTATCTTCTGCAGGTATAAATCAGGTAAAGAGTAGGAAATTGAACTTAGATATCATCTTGTCAGATGCTTAATGTTCTTCCTCCTGTCACTTTGGATAGGCCCAATTTG
xenTro2(X.tropicalis)    TGTTTATGACAGAAAGGAAAATTATCTTCTGCAGGTATAAATCAGGTAAAGAGTAGGAAATTGAACTTAGATATCATCTTGTCAGATGCTTAATGTTCTTCCTCCTGTCACTTTGGATAGGCCCAATTTG
tetNig1(Tetraodon   )    TCTTTATGACAGAGAGGAAAATGATCTGCTGCAGGTATAAATCAGGTGAGGAGCAGGAAATTGAACTTAGATATCATCTTGTCAGATGCTTAATGCTCTTCCTTCTGTCACATTCGATAGGACCAATTTG
fr2    (Fugu        )    TCTTTATGACAGAGAGGAAAATGATCTGCTGCAGGTATAAATCAGGTGAGGAGCAGGAAATTGAACTTAGATATCATCTTGTCAGATGCTTAATGCTCTTCCTCCTGTCACATTCGATAGGACCAATTTG
gasAcu1(Stickleback )    TCTTTATGACAGAAAGGAAAATGATCTGCTGCAGGTATAAATCAGGTGAGGAGAAGGAAATTGAACTTAGATATCATCTTGTCAGATGCTTAATGCTCTTCCTCCTGTCACATTCGATAGGACCACTTTG
oryLat2(Medaka      )    TCTTTATGACAGAAAGGAAAATGATCTGCTGCAGATATAAATCAGGTGAGGGGTAGGAAATTGAACTTAGATATCATCTTGTCAGATGCTTAATGCTCTTCCTCCTGTCACATTCGATAGGACCAATTTG
danRer5(Zebrafish   )    TCTTTATGACAGAGAGGAAAATGATGTGCTGCAGGTATATATCA-GCGCAGAAAAGGAAATTGAACGCAGATATCATCTTGTCAGATGGTTAATGCTCTTCCCCCTGTCACATTCGATAGCACCAATTTG
                         * *********** ******** ** * ****** **** **** *    *   ************  ******************** ****** ******  ******* ** *****  *** ****
chr2:176646581-176646681
103
40	missing: felCat3, gasAcu1, oryLat2, petMar1
0.83
hg18   (Human       )    AATGTTATTTGAGAACCATCACAATGCGT--AAACTTGCAAATTGCCCAGCTTGTATCTGAATTAATACCTCATTCATCATCATTATGGGTTGATAAGTTAAT
panTro2(Chimp       )    AATGTTATTTGAGAACCATCAGAATGCGT--AAACTTGCAAATTGCCCAGCTTGTATCTGAATTAATACCTCATTCATCATCATTATGGGTTGATAAGTTAAT
gorGor1(Gorilla     )    AATGTTATTTGAGAACCATCAGAATGCGT--AAACTTGCAAATTGCCCAGCTTGTATCTGAATTAATACCTCATTCATCATCATTATGGGTTGATAAGTTAAT
ponAbe2(Orangutan   )    AATGTTATTTGAGAACCATCAGAATGCGT--AAACTTGCAAATTGCCCAGCTTGTATCTGAATTAATACCTCATTCATCATCATTATGGGTTGATAAGTTAAT
rheMac2(Rhesus      )    AATGTTATTTGAGAACCATCAGAATGCGT--AAACTTGCAAATTGCCCAGCTTGTATCTGAATTAATACCTCATTCATCATCATTATGGGTTGATAAGTTAAT
calJac1(Marmoset    )    AATGTTATTTGAGAACCATCAGAATGCGT--AAACTTGCAAATTGCCCAGCTTGTATCTGAATTAATACCTCATTCATCATCATTATGGGTTGATAAGTTAAT
tarSyr1(Tarsier     )    AATGTTATTTGAGAACCATCAGAATGCGT--AAACTTGCAAATTGCCCAGCTTGTATCTGAATTAATACCTCATTCATCATCATTATGGGTTGATAAGTTAAT
micMur1(Mouse Lemur )    AATGTTATTTGAGAACCATCAGAATGCGT--AAACTTGCAAATTGCCCAGCTTGTATCTGAATTAATACCTCATTCATCATCATTATGGGTTGATAAGTTAAT
otoGar1(Bushbaby    )    AATGTTATTTGAGAACCATCAGAATGCGT--AAACTTGCAAATTGCCCAGCTTGTATCTGAATTAATACCTCATTCATCATCATTATGGGTTGATAAGTTAAT
tupBel1(TreeShrew   )    AATGTTATTTGAGAACCATCAGAATGCGT--AAACTTGCAAATTGCCCAGCTTGTATCTGAATTAATACCTCATTCATCATCATTATGGGTTGATAAGTTAAT
mm9    (Mouse       )    AATGTTATTTGAGAACCATCAGAATGCGT--AAACTTGCAAATTGCCCAGCTTGTATCTGAATTAATACCTCATTCATCATCATTATGGGTTGATAAGTTAAT
rn4    (Rat         )    AATGTTATTTGAGAACCATCAGAATGCGT--AAACTTGCAAATTGCCCAGCTTGTATCTGAATTAATACCTCATTCATCATCATTATGGGTTGATAAGTTAAT
dipOrd1(Kangaroo Rat)    AATGTTATTTGAGAACCATCAGAATGCGT--AAACTTGCAAATTGCCCAGCTTGTATCTGAATTAATACCTCATTCATCATCATTATGGGTTGATAAGTTAAT
cavPor3(Guinea Pig  )    AATGTTATTTGAGAACCATCAGAATGCGT--AAACTTGCAAATTGCCCAGCTTGTATCTGAATTAATACCTCATTCATCATCATTATGGGTTGATAAGTTAAT
speTri1(Squirrel    )    AATGTTATTTGAGAACCATCAGAATGCGT--AAACTTGCAAATTGCCCAGCTTGTATCTGAATTAATACCTCATTCATCATCATTATGGGTTGATAAGTTAAT
oryCun1(Rabbit      )    AATGTTATTTGAGAACCATCAGAATGCGT--AAACTTGCAAATTGCCCAGCTTGTATCTGAATTAATACCTCATTCATCATCATTATGGGTTGATAAGTTAAT
ochPri2(Pika        )    AATGTTATTTGAGAACCATCAGAATGCGT--AAACTTGCAAATTGCCCAGCTTGTATCTGAATTAATACCTCATTCATCATCATTATGGGTTGATAAGTTAAT
vicPac1(Alpaca      )    AATGTTATTTGAGAACCATCAGAATGCGT--AAACTTGCAAATTGCCCAGCTTGTATCTGAATTAATACCTCATTCATCATCATTATGGGTTGATAAGTTAAT
turTru1(Dolphin     )    AATGTTATTTGAGAACCATCAGAATGCGT--AAACTTGCAAATTGCCCAGCTTGTATCTGAATTAATACCTCATTCATCATCATTATGGGTTGATAAGTTAAT
bosTau4(Cow         )    AATGTTATTTGAGAACCATCAGAATGCGT--AAACTTGCAAATTGCCCAGCTTGTATCTGAATTAATACCTCATTCATCATCATTATGGGTTGATAAGTTAAT
equCab2(Horse       )    AATGTTATTTGAGAACCATCAGAATGCGT--AAACTTGCAAATTGCCCAGCTTGTATCTGAATTAATACCTCATTCATCATCATTATGGGTTGATAAGTTAAT
canFam2(Dog         )    AATGTTATTTGAGAACCATCAGAATGCGT--AAACTTGCAAATTGCCCAGCTTGTATCTGAATTAATACCTCATTCATCATCATTATGGGTTGATAAGTTAAT
myoLuc1(Microbat    )    AATGTTATTTGAGAACCATCAGAATGCGT--AAACTTGCAAATTGCCCAGCTTGTATCTGAATTAATACCTCATTCATCATCATTATGGGTTGATAAGTTAAT
pteVam1(Megabat     )    AATGTTATTTGAGAACCATCAGAATGCGT--AAACTTGCAAATTGCCCAGCTTGTATCTGAATTAATACCTCATTCATCATCATTATGGGTTGATAAGTTAAT
eriEur1(Hedgehog    )    AATGTTATTTGAGAACCATCAGAATGCGT--AAACTTGCAAATTGCCCAGCTTGTATCTGAATTAATACCTCATTCATCATCATTATGGGTTGATAAGTTAAT
sorAra1(Shrew       )    AATGTTATTTGAGAACCATCAGAATGCGT--AAACTTGCAAATTGCCCAGCTTGTATCTGAATTAATACCTCATTCATCATCATTATGGGTTGATAAGTTAAT
loxAfr2(Elephant    )    AATGTTATTTGAGAACCATCAAAATGCGT--AAACTTGCAAATTGCCCAGCTTGTATCTGAATTAATACCTCATTCATCATCATTATGGGTTGATAAGTTAAT
proCap1(Rock hyrax  )    AATGTTATTTGAGAACCATCAGAATGCGT--AAACTTGCAAATTGCCCAGCTTGTATCTGAATTAATACCTCATTCATCATCATTATGGGTTGATAAGTTAAT
echTel1(Tenrec      )    AATGTTATTTGAGAACCATCAGAATGCGT--AAACTTGCAAATTGCCCAGCTTGTATCTGAATTAATACCTCATTCATCATCATTATGGGTTGATAAGTTAAT
dasNov2(Armadillo   )    AATGTTATTTGAGAACCATCAGAATGCGT--AAACTTGCAAATTGCCCAGCTTGTATCTGAATTAATACCTCATTCATCATCATTATGGGTTGATAAGTTAAT
choHof1(Sloth       )    AATGTTATTTGAGAACCATCAGAATGCGT--AAACTTGCAAATTGCCCAGCTTGTATCTGAATTAATACCTCATTCATCATCATTATGGGTTGATAAGTTAAT
monDom4(Opossum     )    AATGTTATTTGAGAACCATCAGAATGCGT--AAACTTGCAAATTGCCCAGCTTGTATCTGAATTAATACCTCATTCATCATCATTATGGGTTGATAAGTTAAT
ornAna1(Platypus    )    AATGTTATTTGAGAACCATCAGAATGCGT--AAACTTGCAAATTGCCCAGCTTGTATCTGAATTAATACCTCATTCATCATCATTATGGGTTGATAAGTTAAT
galGal3(Chicken     )    AATGTTATTTGAGAACCATCAGAATGCGT--AAACTTGCAAATTGCCCAGCTTGTATCTGAATTAATACCTCATTCATCATCATTATGGGTTGATAAGTTAAT
taeGut1(Zebra finch )    AATGTTATTTGAGAACCATCAGAATGCGT--AAACTTGCAAATTGCCCAGCTTGTATCTGAATTAATACCTCATTCATCATCATTATGGGTTGATAAGTTAAT
anoCar1(Lizard      )    AATGTTATTTGAGAACCATCAGAATGCGT--AAACTTGCAAATTGCCCAGCTTGTATCTGAATTAATACCTCATTCATCATCATTATGGGTTGATAAGTTAAT
xenTro2(X.tropicalis)    AATGTTATTTGAAAAGCATCAGAATGCGC--ACACTTGCAAATTGCCCAGCTTGTATGTGAATTAATACCTCATTCATCATCATTATGGGCTGATAAGTTAAT
tetNig1(Tetraodon   )    AATGTTATTTGAGAACCATCAAAACGAGCAAAAAATTGCAAATTGGCCAGCTTGTATCTGAATTAATACCTCATTCATCATCATTATGAGCTGATAAGTTAAT
fr2    (Fugu        )    AATGTTATTTGAGAACCATCAAAACGCGCAAAAAATTGCAAATTGGCCAGCTTGTATCTGAATTAATATCCCATTCATCATCATTATGAGTTGATAAGTTAAT
danRer5(Zebrafish   )    AATGTTATTTGAGAACTATCAAAATGTGC--AGACTTGCAAATTGCCCAGCTTGTATCTGAATTACTACCCCATTCATCATCATTATGGGTTGATAAGTTAAT
                         ************ **  **** ** * *   * * ********** *********** ******* ** * ***************** * ************
chr2:176648610-176648893
286
42	missing: felCat3, petMar1
0.80
hg18   (Human       )    GTCCTCCCTGCAGCAGCTGTCACCCTGCATTACT-CGCAGTCAGCTAAATGAAACATTATTCTAAACATATGCATCGTAATCAGTTCGGTCACACTTACAAGAACACGCGTTAATAAGGCAATCAATCACCCTGGAACAAGCAAGTTGTTCTGTAACAGCTCATAAACAGTGTGTAATGAAGAATTGGAGGTTACCGTGACAT-GCGTTGATCAGATAATCAATGTCAAAGATGCGATGAATGTCAGTAAATGTAGTTTTCATGTCGTTTCTATAAAATCTTCAAT
panTro2(Chimp       )    GTCCTCCCTGCAGCAGCTGTCACCCTGCATTACT-CGCAGTCAGCTAAATGAAACATTATTCTAAACATATGCATCGTAATCAGTTCGGTCACACTTACAAGAACACGCGTTAATAAGGCAATCAATCACCCTGGAACAAGCAAGTTGTTCTGTAACAGCTCATAAACAGTGTGTAATGAAGAATTGGAGGTTACCGTGACAT-GCGTTGATCAGATAATCAATGTCAAAGATGCGATGAATGTCAGTAAATGTAGTTTTCATGTCGTTTCTATAAAATCTTCAAT
gorGor1(Gorilla     )    GTCCTCCCTGCAGCAGCTGTCACCCTGCATTACT-CGCAGTCAGCTAAATGAAACATTATTCTAAACATATGCATCGTAATCAGTTCGGTCACACTTACAAGAACACGCGTTAATAAGGCAATCAATCACCCTGGAACAAGCAAGTTGTTCTGTAACAGCTCATAAACAGTGTGTAATGAAGAATTGGAGGTTACCGTGACAT-GCGTTGATCAGATAATCAATGTCAAAGATGCGATGAATGTCAGTAAATGTAGTTTTCATGTCGTTTCTATAAAATCTTCAAT
ponAbe2(Orangutan   )    GTCCTCCCTGCAGCAGCTGTCACCCTGCATTACT-CGCAGTCAGCTAAATGAAACATTATTCTAAACATATGCATCGTAATCAGTTCGGTCACACTTACAAGAACACGCGTTAATAAGGCAATCAATCACCCTGGAACAAGCAAGTTGTTCTGTAACAGCTCATAAACAGTGTGTAATGAAGAATTGGAGGTTACCGTGACAT-GCGTTGATCAGATAATCAATGTCAAAGATGCGATGAATGTCAGTAAATGTAGTTTTCATGTCGTTTCTATAAAATCTTCAAT
rheMac2(Rhesus      )    GTCCTCCCTGCAGCAGCTGTCACCCTGCATTACT-CGCAGTCAGCTAAATGAAACATTATTCTAAACATATGCATCGTAATCAGTTCGGTCACACTTACAAGAACACGCGTTAATAAGGCAATCAATCACCCTGGAACAAGCAAGTTGTTCTGTAACAGCTCATAAACAGTGTGTAATGAAGAATTGGAGGTTACCGTGACAT-GCGTTGATCAGATAATCAATGTCAAAGATGCGATGAATGTCAGTAAATGTAGTTTTCATGTCGTTTCTATAAAATCTTCAAT
calJac1(Marmoset    )    GTCCTCCCTGCAGCAGCTGTCACCCTGCATTACT-CGCAGTCAGCTAAATGAAACATTATTCTAAACATATGCATCGTAATCAGTTCGGTCACACTTACAAGAACACGCGTTAATAAGGCAATCAATCACCCTGGAACAAGCAAGTTGTTCTGTAACAGCTCATAAACAGTGTGTAATGAAGAATTGGAGGTTACCGTGACAT-GCGTTGATCAGATAATCAATGTCAAAGATGCGATGAATGTCAGTAAATGTAGTTTTCATGTCGTTTCTATAAAATCTTCAAT
tarSyr1(Tarsier     )    GTCCTCCCTGCAGCAGCTGTCACCCTGCATTACT-CGCAGTCAGCTAAATGAAACATTATTCTAAACATATGCATCGTAATCAGTTCGGTCACACTTACAAGAACACGCGTTAATAAGGCAATCAATCACCCTGCAACAAGCAAGTTGTTCTGTAACAGCTCATAAACAGTGTGTAATGAAGAATTGGAGGTTACCGTGACAT-GCGTTGATCAGATAATCAATGTCAAAGATGCGATGAATGTCAGTAAATGTAGTTTTCATGTCGTTTCTATAAAATCTTCAAT
micMur1(Mouse Lemur )    GTCCTCCCTGCAGCAGCTGTCACCCTGCATTACT-CGCAGTCAGCTAAATGAAACATTATTCTAAACATATGCATCGTAATCAGTTCGGTCACACTTACAAGAACACGCGTTAATAAGGCAATCAATCACCCTGGAACAAGCAAGTTGTTCTGTAACAGCTCATAAACAGTGTGTAATGAAGAATTGGAGGTTACCGTGACAT-GCGTTGATCAGATAATCAATGTCAAAGATGCGATGAATGTCAGTAAATGTAGTTTTCATGTCGTTTCTATAAAATCTTCAAT
otoGar1(Bushbaby    )    GTCCTCCCTGCAGCAGCTGTCACCCTGCATTACT-CGCAGTCAGCTAAATGAAACATTATTCTAAACATATGCATCGTAATCAGTTCGGTCACACTTACAAGAACACGCGTTAATAAGGCAATCAATCACCCTGGAACAAGCAAGTTGTTCTGTAACAGCTCATAAACAGTGTGTAATGAAGAATTGGAGGTTACCGTGACAT-GCGTTGATCAGATAATCAATGTCAAAGATGCGATGAATGTCAGTAAATGTAGTTTTCATGTCGTTTCTATAAAATCTTCAAT
tupBel1(TreeShrew   )    GTCCTCCCTGCAGCAGCTGTCACCCTGCATTACTCCGCAGTCAGCTAAATGAAACATTATTCTAAACATATGCATCGTAATCAGTTCGGTCACACTTACAAGAACACGCGTTAATAAGGCAATCAATCACCCTGGAACAAGCAAGTTGTTCTGTAACAGCTCATAAACAGTGTGTAATGAAGAATTGGAGGTTACCGTGACAT-GCGTTGATCAGATAATCAATGTCAAAGATGCGATGAATGTCAGTAAATGTAGTTTTCATGTCGTTTCTATAAAATCTTCAAT
mm9    (Mouse       )    GTCCTCCCTGCAGCAGCTGTCACCCTGCATTACT-CGCAGTCAGCTAAATGAAACATTATTCTAAACATATGCATCGTAATCAGTTCGGTCACACTTACAAGAACACGCGTTAATAAGGCAATCAATCACCCTGGAACAAGCAAGTTGTTCTGTAACAGCTCATAAACAGTGTGTAATGAAGAATTGGAGGTTACCGTGACAT-GCGTTGATCAGATAATCAATGTCAAAGATGCGATGAATGTCAGTAAATGTAGTTTTCATGTCGTTTCTATAAAATCTTCAAT
rn4    (Rat         )    GTCCTCCCTGCAGCAGCTGTCACCCTGCATTACT-CGCAGTCAGCTAAATGAAACATTATTCTAAACATATGCATCGTAATCAGTTCGGTCACACTTACAAGAACACGCGTTAATAAGGCAATCAATCACCCTGGAACAAGCAAGTTGTTCTGTAACAGCTCATAAACAGTGTGTAATGAAGAATTGGAGGTTACCGTGACAT-GCGTTGATCAGATAATCAATGTCAAAGATGCGATGAATGTCAGTAAATGTAGTTTTCATGTCGTTTCTATAAAATCTTCAAT
dipOrd1(Kangaroo Rat)    GTCCTCCCTGCAGCAGCTGTCACCCTGCATTACT-CGCAGTCAGCTAAATGAAACATTATTCTAAACATATGCATCGTAATCAGTTCGGTCACACTTACAAGAACACGCGTTAATAAGGCAATCAATCACCCTGGAACAAGCAAGTTGTTCTGTAACAGCTCATAAACAGTGTGTAATGAAGAATTGGAGGTTACCGTGACAT-GCGTTGATCAGATAATCAATGTCAAAGATGCGATGAATGTCAGTAAATGTAGTTTTCATGTCGTTTCTATAAAATCTTCAAT
cavPor3(Guinea Pig  )    GTCCTCCCTGCAGCAGCTGTCACCCTGCATTACT-CGCAGTCAGCTAAATGAAACATTATTCTAAACATATGCATCGTAATCAGTTCGGTCACACTTACAAGAACACGCGTTAATAAGGCAATCAATCACCCTGGAACAAGCAAGTTGTTCTGTAACAGCTCATAAACAGTGTGTAATGAAGAATTGGAGGTTACCGTGACAT-GCGTTGATCAGATAATCAATGTCAAAGATGCGATGAATGTCAGTAAATGTAGTTTTCATGTCGTTTCTATAAAATCTTCAAT
speTri1(Squirrel    )    GTCCTCCCTGCAGCAGCTGTCACCCTGCATTACT-CGCAGTCAGCTAAATGAAACATTATTCTAAACATATGCATCGTAATCAGTTCGGTCACACTTACAAGAACACGCGTTAATAAGGCAATCAATCACCCTGGAACAAGCAAGTTGTTCTGTAACAGCTCATAAACAGTGTGTAATGAAGAATTGGAGGTTACCGTGACAT-GCGTTGATCAGATAATCAATGTCAAAGATGCGATG-ATGTCAGTAAATGTAG-TTTCATGTCGGTTCTATAAATTTAAAAAT
oryCun1(Rabbit      )    GTCCTCCCTGCAGCAGCTGTCACCCTGCATTACT-CGCAGTCAGCTAAATGAAACATTATTCTAAACATATGCATCGTAATCAGTTCGGTCACACTTACAAGAACACGCGTTAATAAGGCAATCAATCACCCTGGAACAAGCAAGTTGTTCTGTAACAGCTCATAAACAGTGTGTAATGAAGAATTGGAGGTTACCGTGACAT-GCGTTGATCAGATAATCAATGTCAAAGATGCGATGAATGTCAGTAAATGTAGTTTTCATGTCGTTTCTATAAAATCTTCAAT
ochPri2(Pika        )    GTCCTCCCTGCAGCAGCTGTCACCCTGCATTACT-CGCAGTCAGCTAAATGAAACATTATTCTAAACATATGCATCGTAATCAGTTCGGTCACACTTACAAGAACACGCGTTAATAAGGCAATCAATCACCCTGGAACAAGCAAGTTGTTCTGTAACAGCTCATAAACAGTGTGTAATGAAGAATTGGAGGTTACCGTGACAT-GCGTTGATCAGATAATCAATGTCAAAGATGCGATGAATGTCAGTAAATGTAGTTTTCATGTCGTTTCTATAAAATCTTCAAT
vicPac1(Alpaca      )    GTCCTCCCTGCAGCAGCTGTCACCCTGCATTACT-CGCAGTCAGCTAAATGAAACATTATTCTAAACATATGCATCGTAATCAGTTCGGTCACACTTACAAGAACACGCGTTAATAAGGCAATCAATCACCCTGGAACAAGCAAGTTGTTCTGTAACAGCTCATAAACAGTGTGTAATGAAGAATTGGAGGTTACCGTGACAT-GCGTTGATCAGATAATCAATGTCAAAGATGCGATGAATGTCAGTAAATGTAGTTTTCATGTCGTTTCTATAAAATCTTCAAT
turTru1(Dolphin     )    GTCCTCCCTGCAGCAGCTGTCACCCTGCATTACT-CGCAGTCAGCTAAATGAAACATTATTCTAAACATATGCATCGTAATCAGTTCGGTCACACTTACAAGAACACGCGTTAATAAGGCAATCAATCACCCTGGAACAAGCAAGTTGTTCTGTAACAGCTCATAAACAGTGTGTAATGAAGAATTGGAGGTTACCGTGACAT-GCGTTGATCAGATAATCAATGTCAAAGATGCGATGAATGTCAGTAAATGTAGTTTTCATGTCGTTTCTATAAAATCTTCAAT
bosTau4(Cow         )    GTCCTCCCTGCAGCAGCTGTCACCCTGCATTACT-CGCAGTCAGCTAAATGAAACATTATTCTAAACATATGCATCGTAATCAGTTCGGTCACACTTACAAGAACACGCGTTAATAAGGCAATCAATCACCCTGGAACAAGCAAGTTGTTCTGTAACAGCTCATAAACAGTGTGTAATGAAGAATTGGAGGTTACCGTGACAT-GCGTTGATCAGATAATCAATGTCAAAGATGCGATGAATGTCAGTAAATGTAGTTTTCATGTCGTTTCTATAAAATCTTCAAT
equCab2(Horse       )    GTCCTCCCTGCAGCAGCTGTCACCCTGCATTACT-CGCAGTCAGCTAAATGAAACATTATTCTAAACATATGCATCGTAATCAGTTCGGTCACACTTACAAGAACACGCGTTAATAAGGCAATCAATCACCCTGGAACAAGCAAGTTGTTCTGTAACAGCTCATAAACAGTGTGTAATGAAGAATTGGAGGTTACCGTGACAT-GCGTTGATCAGATAATCAATGTCAAAGATGCGATGAATGTCAGTAAATGTAGTTTTCATGTCGTTTCTATAAAATCTTCAAT
canFam2(Dog         )    GTCCTCCCTGCAGCAGCTGTCACCCTGCATTACT-CGCAGTCAGCTAAATGAAACATTATTCTAAACATATGCATCGTAATCAGTTCGGTCACACTTACAAGAACACGCGTTAATAAGGCAATCAATCACCCTGGAACAAGCAAGTTGTTCTGTAACAGCTCATAAACAGTGTGTAATGAAGAATTGGAGGTTACCGTGACAT-GCGTTGATCAGATAATCAATGTCAAAGATGCGATGAATGTCAGTAAATGTAGTTTTCATGTCGTTTCTATAAAATCTTCAAT
myoLuc1(Microbat    )    GTCCTCCCTGCAGCAGCTGTCACCCTGCATTACT-CGCAGTCAGCTAAATGAAACATTATTCTAAACATATGCATCGTAATCAGTTCGGTCACACTTACAAGAACACGCGTTAATAAGGCAATCAATCACCCTGGAACAAGCAAGTTGTTCTGTAACAGCTCATAAACAGTGTGTAATGAAGAATTGGAGGTTACCGTGACAT-GCGTTGATCAGATAATCAATGTCAAAGATGCGATGAATGTCAGTAAATGTAGTTTTCATGTCGTTTCTATAAAATCTTCAAT
pteVam1(Megabat     )    GTCCTCCCTGCAGCAGCTGTCACCCTGCATTACT-CGCAGTCAGCTAAATGAAACATTATTCTAAACATATGCATCGTAATCAGTTCGGTCACACTTACAAGAACACGCGTTAATAAGGCAATCAATCACCCTGGAACAAGCAAGTTGTTCTGTAACAGCTCATAAACAGTGTGTAATGAAGAATTGGAGGTTACCGTGACAT-GCGTTGATCAGATAATCAATGTCAAAGATGCGATGAATGTCAGTAAATGTAGTTTTCATGTCGTTTCTATAAAATCTTCAAT
eriEur1(Hedgehog    )    GTCCTCCCTGCAGCAGCTGTCACCCTGCATTACT-CGCAGTCAGCTAAATGAAACATTATTCTAAACATATGCATCGTAATCAGTTCGGTCACACTTACAAGAACACGCGTTAATAAGGCAATCAATCACCCTGGAACAAGCAAGTTGTTCTGTAACAGCTCATAAACAGTGTGTAATGAAGAATTGGAGGTTACCGTGACAT-GCGTTGATCAGATAATCAATGTCAAAGATGCGATGAATGTCAGTAAATGTAGTTTTCATGTCGTTTCTATAAAATCTTCAAT
sorAra1(Shrew       )    GTCCTCCCTGCAGCAGCTGTCACCCTGCATTACT-CGCAGTCAGCTAAATGAAACATTATTCTAAACATATGCATCGTAATCAGTTCGGTCACACTTACAAGAACACGCGTTAATAAGGCAATCAATCACCCTGGAACAAGCAAGTTGTTCTGTAACAGCTCATAAACAGTGTGTAATGAAGAATTGGAGGTTACCGTGACAT-GCGTTGATCAGATAATCAATGTCAAAGATGCGATGAATGTCAGTAAATGTAGTTTTCATGTCGTTTCTATAAAATCTTCAAT
loxAfr2(Elephant    )    GTCCTCCCTGCAGCAGCTGTCACCCTGCATTACT-CGCAGTCAGCTAAATGAAACATTATTCTAAACATATGCATCGTAATCAGTTCGGTCACACTTACAAGAACACGCGTTAATAAGGCAATCAATCACCCTGGAACAAGCAAGTTGTTCTGTAACAGCTCATAAACAGTGTGTAATGAAGAATTGGAGGTTACCGTGACAT-GCGTTGATCAGATAATCAATGTCAAAGATGCGATGAATGTCAGTAAATGTAGTTTTCATGTCGTTTCTATAAAATCTTCAAT
proCap1(Rock hyrax  )    GTCCTCCCTGCAGCAGCTGTCACCCTGCATTACT-CGCAGTCAGCTAAATGAAACATTATTCTAAACATATGCATCGTAATCAGTTCGGTCACACTTACAAGAACACGCGTTAATAAGGCAATCAATCACCCTGGAACAAGCAAGTTGTTCTGTAACAGCTCATAAACAGTGTGTAATGAAGAATTGGAGGTTACCGTGACAT-GCGTTGATCAGATAATCAATGTCAAAGATGCGATGAATGTCAGTAAATGTAGTTTTCATGTCGTTTCTATAAAATCTTCAAT
echTel1(Tenrec      )    GTCCTCCCTGCAGCAGCTGTCACCCTGCATTACT-CGCAGTCAGCTAAATGAAACATTATTCTAAACATATGCATCGTAATCAGTTCGGTCACACTTACAAGAACACGCGTTAATAAGGCAATCAATCACCCTGGAACAAGCAAGTTGTTCTGTAACAGCTCATAAACAGTGTGTAATGAAGAATTGGAGGTTACCGTGACAT-GCGTTGATCAGATAATCAATGTCAAAGATGCGATGAATGTCAGTAAATGTAGTTTTCATGTCGTTTCTATAAAATCTTCAAT
dasNov2(Armadillo   )    GTCCTCCCTGCAGCAGCTGTCACCCTGCATTACT-CGCAGTCAGCTAAATGAAACATTATTCTAAACATATGCATCGTAATCAGTTCGGTCACACTTACAAGAACACGCGTTAATAAGGCAATCAATCACCCTGGAACAAGCAAGTTGTTCTGTAACAGCTCATAAACAGTGTGTAATGAAGAATTGGAGGTTACCGTGACAT-GCGTTGATCAGATAATCAATGTCAAAGATGCGATGAATGTCAGTAAATGTAGTTTTCATGTCGTTTCTATAAAATCTTCAAT
choHof1(Sloth       )    GTCCTCCCTGCAGCAGCTGTCACCCTGCATTACT-CGCAGTCAGCTAAATGAAACATTATTCTAAACATATGCATCGTAATCAGTTCGGTCACACTTACAAGAACACGTGTTAATAAGGCAATCAATCACCCTGGAACAAGCAAGTTGTTCTGTAACAGCTCATAAACAGTGTGTAATGAAGAATTGGAGGTTACCGTGACAT-GCGTTGATCAGATAATCAATGTCAAAGATGCGATGAATGTCAGTAAATGTAGTTTTCATGTCGTTTCTATAAAATCTTCAAT
monDom4(Opossum     )    GTCCTCCCTGCAGCAGCTGTCACCCTGCATTATT-CGCAGTCAGCTAAATGAAACATTATTCTAAACATATGCATCGTAATCAGTTCGGTCACACTTACAAGAACACGCGTTAATAAGGCAATCAATCACCCTGGAACAAGCAAGTTGTTCTGTAACAGCTCATAAACAGTGTGTAATGAAGAATTGGAGGTTAGCATGACAT-GCGTTGATCAGATAATCAATGTCAAAGATGCGATGAATGTCAGTAAATGTAGTTTTCATGTCGTTTCTATAAAATCTTCAAT
ornAna1(Platypus    )    GTCCTCCCTGCAGCAGCTGTCACCCTGCATTATT-CGCAGTCAGCTAAATGAAACATTATTCTAAACATATGCATCGTAATCAGTTCGGTCACACTTACAAGAACACGCGTTAATAAGGCAATCAATCACCCTGGAACAAGCAAGTTGTTCTGTAACAGCTCATAAACAGTGTGTAATGAAGAATTGGAGGTTAGCATGACAT-GCGTTGATCAGATAATCAATGTCAAAGATGCGATGAATGTCAGTAAATGTAGTTTTCATGTCGTTTCTATAAAATCTTCAAT
galGal3(Chicken     )    GTCCTCCCCGCAGCAGCTGTCACCCTGCATTATT-CGCAGTCAGCTAAATGAAACATTATTCTAAACATATGCATCGTAATCAGTTCGGTCACACTTACAAGAACACGCGTTAATAAGGCAATCAATCACCCTGGAACAAGCAAGTTCTTCTGTAACAGCTCATAAACAGTGTGTAATGAAGAATTGGAGGTTAGCATGACAT-GCGTTGATCAGATAATCAATGTCAAAGATGCGATGAATGTCAGTAAATGTAGTTTTCATGTCGTTTCTATAAAATCTTCAAT
taeGut1(Zebra finch )    GTCCTCCCCGCAGCAGCTGTCACCCTGCATTATT-CGCAGTCAGCTAAATGAAACATTATTCTAAACATATGCATCGTAATCAGTTCGGTCACACTTACAAGAACACGCGTTAATAAGGCAATCAATCACCCTGGAACAAGCAAGTTCTTCTGTAACAGCTCATAAACAGTGTGTAATGAAGAATTGGAGGTTAGCATGACAT-GCGTTGATCAGATAATCAATGTCAAAGATGCGATGAATGTCAGTAAATGTAGTTTTCATGTCGTTTCTATAAAATCTTCAAT
anoCar1(Lizard      )    GTCCTCCCTGCAGCAGCTGTCACCCTGCATTATT-CGCAGTCAGCTAAATGAAACATTATTCTAAACATATGCATCGTAATCAGTTCGGTCACACTTACAAGAACACGCGTTAATAAGGCAATCAATCACCCTGGAACAAGCAAGTTCTTCTGTAACAGCTCATAAACAGTGTGTAATGAAGAATTGGAGGTTAGCATGACAT-GCGTTGATCAGATAATCAATGTCAAAGATGCGATGAATGTCAGTAAATGTAGTTTTCATGTCGTTTCTATAAAATCTTCAAT
xenTro2(X.tropicalis)    GTCCTCCCTGCAGCAGCTGTCACCCTGCATTATT-CGCAGTCAGCTAAATGAAACATTATTCTAAACATATGCATCGTAATCAGTTCGGTCACACTTACAAGAACACGCGTTAATAAGGCAATCAATCACCCTGGAACCAGCAAGTTGTTCTGTAACAGCTCATAAACAGTGTGTAATGAAGAATTGGAGGTTGGCATGACAT-GCGCTGATCAGATAATCAATGTCAAAGATGCGATGAATGTCAGTGAATGTAGTTTTCATGTCGTTTCTATAAAATCTTCAAT
tetNig1(Tetraodon   )    GTCCT-CCCGCAGCAGCTGTCACCCCGCATTACT-CGCAGTCAGCTAAATGAAACATTATTCTAAACATATGCATCGTAATCAGTCCGGTCACACTTACAAGAACACGCGTTAATAAGGCAATCAATCACTCTGGAACAAGCAAGTTGTTCTGTAACAGCTCATAAACAGTGTGTAATGAAGAATTGGAGGTTAGCATGACACGGCGCTGATCAGATAATCAATGTCAAAGATGCGATGAATGTCAGTAAATGCACTTTTCATGTCGTTTCTATAAAATCCCCAAT
fr2    (Fugu        )    GTCCT-CCCGCAGCAGCTGTCACCCCGCATTACT-CGCAGTCAGCTAAATGAAACATTATTCTAAACATATGCATCGTAATCAGTCCGGTCACACTTACAAGAACACGCGTTAATAAGGCAATCAATCACTCTGGAACAAGCAAGTTGTTCTGTAACAGCTCATAAACAGTGTGTAATGAAGAATTGGAGGTTAGCATGACACGGCGCTGATCAGATAATCAATGTCAAAGATGCGATGAATGTCAGTAAATGCACTTTTCATGTCGTTTCTATAAAATCCTCAAT
gasAcu1(Stickleback )    GTCCT-CCCACAGCAGCTGTCACCCTACATTACT-CGCAGTCAGCTAAATGAAACATTATTCTAAACATATGCATCGTAATCAGTCCGGTCACACTTACAAGAACACGCGTTAATAAGGCAATCAATCACTCTGAAACAAGCAAGTTGTTCTGTAACAGCTCATAAACAGTGTGTAATGAAGAATTGGAGGTTAGCATGACACGGCGCTGATCAGATAATCAATGTCAAAGATGCGATGAATGTCAGTAAATGCAGTTTTCATGTCGTTTCTATAAAATCCTCAAT
oryLat2(Medaka      )    GTCCT-CCCGCAGCAGCTGTCACCCTGCATTACT-CGCAGTCAGTTTAACGGTGTATTATTCCAAACATATGCATTTTAATCAGCTTGGTCACACTTACAAGAGCTCCAGTTAATAAGCACATCCATCAAACTGGAACAAGCAAGTTGTTCTGTAACAGCTCATAAACAGTGTGTAATGAAGAATTGGAGGTTACCATGACACGGCGCTGATCAGATAATCAATGTCAAAGATGCGATGAATGTCAGTAAATGTGCTTTTCATGTCGTTTCTATAAAATCTCCAAT
danRer5(Zebrafish   )    GTCCTCCCCGCAGCAGCTGTCACCTCGCATTACT-CGCAGTCAGCTAAATGAAACATTATTCTAAACATATGCATCGTAATCAGTTCGGTCACACTTACAAGAACACGCGTTAATAAGGCAATCAATCACAGTGGAACAAGCGAGTTGTTCTGCAACAGCTCATAAACAGTGTGTAATGAAGAATTGGAGGTTAGCATGACAC-GCGCTGATCAGATAATCAATGTCAAAGATGCGATGAATGTCAGTAAATGTAGTTTTTATGTCGTTTCTATAAAATCTCCAAT
                         ***** **  **************   ***** * ********* * ** *    ******* ************  *******   **************** * *  *********   *** ****   ** *** *** **** ***** ***************************************  * *****  *** ******************************* ******** ****    *** ****** ********* *    ***
chr3:17567985-17568121
140
40	missing: echTel1, eriEur1, gorGor1, petMar1
0.80
hg18   (Human       )    GGGATCTCATTTTAC-AACATGAGCATTCCTAAGACAT-AAACCATCTGCTACTTGTAGTAACAG-AAAAATCAAATTAATCCATTCTTATCATGCATTCAGATTTTAAAGCAATTAAAGATGCTCTTAGTGTAATCGCA
panTro2(Chimp       )    GGGATCTCATTTTAC-AACATGAGCATTCCTAAGACAT-AAACCATCTGCTACTTGTAGTAACAG-AAAAATCAAATTAATCCATTCTTATCATGCATTCAGATTTTAAAGCAATTAAAGATGCTCTTAGTGTAATCGCA
ponAbe2(Orangutan   )    GGGATCTCATTTTAC-AACATGAGCATTCCTAAGACAT-AAACCATCTGCTACTTGTAGTAACAG-AAAAATCAAATTAATCCATTCTTATCATGCATTCAGATTTTAAAGCAATTAAAGATGCTCTTAGTGTAATCGCA
rheMac2(Rhesus      )    GGGATCTCATTTTAC-AACATGAGCATTCCTAAGACAT-AAACCATCTGCTACTTGTAGTAACAG-AAAAATCAAATTAATCCATTCTTATCATGCATTCAGATTTTAAAGCAATTAAAGATGCTCTTAGTGTAATCGCA
calJac1(Marmoset    )    GGGATCTCATTTTAC-AACATGAGCATTCCTAAGACAT-AAACCATCTGCTACTTGTAGTAACAG-AAAAATCAAATTAATCCATTCTTATCATGCATTCAGATTTTAAAGCAATTAAAGATGCTCTTAGTGTAATCGCA
tarSyr1(Tarsier     )    GGGATCTCATTTTAC-AACATGAGCATTCCTAAGACAT-AAACCATCTGCTACTTGTAGTAACAG-AAAAATCAAATTAATCCATTCTTATCATGCATTCAGATTTTAAAGCAATTAAAGATGCTCTTAGTGTAATCGCA
micMur1(Mouse Lemur )    GGGATCTCATTTTAC-AACATGAGCATTCCTAAGACAT-AAACCATCTGCTACTTGTAGTAACAG-AAAAATCAAATTAATCCATTCTTATCATGCATTCAGATTTTAAAGCAATTAAAGATGCTCTTAGTGTAATCGCA
otoGar1(Bushbaby    )    GGGATCTCATTTTAC-AACATGAGCATTCCTAAGACAT-AAACCATCTGCTACTTGTAGTAACAG-AAAAATCAAATTAATCCATTCTTATCATGCATTCAGATTTTAAAGCAATTAAAGATGCTCTTAGTGTAATCGCA
tupBel1(TreeShrew   )    GGGATCTCATTTTACAAACATGAGCATTCCTGAGACATAAAACCATCTGCTACTTGTAGTAAGAG-AAAAATCAAATTAATCCATTCTTATCATGCATTCAGATTTTAAAGCAATTAAAGATGCTCTTAGTGTAATCGCA
mm9    (Mouse       )    GGGATCTCATTTTAC-AACATGAGCATTCCTAAGACAT-AAACCATCTGCTACTTGTAGTAACAG-AAAAATCAAATTAATCCATTCTTATCATGCATTCAGATTTTAAAGCAATTAAAGATGCTCTTAGTGTAATCGCA
rn4    (Rat         )    GGGATCTCATTTTAC-AACATGAGCATTCCTAAGACAT-AAACCATCTGCTACTTGTAGTAACAG-AAAAATCAAATTAATCCATTCTTATCATGCATTCAGATTTTAAAGCAATTAAAGATGCTCTTAGTGTAATCGCA
dipOrd1(Kangaroo Rat)    GGGATCTCATTTTAC-AACATGAGCATTCCTAAGACAT-AAACCATCTGCTACTTGTAGTAACAG-AAAAATCAAATTAATCCATTCTTATCATGCATTCAGATTTTAAAGCAATTAAAGATGCTCTTAGTGTAATCGCA
cavPor3(Guinea Pig  )    GGGATCTCATTTTAC-AACATGAGCATTCCTAAGACAT-AAACCATCTGCTACTTGTAGTAACAG-AAAAATCAAATTAATCCATTCTTATCATGCATTCAGATTTTAAAGCAATTAAAGATGCTCTTAGTGTAATCGCA
speTri1(Squirrel    )    GGGATCTCATTTTAC-AACATGAGCATTCTTAAGACAT-AAACCATCTGTTACTTGTAGTAACAG-AAAAATCAAATTAATCCATTCTTATCATGCATTCAGATTTTAAAGCAATTAAAGATGTTCTTAGTGTAATCGCA
oryCun1(Rabbit      )    GGGATCTCATTTTAC-AACATGAGCATTCCTAAGACAT-AAACCATCTGCTACTTGTAGTAACAG-AAAAATCAAATTAATCCATTCTTATCATGCATTCAGATTTTAAAGCAATTAAAGATGCTCTTAGTGTAATCGCA
ochPri2(Pika        )    GGGATCTCATTTTAC-AACATGAGCATTCCTAAGACAT-AAACCATCTGCTACTTGTAGTAACAG-AAAAATCAAATTAATCCATTCTTATCATGCATTCAGATTTTAAAGCAATTAAAGATGCTCTTAGTGTAATCGCA
vicPac1(Alpaca      )    GGGATCTCATTTTAC-AACATGAGCATTCCTAAGACAT-AAACCATCTGCTACTTGTAGTAACAG-AAAAATCAAATTAATCCATTCTTATCATGCATTCAGATTTTAAAGCAATTAAAGATGCTCTTAGTGTAATCGCA
turTru1(Dolphin     )    GGGATCTCATTTTAC-AACATGAGCATTCCTAAGACAT-AAACCATCTGCTACTTGTAGTAACAG-AAAAATCAAATTAATCCATTCTTATCATGCATTCAGATTTTAAAGCAATTAAAGATGCTCTCAGTGTAATCGCA
bosTau4(Cow         )    GGGATCTCATTTTAC-AACATGAGCATTCCTAAGACAT-AAACCATCTGCTACTTGTAGTAACAG-AAAAATCAAATTAATCCATTCTTATCATGCATTCAGATTTTAAAGCAATTAAAGATGCTCTTAGTGTAATCGCA
equCab2(Horse       )    GGGATCTCATTTTAC-AACATGAGCATTCCTAAGACAT-AAACCATCTGCTACTTGTAGTAACAG-AAAAATCAAATTAATCCATTCTTATCATGCATTCAGATTTTAAAGCAATTAAAGATGCTCTTAGTGTAATCGCA
felCat3(Cat         )    GGGATCTCATTTTAC-AACATGAGCATTCCTAAGACAT-AAACCATCTGCTACTTGTAGTAACAG-AAAAATCAAATTAATCCATTCTTATCATGCATTCAGATTTTAAAGCAATTAAAGATGCTCTTAGTGTAATCGCA
canFam2(Dog         )    GGGATCTCATTTTAC-AACATGAGCATTCCTAAGACAT-AAACCATCTGCTACTTGTAGTAACAG-AAAAATCAAATTAATCCATTCTTATCATGCATTCAGATTTTAAAGCAATTAAAGATGCTCTTAGTGTAATCGCA
myoLuc1(Microbat    )    GGGATCTCATTTTAC-AACATGAGCATTCCTAAGACAT-AAACCATCTGCTACTTGTAGTAACAG-AAAAATCAAATTAATCCATTCTTATCATGCATTCAGATTTTAAAGCAATTAAAGATGCTCTTAGTGTAATCGCA
pteVam1(Megabat     )    GGGATCTCATTTTAC-AACATGAGCATTCCTAAGACAT-AAACCATCTGCTACTTGTAGTAACAG-AAAAATCAAATTAATCCATTCTTATCATGCATTCAGATTTTAAAGCAATTAAAGATGCTCTTAGTGTAATCGCA
sorAra1(Shrew       )    GGGATCTCATTTTAC-AACATGAGCATTCCTAAGACAT-AAACCATCTGCTACTTGTAGTAACAG-AAAAATCAAATTAATCCATTCTTATCATGCATTCAGATTTTAAAGCAATTAAAGATGCTCTTAGTGTAATCGCA
loxAfr2(Elephant    )    GGGATCTCATTTTAC-AACATGAGCATTCCTAAGACAT-AAACCATCTGCTACTTGTAGTAACAG-AAAAATCAAATTAATCCATTCTTATCATGCATTCAGATTTTAAAGC-ATTAAAGATGCTCTTAGTGTAATCGCA
proCap1(Rock hyrax  )    GGGATCTCATTTTAC--ACATGAGCATCCGT-AGACAT-AAACCATCTGCTACTTGTAGTAACAGAAAAAATCAAATTAATCCATTCTTATCATGCATTCAGATTTTAAAGCAATTAAAGATGCTCTTAGTGTAATCGCA
dasNov2(Armadillo   )    GGGATCTCATTTTAC-AACATGAGCATTCCTAAGACAT-AAACCATCTGCTACTTGTAGTAACAG-AAAAATCAAATTAATCCATTCTTATCATGCATTCAGATTTTAAAGCAATTAAAGATGCTCTTAGTGTAATCGCA
choHof1(Sloth       )    GGGATCTCATTTTAC-AACATGAGCATTCCTAAGACAT-AAACCATCTGCTACTTGTAGTAACAG-AAAAATCAAATTAATCCATTCTTATCATGCATTCAGATTTTAAAGCAATTAAAGATGCTCTTAGTGTAATCGCA
monDom4(Opossum     )    GGGATCTCATTTTAC-AACATGAGCATTCCTAAGACAT-AAACCATCTGCTACTTGTAGTAACAG-AAAAATCAAATTAATCCATTCTTATCATGCATTCAGATTTTAAAGCAATTAAAGATGCTCTTAGTGTAATCGCA
ornAna1(Platypus    )    GGGATCTCATTTTAC-AACATGAGCATTCCTAAGACAT-AAACCATCTGCTACTTGTAGTAACAG-AAAAATCAAATTAATCCATTCTTATCATGCATTCAGATTTTAAAGCAATTAAAGATGCTCTTAGTGTAATCGCA
galGal3(Chicken     )    GGGATCTCATTTTAC-AACATGAGCATTCCTAAGACAT-AAACCATCTGCTACTTGTAGTAACAG-AAAAATCAAATTAATCCATTCTTATCATGCATTCAGATTTTAAAGCAATTAAAGATGCTCTTAGTGTAATCGCA
taeGut1(Zebra finch )    GGGATCTCATTTTAC-AACATGAGCATTCCTAAGACAT-AAACCATCTGCTACTTGTAGTAACAG-AAAAATCAAATTAATCCATTCTTATCATGCATTCAGATTTTAAAGCAATTAAAGATGCTCTTAGTGTAATCGCA
anoCar1(Lizard      )    GGGATCTCATTTTAC-AACATGAGCATTCCTAAGACAT-AAACCATCTGCTACTTGTAGTAACAG-AAAAATCAAATTAATCCATTCTTATCATGCATTCAGATTTTAAAGCAATTAAAGATGCTCTTAGTGTAATCGCA
xenTro2(X.tropicalis)    GGGATCTCATTTTAC-AACATGAGCATTCCTAAGACAT-AAACCATCTGCTACTTGTAGTAACAG-AAAAATCAAATTAATCCATTCTTATCATGCATTCAGATTTTAAAGCAATTAAAGATGCTCTTAGTGTAATCGCA
tetNig1(Tetraodon   )    GGGATCTCATTTTAC-AACATGAGCATTCTGAAGACAT-AAACCATCTGCTACTTGTAGGAACAG-AAAAATCAAATTAATCCATTCTTACCATGTATTCAGATTTTAAAGCAATTAAAGATGTTCTCAGTCTAATCGCA
fr2    (Fugu        )    GGGATCTCATTTTAC-AACATGAGCATTCTGAAGACAT-AAACCATCTGCTACTTGTAGGAACGG-AAAAATCAAATTAATCCATTCTTATCATGTATTCAGATTTTAAAGCAATTAAAGATGTTCTCAGTCTAATCGCA
gasAcu1(Stickleback )    GGGATCTCATTTTAC-AACATGAGCAGTCTGAAGACAT-AAACCATCTGCTACTTGTAGGAACAG-AAAAATCAAATTAATCCATTCTTATCATGCATTCAGATTTTAAAGCAATTAAAGATGTTCTCTGTCTAATCGAA
oryLat2(Medaka      )    GGGATCTCGTTTTAC-AACATGAGCATTCTGAAGACAT-AAACCATCTGCTACTTGTAGGAACAG-AAAAATCAAATTAATCCATTCTTATCATGCATTCAGATTTTAAAGCAATTAAAGATGTTCTCAGTGTAAGCGCA
danRer5(Zebrafish   )    GGGATCTGCTTTTAC-AACATGAGCATTCCTAAGACAT-AAACCATCTGCTACTTGTAGAAACAG-ACAAATCAAATTAATCCGTTCTTATCATGCATTTCGATTTTAAAGCAATTAAAGATGTTCTTTGTCTAATCGCA
                         *******  ******  *********  *   ****** ********** ********* **  * * *************** ****** **** ***  *********** ********** ***  ** *** ** *
chr3:18144654-18144913
275
40	missing: loxAfr2, oryLat2, petMar1, sorAra1
0.80
hg18   (Human       )    ATTTATCATTATATTATGCCTCTGACAGCG-AAACACACCTGTAC----------TTTTT-ATGTAATTTATTGACTGGTT-A-TAGATGCTGTGCGAGAGAGGAAAAAATTAGCGCAGCTTTAATTACTCATGCTGCTGGTTAAAATATTAATGGGGCACAGAGTGTTGCATGCTCATTTCTGTTGATTTTTAATTAGCAGTAATTCATTTTGCACAAAGCATGTTGATGCCTTTGCCGGAGACATTAGCGAAGAA-GCTGAATAAAGATGTTT
panTro2(Chimp       )    ATTTATCATTATATTATGCCTCTGACAGCG-AAACACACCTGTAC----------TTTTT-ATGTAATTTATTGACTGGTT-A-TAGATGCTGTGCGAGAGAGGAAAAAATTAGCGCAGCTTTAATTACTCATGCTGCTGGTTAAAATATTAATGGGGCACAGAGTGTTGCATGCTCATTTCTGTTGATTTTTAATTAGCAGTAATTCATTTTGCACAAAGCATGTTGATGCCTTTGCCGGAGACATTAGCGAAGAA-GCTGAATAAAGATGTTT
gorGor1(Gorilla     )    ATTTATCATTATATTATGCCTCTGACAGCG-AAACACACCTGTAC----------TTTTT-ATGTAATTTATTGACTGGTT-A-TAGATGCTGTGCGAGAGAGGAAAAAATTAGCGCAGCTTTAATTACTCATGCTGCTGGTTAAAATATTAATGGGGCACAGAGTGTTGCATGCTCATTTCTGTTGATTTTTAATTAGCAGTAATTCATTTTGCACAAAGCATGTTGATGCCTTTGCCGGAGACATTAGCGAAGAAGGCTGAATAAAGATGTTT
ponAbe2(Orangutan   )    ATTTATCATTATATTATGCCTCTGACAGCG-AAACACACCTGTAC----------TTTTT-ATGTAATTTATTGACTGGTT-A-TAGATGCTGTGCGAGAGAGGAAAAAATTAGCGCAGCTTTAATTACTCATGCTGCTGGTTAAAATATTAATGGGGCACAGAGTGTTGCATGCTCATTTCTGTTGATTTTTAATTAGCAGTAATTCATTTTGCACAAAGCATGTTGATGCCTTTGCCGGAGACATTAGCGAAGAA-GCTGAATAAAGATGTTT
rheMac2(Rhesus      )    ATTTATCATTATATTATGCCTCTGACAGCG-AAACACACCTGTAC----------TTTTT-ATGTAATTTATTGACTGGTT-A-TAGATGCTGTGCGAGAGAGGAAAAAATTAGCGCAGCTTTAATTACTCATGCTGCTGGTTAAAATATTAATGGGGCACAGAGTGTTGCATGCTCATTTCTGTTGATTTTTAATTAGCAGTAATTCATTTTGCACAAAGCATGTTGATGCCTTTGCCGGAGACATTAGCGAAGAA-GCTGAATAAAGATGTTT
calJac1(Marmoset    )    ATTTATCATTATATTATGCCTCTGACAGCG-AAACACACCTGTAC----------TTTTT-ATGTAATTTATTGACTGGTT-A-TAGATGCTGTGCGAGAGAGGAAAAAATTAGCGCAGCTTTAATTACTCATGCTGCTGGTTAAAATATTAATGGGGCACAGAGTGTTGCATGCTCATTTCTGTTGATTTTTAATTAGCAGTAATTCATTTTGCACAAAGCATGTTGATGCCTTTGCCGGAGACATTAGCGAAGAA-GCTGAATAAAGATGTTT
tarSyr1(Tarsier     )    ATTTATCATTATATTATGCCTCTGACAGCG-AAACACACCTGTAC----------TTTTT-ATGTAATTTATTGACTGGTT-A-TAGATGCTGTGCGCGAGAGGAAAAAATTAGCGCAGCTTTAATTACTCATGCTGCTGGTTAAAATATTAATGGGGCACAGAGTGTTGCATGCTCATTTCTGTTGATTTTTAATTAGCAGTAATTCATTTTGCACAAAGCATGTTGATGCCTTTGCCGGAGACATTAGCGAAGAA-GCTGAATAAAGATGTTT
micMur1(Mouse Lemur )    ATTTATCATTATATTATGCCTCTGACAGCG-AAACACACCTGTAC----------TTTTT-ATGTAATTTATTGACTGGTT-A-TAGATGCTGTGCGAGAGAGGAAAAAATTAGCGCAGCTTTAATTACTCATGCTGCTGGTTAAAATATTAATGGGGCACAGAGTGTTGCATGCTCATTTCTGTTGATTTTTAATTAGCAGTAATTCATTTTGCACAAAGCATGTTGATGCCTTTGCCGGAGACATTAGCGAAGAA-GCTGAATAAAGATGTTT
otoGar1(Bushbaby    )    ATTTATCATTATATTATGCCTCTGACAGCGTTAGGGGGGGTGTAC----------TTTTT-ATGTAATTTATTGACTGGTT-ATTTGATGCTGTGCGAGAGAGGAAAAAATTAGCGCAGCTTTAATTACTCATGCTGCTGGTTAAAATATTAATGGGGCACAGAGTGTTGCATGCTCATTTCTGTTGATTTTTAATTAGCAGTAATTCATTTTGCACAAAGCATGTTGATGCCTTTGCCGGAGACATTAGCGAAGAA-GCTGAATAAAGATGTTT
tupBel1(TreeShrew   )    ATTTATCATTATATTATGCCTCTGACAGCG-AAACACACCTGTAC----------TTTTT-ATGTAATTTATTGACTGGTT-A-TAGATGCTGTGCGAGAGAGGAAAAAATTAGCGCAGCTTTAATTACTCATGCTGCTGGTTAAAATATTAATGGGGCACAGAGTGTTGCATGCTCATTTCTGTTGATTTTTAATTAGCAGTAATTCATTTTGCACAAAGCATGTTGATGCCTTTGCCGGAGACATTAGCGAAGAA-GCTGAATAAAGATGTTT
mm9    (Mouse       )    ATTTATCATTATATTATGCCTCTGACAGCG-AAACACACCTGTAC----------TTTTT-ATGTAATTTATTGACTGGTT-A-TAGATGCTGTGCGAGAGAGGAAAAAATTAGCGCAGCTTTAATTACTCATGCTGCTGGTTAAAATATTAATGGGGCACAGAGTGTTGCATGCTCATTTCTGTTGATTTTTAATTAGCAGTAATTCATTTTGCACAAAGCATGTTGATGCCTTTGCCGGAGACATTAGCGAAGAA-GCTGAATAAAGATGTTT
rn4    (Rat         )    ATTTATCATTATATTATGCCTCTGACAGCG-AAACACACCTGTAC----------TTTTT-ATGTAATTTATTGACTGGTT-A-TAGATGCTGTGCGAGAGAGGAAAAAATTAGCGCAGCTTTAATTACTCATGCTGCTGGTTAAAATATTAATGGGGCACAGAGTGTTGCATGCTCATTTCTGTTGATTTTTAATTAGCAGTAATTCATTTTGCACAAAGCATGTTGATGCCTTTGCCGGAGACATTAGCGAAGAA-GCTGAATAAAGATGTTT
dipOrd1(Kangaroo Rat)    ATTTATCATTATATTATGCCTCTGACAGCG-AAACACACCTGTAC----------TTTTT-ATGTAATTTATTGACTGGTT-A-TAGATGCTGTGCGAGAGAGGAAAAAATTAGCGCAGCTTTAATTACTCATGCTGCTGGTTAAAATATTAATGGGGCACAGAGTGTTGCATGCTCATTTCTGTTGATTTTTAATTAGCAGTAATTCATTTTGCACAAAGCATGTTGATGCCTTTGCCGGAGACATTAGCGAAGAA-GCTGAATAAAGATGTTT
cavPor3(Guinea Pig  )    ATTTATCATTATATTATGCCTCTGACAGCG-AAACACACCTGTAC----------TTTTT-ATGTAATTTATTGACTGGTT-A-TAGATGCTGTGCGAGAGAGGAAAAAATTAGCGCAGCTTTAATTACTCATGCTGCTGGTTAAAATATTAATGGGGCACAGAGTGTTGCATGCTCATTTCTGTTGATTTTTAATTAGCAGTAATTCATTTTGCACAAAGCATGTTGATGCCTTTGCCGGAGACATTAGCGAAGAA-GCTGAATAAAGATGTTT
speTri1(Squirrel    )    ATTTATCATTATATTATGCCTCTGACAGCG-AAACACACCTGTAC----------TTTTT-ATGTAATTTATTGACTGGTT-A-TAGATGCTGTGCGAGAGAGGAAAAAATTAGCGCAGCTTTAATTACTCATGCTGCTGGTTAAAATATTAATGGGGCACAGAGTGTTGCATGCTCATTTCTGTTGATTTTTAATTAGCAGTAATTCATTTTGCACAAAGCATGTTGATGCCTTTGCCGGAGACATTAGCGAAGAA-GCTGAATAAAGATGTTT
oryCun1(Rabbit      )    ATTTATCATTATATTATGCCTCTGACAGCG-AAACACACCTGTAC----------TTTTT-ATGTAATTTATTGACTGGTT-A-TAGATGCTGTGCGAGAGAGGAAAAAATTAGCGCAGCTTTAATTACTCATGCTGCTGGTTAAAATATTAATGGGGCACAGAGTGTTGCATGCTCATTTCTGTTGATTTTTAATTAGCAGTAATTCATTTTGCACAAAGCATGTTGATGCCTTTGCCGGAGACATTAGCGAAGAA-GCTGAATAAAGATGTTT
ochPri2(Pika        )    ATTTATCATTATATTATGCCTCTGACAGCG-AAACACACCTGTAC----------TTTTT-ATGTAATTTATTGACTGGTT-A-TAGATGCTGTGCGAGAGAGGAAAAAATTAGCGCAGCTTTAATTACTCATGCTGCTGGTTAAAATATTAATGGGGCACAGAGTGTTGCATGCTCATTTCTGTTGATTTTTAATTAGCAGTAATTCATTTTGCACAAAGCATGTTGATGCCTTTGCCGGAGACATTAGCGAAGAA-GCTGAATAAAGATGTTT
vicPac1(Alpaca      )    ATTTATCATTATATTATGCCTCTGACAGCG-AAACACACCTGTAC----------TTTTT-ATGTAATTTATTGACTGGTT-A-TAGATGCTGTGCGAGAGAGGAAAAAATTAGCGCAGCTTTAATTACTCATGCTGCTGGTTAAAATATTAATGGGGCACAGAGTGTTGCATGCTCATTTCTGTTGATTTTTAATTAGCAGTAATTCATTTTGCACAAAGCATGTTGATGCCTTTGCCGGAGACATTAGCGAAGAA-GCTGAATAAAGATGTTT
turTru1(Dolphin     )    ATTTATCATTATATTATGCCTCTGACAGCG-AAACACACCTGTAC----------TTTTT-ATGTAATTTATTGACTGGTT-A-TAGATGCTATGCGAGAGAGGAAAAAATTAGCGCAGCTTTAATTACTCATGCTGCTGGTTAAAATATTAATGGGGCACAGAGTGTTGCATGCTCATTTCTGTTGATTTTTAATTAGCAGTAATTCATTTTGCACAAAGCATGTTGATGCCTTTGCCGGAGACATTAGCGAAGAA-GCTGAATAAAGATGTTT
bosTau4(Cow         )    ATTTATCATTATATTATGCCTCTGACAGCG-AAACACACCTGTAC----------TTTTT-ATGTAATTTATTGACTGGTT-A-TAGATGCTGTGCGAGAGAGGAAAAAATTAGCGCAGCTTTAATTACTCATGCTGCTGGTTAAAATATTAATGGGGCACAGAGTGTTGCATGCTCATTTCTGTTGATTTTTAATTAGCAGTAATTCATTTTGCACAAAGCATGTTGATGCCTTTGCCGGAGACATTAGCGAAGAA-GCTGAATAAAGATGTTT
equCab2(Horse       )    ATTTATCATTATATTATGCCTCTGACAGCG-AAACACACCTGTAC----------TTTTT-ATGTAATTTATTGACTGGTT-A-TAGATGCTGTGCGAGAGAGGAAAAAATTAGCGCAGCTTTAATTACTCATGCTGCTGGTTAAAATATTAATGGGGCACAGAGTGTTGCATGCTCATTTCTGTTGATTTTTAATTAGCAGTAATTCATTTTGCACAAAGCATGTTGATGCCTTTGCCGGAGACATTAGCGAAGAA-GCTGAATAAAGATGTTT
felCat3(Cat         )    ATTTATCATTATATTATGCCTCTGACAGCG-AAACACACCTGTAC----------TTTTT-ATGTAATTTATTGACTGGTT-A-TAGATGCTGTGCGAGAGAGGAAAAAATTAGCGCAGCTTTAATTACTCATGCTGCTGGTTAAAATATTAATGGGGCACAGAGTGTTGCATGCTCATTTCTGTTGATTTTTAATTAGCAGTAATTCATTTTGCACAAAGCATGTTGATGCCTTTGCCGGAGACATTAGCGAAGAA-GCTGAATAAAGATGTTT
canFam2(Dog         )    ATTTATCATTATATTATGCCTCTGACAGCG-AAACACACCTGTAC----------TTTTT-ATGTAATTTATTGACTGGTT-A-TAGATGCTGTGCGAGAGAGGAAAAAATTAGCGCAGCTTTAATTACTCATGCTGCTGGTTAAAATATTAATGGGGCACAGAGTGTTGCATGCTCATTTCTGTTGATTTTTAATTAGCAGTAATTCATTTTGCACAAAGCATGTTGATGCCTTTGCCGGAGACATTAGCGAAGAA-GCTGAATAAAGATGTTT
myoLuc1(Microbat    )    ATTTATCATTATATTATGCCTCTGACAGCG-AAACACACCTGTAC----------TTTTT-ATGTAATTTATTGACTGGTT-A-TAGATGCTGTGCGAGAGAGGAAAAAATTAGCGCAGCTTTAATTACTCATGCTGCTGGTTAAAATATTAATGGGGCACAGAGTGTTGCATGCTCATTTCTGTTGATTTTTAATTAGCAGTAATTCATTTTGCACAAAGCATGTTGATGCCTTTGCCGGAGACATTAGCGAAGAA-GCTGAATAAAGATGTTT
pteVam1(Megabat     )    ATTTATCATTATATTATGCCTCTGACAGCG-AAACACACCTGTAC----------TTTTT-ATGTAATTTATTGACTGGTT-A-TAGATGCTGTGCGAGAGAGGAAAAAATTAGCGCAGCTTTAATTACTCATGCTGCTGGTTAAAATATTAATGGGGCACAGAGTGTTGCATGCTCATTTCTGTTGATTTTTAATTAGCAGTAATTCATTTTGCACAAAGCATGTTGATGCCTTTGCCGGAGACATTAGCGAAGAA-GCTGAATAAAGATGTTT
eriEur1(Hedgehog    )    ATTTATCATTATATTATGCCTCTGACAGCG-AAACACACCTGTAC----------TTTTT-ATGTAATTTATTGACTGGTT-A-TAGATGCTGTGCGAGAGAGGAAAAAATTAGCGCAGCTTTAATTACTCATGCTGCTGGTTAAAATATTAATGGGGCACAGAGTGTTGCATGCTCATTTCTGTTGATTTTTAATTAGCAGTAATTCATTTTGCACAAAGCATGTTGATGCCTTTGCCGGAGACATTAGCGAAGAA-GCTGAATAAAGATGTTT
proCap1(Rock hyrax  )    ATTTATCATTATATTATGCCTCTGACAGCG-AAACACACCTGTAC----------TTTTT-ATGTAATTTATTGACTGGTT-A-TAGATGCTGTGTGAGAGAGGAAAAAATTAGCGCAGCTTTAATTACTCATGCTGCTGGTTAAAATATTAATGGGGCACAGAGTGTTGCATGCTCATTTCTGTTGATTTTTAATTAGCAGTAATTCATTTTGCACAAAGCATGTTGATGCCTTTGCCGGAGACATTAGCGAAGAA-GCTGAATAAAGATGTTT
echTel1(Tenrec      )    ATTTATCATTATATTATGCCTCTGACAGCG-AAACACACCTGTAC----------TTTTT-ATGTAATTTATTGACTGGTT-A-TAGATGCTGTGAGAGAGAGGAAAAAATTAGCGCAGCTTTAATTACTCATGCTGCTGGTTAAAATATTAATGGGGCACAGAGTGTTGCATGCTCATTTCTGTTGATTTTTAATTAGCAGTAATTCATTTTGCACAAAGCATGTTGATGCCTTTGCCGGAGACATTAGCGAAGAA-GCTGAATAAAGATGTTT
dasNov2(Armadillo   )    ATTTATCATTATATTATGCCTCTGACAGCG-AAACACACCTGTAC----------TTTTT-ATGTAATTTATTGACTGGTT-A-TAGATGCTGTGCGAGAGAGGAAAAAATTAGCGCAGCTTTAATTACTCATGCTGCTGGTTAAAATATTAATGGGGCACAGAGTGTTGCATGCTCATTTCTGTTGATTTTTAATTAGCAGTAATTCATTTTGCACAAAGCATGTTGATGCCTTTGCCGGAGACATTAGCGAAGAA-GCTGAATAAAGATGTTT
choHof1(Sloth       )    ATTTATCATTATATTATGCCTCTGACAGCG-AAACACACCTGTAC----------TTTTT-ATGTAATTTATTGACTGGTT-A-TAGATGCTGTGCGAGAGAGGAAAAAATTAGCGCAGCTTTAATTACTCATGCTGCTGGTTAAAATATTAATGGGGCACAGAGTGTTGCATGCTCATTTCTGTTGATTTTTAATTAGCAGTAATTCATTTTGCACAAAGCATGTTGATGCCTTTGCCGGAGACATTAGCGAAGAA-GCTGAATAAAGATGTTT
monDom4(Opossum     )    ATTTATCATTATATTATGTCTCTGACAGCG-AAACACACCTGTAC----------TTTTT-ATGTAATTTATTGACTGGTT-A-TAGATGCTGTGCAAGAGAGGAAAAAATTAGCGCAGCTTTAATTACTCATGCTGCTGGTTAAAATATTAATGGGGCACAGAGTGTTGCATGCTCATTTCTGTTGATTTTTAATTAGCAGTAATTCATTTTGCACAAAGCATGTTGATGCCTTTGCCGGAGACATTAGCGAAGTA-GCTGAATAAAGATGTTT
ornAna1(Platypus    )    ATTTATCATTATATTATGCCTCTGACAGCG-AAACACACCTGTAC----------TTTTT-ATGTAATTTATTGACTGGTT-A-TAGATGCTGTGCGAGAGAGGAAAAAATTAGCGCAGCTTTAATTACTCATGCTGCTGGTTAAAATATTAATGGGGCACAGAGTGTTGCATGCTCATTTCTGTTGATTTTTAATTAGCAGTAATTCATTTTGCACAAAGCATGTTGATGCCTTTGCCGGAGACATTAGCGAAGTA-GCTGAATAAAGATGTTT
galGal3(Chicken     )    ATTTATCATTATATTATGCCTCTGACAGCG-AAACACACCTGTAC----------TTTTT-ATGTAATTTATTGACTGGTT-A-TAGATGCTGTGCGAGAGAGGAAAAAATTAGCGCAGCTTTAATTACTCATGCTGCTGGTTAAAATATTAATGGGGCACAGAGTGTTGCATGCTCATTTCTGTTGATTTTTAATTAGCAGTAATTCATTTTGCACAAAGCATGTTGATGCCTTTGCCGGAGACATTAGCGAAGTA-GCTGAATAAAGATGTTT
taeGut1(Zebra finch )    ATTTATCATTATATTATGCCTCTGACAGCG-AAACACACCTGTAC----------TTTTT-ATGTAATTTATTGACTGGTT-A-TAGATGCTGTGCGAGAGAGGAAAAAATTAGCGCAGCTTTAATTACTCATGCTGCTGGTTAAAATATTAATGGGGCACAGAGTGTTGCATGCTCATTTCTGTTGATTTTTAATTAGCAGTAATTCATTTTGCACAAAGCATGTTGATGCCTTTGCCGGAGACATTAGCGAAGTA-GCTGAATAAAGATGTTT
anoCar1(Lizard      )    ATTTATCATTATATTATGCCTCTGACAGCG-AAACACACCTGTAC----------TTTTT-ATGTAATTTATTGACTGGTT-A-TAGATGCTGTGCGAGAGAGGAAAAAATTAGCGCAGCTTTAATTACTCATGCTGCTGGTTAAAATATTAATGGGGCACAGAGTGTTGCATGCTCATTTCTGTTGATTTTTAATTAGCAGTAATTCATTTTGCACAAAGCATGTTGATGCCTTTGCCGGAGACATTAGCGAAGTA-GCTGAATAAAGATGTTT
xenTro2(X.tropicalis)    ATTTATCATTATATTATGCCTCTGACAGCG-AAACACACCTGTAC----------TTTTT-ATGTAATTTATTGACTGGTT-A-TAGATGCTGTGTGAGAGAGGAAAAAATTAGCGCAGCTTTAATTACTCATGCTGCTGGTTAAAATATTAATGGGGCACAGAGTGTTGCATGCTCATTTCTGTTGATTTTTAATTAGCAGTAATTCATTTTGCACAAAGCATGTTGATGCCTTTGCCGGAGACATTAGCGAAGTA-GCTGAATAAAGATGTTT
tetNig1(Tetraodon   )    ATTTATCATGATATTACAGCTCTGACAGGG-AAACACACCTGTAC----------TTTTTGATGTAATTTATTGACTGGTTTG-TGGTTGCCGAGCGAGAAGGGAAAAAATTAGTGCGGCTTTAATTACTGCTGCTGCTGGTTAAAATATTAATGGGGCACAGAGTGTTGCATGCTCATTTCTGTTGATTTTTAATTAGCAGTAATTCATTTCGCACAAAGCATGTTGATGCCTGTGCTGCAGACATTAGTGAAGAA-GCTGAATAAAGATGTTT
fr2    (Fugu        )    ATTTATCATGATATTACAGCTCTGACAGGG-AAACACACCTGTAC----------TTTTTGATGTAATTTATTGACTGGTTCG-CGGTTGCTCAGCGAGAAGGGAAAAAATTAGTGCGGCTTTAATTACTGCTGCTGCTGGTTAAAATATTAATGGGGCACAGAGTGTTGCATGCTCATTTCTGTTGATTTTTAATTAGCAGTAATTCATTTCGCACAAAGCATGTTGATGCCTGTGCTGCAGACATTAGTGAAGAA-GCTGAATAAAGATGTTT
gasAcu1(Stickleback )    ATTTATCATGATATTACAGCTCTGACGGGG-AAACACACCTGTAC----------TTTTTGATGTAATTTATTGACTGGTTTG-TGGGTGCTGAGCGAGAAGGGAAAAAATTAGTGCGGCTTTAATTACTGCTGCTGCTGGTTAAAATATTAATGGGGCACAGAGTGTTGCATGCTCATTTCTGTTGATTTTTAATTAGCAGTAATTCATTTCGCACAAAGCATGTTGATGCCTGTGCCGCAGACATTAGCGAAGAA-GCTGAATAAAGATGTTT
danRer5(Zebrafish   )    ATTTATCATGATATTACAGCCCTGACAGGG-AAACACACCTGTACTTTTTTTTTTTTTTTGATGTAATTTATTGACTGGTT-G-TGGATGCTGAGCGAGAGAGGAAAAAATTAGCGGCGCTTTAATTACTGCTGCTGCTGGTTAAAATATTAATGGGGCACAGAGTGTTGCATGCTCATTTCTGTTGATTTTTAATTAGCAGTAATTCATTTCGCACAAAGCATGTTGATGCCTGTGCTACAGACATTAGTGAGGAA-GCTGAATAAAGATGTTT
                         ********* ******   * ***** * *  *       *****          ***** ********************     * ***   *   **  ************ *  ************  ******************************************************************************** ********************* ***   ********* ** * * *****************
chr3:50112940-50113050
116
40	missing: danRer5, ochPri2, petMar1, tarSyr1
0.80
hg18   (Human       )    TCCCGTCTATATCTGAATGCTGTCTCTAGGTGTAAG-CCGTGG-TTTCGCCTTCGTGGAGTTT-TATC-ACT-TGCAAGATGCTACCAGCTGGATGGAAGCCAATCAGGTTGCTTC
panTro2(Chimp       )    TCCCGTCTATATCTGAATGCTGTCTCTAGGTGTAAG-CCGTGG-TTTCGCCTTCGTGGAGTTT-TATC-ACT-TGCAAGATGCTACCAGCTGGATGGAAGCCAATCAGGTTGCTTC
gorGor1(Gorilla     )    TCCCGTCTATATCTGAATGCTGTCTCTAGGTGTAAG-CCGTGG-TTTCGCCTTCGTGGAGTTT-TATC-ACT-TGCAAGATGCTACCAGCTGGATGGAAGCCAATCAGGTTGCTTC
ponAbe2(Orangutan   )    TCCCGTCTATATCTGAATGCTGTCTCTAGGTGTAAGCCCGTGG-TTTCGCCTTCGTGGAGTTTCTATCGACT-TGCAAGATGCTACCAGCTGGATGGAAGCCAATCAGGTTGCTTC
rheMac2(Rhesus      )    TCCCGTCTATATCTGAATGCTGTCTCTAGGTGTAAG-CCGTGG-TTTCGCCTTCGTGGAGTTT-TATC-ACT-TGCAAGATGCTACCAGCTGGATGGAAGCCAATCAGGTTGCTTC
calJac1(Marmoset    )    TCCCGTCTATATCTGAATGCTGTCTCTAGGTGTAAG-CCGTGG-TTTCGCCTTCGTGGAGTTT-TATC-ACT-TGCAAGATGCTACCAGCTGGATGGAAGCCAATCAGGTTGCTTC
micMur1(Mouse Lemur )    TCCCGTCTATATCTGAATGCTGTCTCTAGGTGTAAG-CCGTGG-TTTCGCCTTCGTGGAGTTT-TATC-ACT-TGCAAGATGCTACCAGCTGGATGGAAGCCAATCAGGTTGCTTC
otoGar1(Bushbaby    )    TCCCGTCTATATCTGAATGCTGTCTCTAGGTGT-AG-CCGTGG-TTTCGCCTTCGTGGAGTTT-TATC-ACTCCGCTAGATGCTACCAGCTGGATGGAAGCCAATCAGGTTGCTTC
tupBel1(TreeShrew   )    TCCCGTCTATATCTGAATGCTGTCTCTAGGTGTAAG-CCGTGG-TTTCGCCTTCGTGGAGTTT-TATC-ACT-TGCAAGATGCTACCAGCTGGATGGAAGCCAATCAGGTTGCTTC
mm9    (Mouse       )    TCCCGTCTATATCTGAATGCTGTCTCTAGGTGTAAG-CCGTGG-TTTCGCCTTCGTGGAGTTT-TATC-ACT-TGCAAGATGCTACCAGCTGGATGGAAGCCAATCAGGTTGCTTC
rn4    (Rat         )    TCCCGTCTATATCTGAATGCTGTCTCTAGGTGTAAG-CCGTGG-TTTCGCCTTCGTGGAGTTT-TATC-ACT-TGCAAGATGCTACCAGCTGGATGGAAGCCAATCAGGTTGCTTC
dipOrd1(Kangaroo Rat)    TCCCGTCTATATCTGAATGCTGTCTCTAGGTGTAAG-CCGTGG-TTTCGCCTTCGTGGAGTTT-TATC-ACT-TGCAAGATGCTACCAGCTGGATGGAAGCCAATCAGGTTGCTTC
cavPor3(Guinea Pig  )    TCCCGTCTATATCTGAATGCTGTCTCTAGGTGTAAG-CCGTGG-TTTCGCCTTCGTGGAGTTT-TATC-ACT-TGCAAGATGCTACCAGCTGGATGGAAGCCAATCAGGTTGCTTC
speTri1(Squirrel    )    TCCCGTCTATATCTGAATGCTGTCTCTAGGTGTAAG-CCGTGGTTTTCGCCTTCGTGGAGTTT-TATC-ACT-TGCAAGATGCTACCAGCTGGATGGAAGCCAATCAGGTTGCTTC
oryCun1(Rabbit      )    TCCCGTCTATATCTGAATGCTGTCTCTAGGTGTAAG-CCGTGG-TTTCGCCTTCGTGGAGTTT-TATC-ACT-TGCAAGATGCTACCAGCTGGATGGAAGCCAATCAGGTTGCTTC
vicPac1(Alpaca      )    TCCCGTCTATATCTGAATGCTGTCTCTAGGTGTAAG-CCGTGG-TTTCGCCTTCGTGGAGTTT-TATC-ACT-TGCAAGATGCTACCAGCTGGATGGAAGCCAATCAGGTTGCTTC
turTru1(Dolphin     )    TCCCGTCTATATCTGAATGCTGTCTCTAGGTGTAAG-CCGTGG-TTTCGCCTTCGTGGAGTTT-TATC-ACT-TGCAAGATGCTACCAGCTGGATGGAAGCCAATCAGGTTGCTTC
bosTau4(Cow         )    TCCCGTCTATATCTGAATGCTGTCTCTAGGTGTAAG-CCGTGG-TTTCGCCTTCGTGGAGTTT-TATC-ACT-TGCAAGATGCTACCAGCTGGATGGAAGCCAATCAGGTTGCTTC
equCab2(Horse       )    TCCCGTCTATATCTGAATGCTGTCTCTAGGTGTAAG-CCGTGG-TTTCGCCTTCGTGGAGTTT-TATC-ACT-TGCAAGATGCTACCAGCTGGATGGAAGCCAATCAGGTTGCTTC
felCat3(Cat         )    TCCCGTCTATATCTGAATGCTGTCTCTAGGTGTAAG-CCGTGG-TTTCGCCTTCGTGGAGTTT-TATC-ACT-TGCAAGATGCTACCAGCTGGATGGAAGCCAATCAGGTTGCTTC
canFam2(Dog         )    TCCCGTCTATATCTGAATGCTGTCTCTAGGTGTAAG-CCGTGG-TTTCGCCTTCGTGGAGTTT-TATC-ACT-TGCAAGATGCTACCAGCTGGATGGAAGCCAATCAGGTTGCTTC
myoLuc1(Microbat    )    TCCCGTCTATATCTGAATGCTGTCTCTAGGTGTAAG-CCGTGG-TTTCGCCTTCGTGGAGTTT-TATC-ACT-TGCAAGATGCTACCAGCTGGATGGAAGCCAATCAGGTTGCTTC
pteVam1(Megabat     )    TCCCGTCTATATCTGAATGCTGTCTCTAGGTGTAAG-CCGTGG-TTTCGCCTTCGTGGAGTTT-TATC-ACT-TGCAAGATGCTACCAGCTGGATGGAAGCCAATCAGGTTGCTTC
eriEur1(Hedgehog    )    TCCCGTCTATATCTGAATGCTGTCTCTAGGTGTAAG-CCGTGG-TTTCGCCTTCGTGGAGTTT-TATC-ACT-TGCAAGATGCTACCAGCTGGATGGAAGCCAATCAGGTTGCTTC
sorAra1(Shrew       )    TCCCGTCTATATCTGAATGCTGTCTCTAGGTGTAAG-CCGTGG-TTTCGCCTTCGTGGAGTTT-TATC-ACT-TGCAAGATGCTACCAGCTGGATGGAAGCCAATCAGGTTGCTTC
loxAfr2(Elephant    )    TCCCGTCTATATCTG-ATGCTGTCTCTAGGTGTAAG-CCGTGGATTTCGCCTTCGTGGGAGTT-TATC-ACT-TGCAAGATGCTACCAGCTGGATGGAAGCCAATCAGGTTGCTTC
proCap1(Rock hyrax  )    TCCCGTCTATATCTGAATGCTGTCTCTAGGTGTAAG-CCGTGG-TTTCGCCTTCGTGGAGTTT-TATC-ACT-TGCAAGATGCTACCAGCTGGATGGAAGCCAATCAGGTTGCTTC
echTel1(Tenrec      )    TCCCGTCTATATCTGAATGCTGTCTCTAGGTGTAAG-CCGTGG-TTTCGCCTTCGTGGAGTTT-TATC-ACT-TGCAAGATGCTACCAGCTGGATGGAAGCCAATCAGGTTGCTTC
dasNov2(Armadillo   )    TCCCGTCTATATCTGAATGCTGTCTCTAGGTGTAAG-CCGTGG-TTTCGCCTTCGTGGAGTTT-TATC-ACT-TGCAAGATGCTACCAGCTGGATGGAAGCCAATCAGGTTGCTTC
choHof1(Sloth       )    TCCCGTCTATATCTGAATGCTGTCTCTAGGTGTAAG-CCGTGG-TTTCGCCTTCGTGGAGTTT-TATC-ACT-TGCAAGATGCTACCAGCTGGATGGAAGCCAATCAGGTTGCTTC
monDom4(Opossum     )    TCCCGTCTATATCTGAATGCTGTCTCTAGGTGTAAG-CCGTGG-TTTCGCCTTCGTGGAGTTT-TATC-ACT-TGCAAGATGCTACCAGCTGGATGGAAGCCAATCAGGTTGCTTC
ornAna1(Platypus    )    TCCCGTCTATATCTGAATGCTGTCTCTAGGTGTAAG-CCGTGG-TTTCGCCTTCGTGGAGTTT-TATC-ACT-TGCAAGATGCTACCAGCTGGATGGAAGCCAATCAGGTTGCTTC
galGal3(Chicken     )    TCCCGTCTATATCTGAATGCTGTCTCTAGGTGTAAG-CCGTGG-TTTCGCCTTCGTGGAGTTT-TATC-ACT-TTCAAGATGCTACCAGCTGGATGGAAGCCAATCAGGTTGCTTC
taeGut1(Zebra finch )    TCCCGTCTATATCTGAATGCTGTCTCTAGGTGTAAG-CCGTGG-TTTCGCCTTCGTGGAGTTT-TATC-ACT-TTCAAGATGCTACCAGCTGGATGGAAGCCAATCAGGTTGCTTC
anoCar1(Lizard      )    TCCCGTCTATATCTGAATGCTGTCTCTAGGTGTAAG-CCGTGG-TTTCGCCTTCGTGGAGTTT-TATC-ACT-TTCAAGATGCTACCAGCTGGATGGAAGCCAATCAGGTTGCTTC
xenTro2(X.tropicalis)    TCCCGTCTATATCTGAATGCTGTCTCTAGGTTTAAG-CCGCGG-TTTCGCCTTCGTGGAGTTT-TATC-ACT-TGCAAGATGCTACCCGCTGGATGGAAGCCAATCAGGTTGCTTC
tetNig1(Tetraodon   )    TCCCGTCTATATTTGAATGCTGTCTCTAGGTATAAG-CCGTGG-TTTCGCCTTCGTGGACTTT-TATC-ACT-TGCAAGATGCTACCCGATGGATGGAGACCAATCAGGTTGCTTC
fr2    (Fugu        )    TCCCGTCTATATTTGAATGCTGTCTCTAGGTATAAG-CCGTGG-TTTCGCCTTCGTGGACTTT-TATC-ACT-TGCAAGATGCTACCCGATGGATGGAGACCAATCAGGTTGCTTC
gasAcu1(Stickleback )    TCCCGTCTATATTTGAATGCTGTCTCTAGGTATAAG-CCGTGG-TTTCGCCTTCGTGGACTTT-TATC-ACT-TGCAAGATGCTACCCGATGGATGGAGACCAATCAGGTTGCTTC
oryLat2(Medaka      )    T-CCGTCTATATTTGAATGCTGTCTCTAGGTATAAG-CCGAGG-TTTCGCCTTCGTGGAGTTT-TATC-ACT-TGCAAGACTCTACCCGATGGATGGAGACCAATCAGGTTGCTTC
                         * ********** ** *************** * ** *** ** **************   ** **** ***   * ***  ***** * ********  ****************
chr3:53795882-53795982
101
41	missing: micMur1, otoGar1, petMar1
0.80
hg18   (Human       )    CGTTTAGATGATGAGGTAACCGTGGGGAAGTTCTATGCCACTTTCCTGATACAGGACTACTTTAGGAAATTCAAGAAACGGAAAGAACAAGGACTGGTGGG
panTro2(Chimp       )    CGTTTAGATGATGAGGTAACCGTGGGGAAGTTCTATGCCACTTTCCTGATACAGGACTACTTTAGGAAATTCAAGAAACGGAAAGAACAAGGACTGGTGGG
gorGor1(Gorilla     )    CGTTTAGATGATGAGGTAACCGTGGGGAAGTTCTATGCCACTTTCCTGATACAGGACTACTTTAGGAAATTCAAGAAACGGAAAGAACAAGGACTGGTGGG
ponAbe2(Orangutan   )    CGTTTAGATGATGAGGTAACCGTGGGGAAGTTCTATGCCACTTTCCTGATACAGGACTACTTTAGGAAATTCAAGAAACGGAAAGAACAAGGACTGGTGGG
rheMac2(Rhesus      )    CATTTAGATGATGAGGTAACCGTGGGGAAGTTCTATGCCACTTTCCTGATACAGGACTACTTTAGGAAATTCAAGAAACGGAAAGAACAAGGACTGGTGGG
calJac1(Marmoset    )    CGTTTAGATGATGAGGTAACCGTGGGGAAGTTCTATGCCACTTTCCTGATACAGGACTACTTTAGGAAATTCAAGAAACGGAAAGAACAAGGACTGGTGGG
tarSyr1(Tarsier     )    CGTTTAGATGATGAGGTAACCGTGGGGAAGTTCTATGCCACTTTCCTGATACAGGACTACTTTAGGAAATTCAAGAAACGGAAAGAACAAGGACTGGTGGG
tupBel1(TreeShrew   )    CGTTTAGATGATGAGGTAACCGTGGGGAAGTTCTATGCCACTTTCCTGATACAGGACTACTTTAGGAAATTCAAGAAACGGAAAGAACAAGGACTGGTGGG
mm9    (Mouse       )    CGTTTAGATGATGAGGTAACCGTGGGGAAGTTCTATGCCACTTTCCTGATACAGGACTACTTTAGGAAATTCAAGAAACGGAAAGAGCAAGGACTGGTGGG
rn4    (Rat         )    CGTTTAGATGATGAGGTAACCGTGGGGAAGTTCTATGCCACTTTCCTGATACAGGACTACTTTAGGAAATTCAAGAAGCGGAAAGAGCAAGGCCTGGTGGG
dipOrd1(Kangaroo Rat)    CGTTTAGATGATGAGGTAACCGTGGGGAAGTTCTATGCCACTTTCCTGATACAGGACTACTTTAGGAAATTCAAGAAACGGAAAGAACAAGGATTGGTGGG
cavPor3(Guinea Pig  )    CGTTTAGATGATGAGGTAACCGTGGGGAAGTTCTATGCCACTTTCCTGATACAGGACTACTTTAGGAAATTCAAGAAACGGAAAGAACAAGGACTGGTGGG
speTri1(Squirrel    )    CGTTTAGATGATGAGGTAACCGTGGGGAAGTTCTATGCCACTTTCCTGATACAGGACTACTTTAGGAAATTCAAGAAACGGAAAGAACAAGGATTGGTGGG
oryCun1(Rabbit      )    CGTTTAGATGATGAGGTAACCGTGGGGAAGTTCTATGCCACTTTCCTGATACAGGACTACTTTAGGAAATTCAAGAAACGGAAAGAACAAGGCCTGGTGGG
ochPri2(Pika        )    CGTTTAGATGATGAGGTAACCGTGGGGAAGTTCTATGCCACTTTCCTGATACAGGACTACTTTAGGAAATTCAAGAAACGGAAAGAACAAGGCCTGGTGGG
vicPac1(Alpaca      )    CGTTTAGATGATGAGGTAACCGTGGGGAAGTTCTATGCCACTTTCCTGATACAGGACTACTTTAGGAAATTCAAGAAACGGAAAGAACAAGGACTGGTGGG
turTru1(Dolphin     )    CGTTTAGATGATGAGGTAACCGTGGGGAAGTTCTATGCCACTTTCCTGATACAGGACTACTTTAGGAAATTCAAGAAACGGAAAGAACAAGGACTGGTGGG
bosTau4(Cow         )    CGTTTAGATGATGAGGTAACCGTGGGGAAGTTCTATGCCACTTTCCTGATACAGGACTACTTTAGGAAATTCAAGAAACGGAAAGAACAAGGACTGGTGGG
equCab2(Horse       )    CGTTTAGATGATGAGGTAACCGTGGGGAAGTTCTATGCCACTTTCCTGATACAGGACTACTTTAGGAAATTCAAGAAACGGAAAGAACAAGGACTGGTGGG
felCat3(Cat         )    CGTTTAGATGATGAGGTAACCGTGGGGAAGTTCTATGCCACTTTCCTGATACAGGACTACTTTAGGAAATTCAAGAAACGGAAAGAACAAGGCCTGGTGGG
canFam2(Dog         )    CGTTTAGATGATGAGGTAACCGTGGGGAAGTTCTATGCCACTTTCCTGATACAGGACTACTTTAGGAAATTCAAGAAACGGAAAGAACAAGGACTGGTGGG
myoLuc1(Microbat    )    CGTTTAGATGATGAGGTAACCGTGGGGAAGTTCTATGCCACTTTCCTGATACAGGACTACTTTAGGAAATTCAAGAAACGGAAAGAACAAGGACTGGTGGG
pteVam1(Megabat     )    CGTTTAGATGATGAGGTAACCGTGGGGAAGTTCTATGCCACTTTCCTGATACAGGACTACTTTAGGAAATTCAAGAAACGGAAAGAACAAGGACTGGTGGG
eriEur1(Hedgehog    )    CGTTTAGATGATGAGGTAACCGTGGGGAAGTTCTATGCCACTTTCCTGATACAGGACTACTTTAGGAAATTCAAGAAGCGGAAAGAACAAGGACTGGTGGG
sorAra1(Shrew       )    CGTTTAGATGATGAGGTAACCGTGGGGAAGTTCTATGCCACTTTCCTGATACAGGACTACTTTAGGAAATTCAAGAAACGGAAAGAACAAGGCCTGGTGGG
loxAfr2(Elephant    )    CGTTTAGATGATGAGGTAACCGTGGGGAAGTTCTATGCCACTTTCCTGATACAGGACTACTTTAGGAAATTCAAGAAACGGAAAGAACAAGGACTGGTGGG
proCap1(Rock hyrax  )    CGTTTAGATGATGAGGTAACCGTGGGGAAGTTCTATGCCACTTTCCTGATACAGGACTACTTTAGGAAATTCAAGAAACGAAAAGAACAAGGATTGGTGGG
echTel1(Tenrec      )    CGTTTAGATGATGAGGTAACCGTGGGGAAGTTCTATGCCACTTTCCTGATACAGGACTACTTTAGGAAATTCAAGAAACGCAAAGAGCAAGGCCTGGTGGG
dasNov2(Armadillo   )    CGTTTAGATGATGAGGTAACCGTGGGGAAGTTCTATGCCACTTTCCTGATACAGGACTACTTTAGGAAATTCAAGAAACGGAAAGAACAAGGACTGGTGGG
choHof1(Sloth       )    CGTTTAGATGATGAGGTAACCGTGGGGAAGTTCTATGCCACTTTCCTGATACAGGACTACTTTAGGAAATTCAAGAAACGGAAAGAACAAGGACTGGTGGG
monDom4(Opossum     )    CATCTAGATGATGAGGTAACCGTGGGGAAGTTCTATGCCACTTTCCTGATACAGGACTACTTTAGGAAATTCAAGAAACGCAAAGAACAAGGCCTGGTGGG
ornAna1(Platypus    )    CATTTAGATGATGAGGTAACCGTGGGGAAGTTCTATGCCACTTTCCTGATACAGGACTACTTTAGGAAATTCAAGAAACGCAAAGAACAAGGACTGGTGGG
galGal3(Chicken     )    CATTTAGATGATGAGGTAACCGTGGGGAAGTTCTATGCCACCTTCCTGATACAGGACTACTTTAGGAAATTCAAGAAACGCAAAGAACAAGGACTGGTGGG
taeGut1(Zebra finch )    CATTTAGATGATGAGGTAACCGTGGGGAAGTTCTATGCCACCTTCCTGATACAGGACTACTTTAGGAAATTCAAGAAACGCAAAGAACAAGGACTGGTGGG
anoCar1(Lizard      )    CATTTAGATGATGAGGTAACCGTGGGGAAGTTCTATGCCACCTTCCTGATACAGGACTACTTTAGGAAATTCAAGAAACGGAAAGAACAAGGACTGGTGGG
xenTro2(X.tropicalis)    CATTTAGATGATGAGGTAACCGTGGGGAAGTTCTATGCCACCTTCCTGATACAGGACTACTTTAGGAAATTCAAGAAGCGCAAAGAACAAGGATTGGTGGG
tetNig1(Tetraodon   )    CACTCAGATGACGAGGTCACTGTGGGGAAGTTCTATGCCACCTTCCTGATACAGGACTACTTCAGGAAATTCAAGAGGCGCAAAGAGCAAGGTCTTGTGGG
fr2    (Fugu        )    CACTCAGATGACGAGGTCACTGTGGGGAAGTTCTATGCCACCTTCCTGATACAGGACTACTTCAGGAAATTCAAGAGGCGCAAAGAGCAAGGTCTTGTGGG
gasAcu1(Stickleback )    CACTCAGATGACGAGGTAACAGTGGGGAAGTTCTATGCCACCTTCCTGATACAGGACTACTTCAGGAAGTTCAAGAGGCGCAAAGAGCAAGGTCTTGTAGG
oryLat2(Medaka      )    CACTCAGATGACGAGGTAACAGTGGGGAAGTTCTATGCCACCTTCCTGATACAGGACTACTTTAGAAAGTTCAAGAGGCGCAAAGAGCAAGGGCTCGTGGG
danRer5(Zebrafish   )    CACTCAGATGATGAGGTAACGGTGGGGAAGTTCTATGCCACTTTCCTGATACAGGACTACTTTAGGAAATTCAAGAAACGCAAAGAGGAAGGCCTGGTGGG
                         *    ****** ***** ** ******************** ******************** ** ** *******  ** *****  ****  * ** **
chr3:70934291-70934406
116
40	missing: oryLat2, otoGar1, petMar1, tetNig1
0.81
hg18   (Human       )    ATTAGAATTCATGACAGTTTTCACATTGTATTATCAATATGTGGAAATAATTGTCTGCTCTGAGATTAAATTACATTATTGTGTATCTTTTTCATGCCTAATAAATAATGATGGAT
panTro2(Chimp       )    ATTAGAATTCATGACAGTTTTCACATTGTATTATCAATATGTGGAAATAATTGTCTGCTCTGAGATTAAATTACATTATTGTGTATCTTTTTCATGCCTAATAAATAATGATGGAT
gorGor1(Gorilla     )    ATTAGAATTCATGACAGTTTTCACATTGTATTATCAATATGTGGAAATAATTGTCTGCTCTGAGATTAAATTACATTATTGTGTATCTTTTTCATGCCTAATAAATAATGATGGAT
ponAbe2(Orangutan   )    ATTAGAATTCATGACAGTTTTCACATTGTATTATCAATATGTGGAAATAATTGTCTGCTCTGAGATTAAATTACATTATTGTGTATCTTTTTCATGCCTAATAAATAATGATGGAT
rheMac2(Rhesus      )    ATTAGAATTCATGACAGTTTTCACATTGTATTATCAATATGTGGAAATAATTGTCTGCTCTGAGATTAAATTACATTATTGTGTATCTTTTTCATGCCTAATAAATAATGATGGAT
calJac1(Marmoset    )    ATTAGAATTCATGACAGTTTTCACATTGTATTATCAATATGTGGAAATAATTGTCTGCTCTGAGATTAAATTACATTATTGTGTATCTTTTTCATGCCTAATAAATAATGATGGAT
tarSyr1(Tarsier     )    ATTAGAATTCATGACAGTTTTCACATTGTATTATCAATATGTGGAAATAATTGTCTGCTCTGAGATTAAATTACATTATTGTGTATCTTTTTCATGCCTAATAAATAATGATGGAT
micMur1(Mouse Lemur )    ATTAGAATTCATGACAGTTTTCACATTGTATTATCAATATGTGGAAATAATTGTCTGCTCTGAGATTAAATTACATTATTGTGTATCTTTTTCATGCCTAATAAATAATGATGGAT
tupBel1(TreeShrew   )    ATTAGAATTCATGACAGTTTTCACATTGTATTATCAATATGTGGAAATAATTGTCTGCTCTGAGATTAAATTACATTATTGTGTATCTTTTTCATGCCTAATAAATAATGATGGAT
mm9    (Mouse       )    ATTAGAATTCATGACAGTTTTCACATTGTATTATCAATATGTGGAAATAATTGTCTGCTCTGAGATTAAATTACATTATTGTGTATCTTTTTCATGCCTAATAAATAATGATGGAT
rn4    (Rat         )    ATTAGAATTCATGACAGTTTTCACATTGTATTATCAATATGTGGAAATAATTGTCTGCTCCGAGATTAAATTACATTATTGTGTATCTTTTTCATGCCTAATAAATAATGATGGAT
dipOrd1(Kangaroo Rat)    ATTAGAATTCATGACAGTTTTCACATTGTGTTATCAATATGTGGAAATAATTGTCTGCTCTGAGATTAAATTACATTATTGTGTATCTTTTTCATGCCTAATAAATAATGATGGAT
cavPor3(Guinea Pig  )    ATTAGAATTCATGACACTTTTCACATTGTATTATCAATATGTGGAAATAATTGTCTGCTCTGAGATTAAATTACATTATTGTGTATCTTTTTCATGCCTAATAAATAATGATGGAT
speTri1(Squirrel    )    ATTAGAATTCATGACAGTTTTCACATTGTATTATCAATATGTGGAAATAATTGTCTGCTCTGAGATTAAATTACATTATTGTGTATCTTTTTCATGCCTAATAAATAATGATGGAT
oryCun1(Rabbit      )    ATTAGAATTCATGACAGTTTTCACATTGTATTATCAATATGTGGAAATAATTGTCTGCTCTGAGATTAAATTACATTATTGTGTATCTTTTTCATGCCTAATAAATAATGATGGAT
ochPri2(Pika        )    ATTAGAATTCATGACAGTTTTCACATTGTATTATCAATATGTAGAAATAATTGTCTGCTCTGAGATTAAATTACATTATTGTGTATCTTTTTCATGCCTAATAAATAATGATGGAT
vicPac1(Alpaca      )    ATTAGAATTCATGACAGTTTTCACATTGTATTATCGATATGTGGAAATAATTGTCTGCTCTGAGATTAAATTACATTATTGTGTATCTTTTTCATGCCTAATAAATAATGATGGAT
turTru1(Dolphin     )    ATTAGAATTCATGACAGTTTTCACATTGTATTATCAATATGTGGAAATAATTGTCTGCTCTGAGATTAAATTACATTATTGTGTATCTTTTTCATGCCTAATAAATAATGATGGAT
bosTau4(Cow         )    ATTAGAATTCATGACAGTTTTCACATTGTATTATCAATATGTGGAAATAATTGTCTGCTCTGAGATTAAATTACATTATTGTGTATCTTTTTCATGCCTAATAAATAATGATGGAT
equCab2(Horse       )    ATTAGAATTCATGACAGTTTTCACATTGTATTATCAATATGTGGAAATAATTGTATGCTCTGAGATTAAATTACATTATTGTGTATCTTTTTCATGCCTAATAAATAATGATGGAT
felCat3(Cat         )    ATTAGAATTCATGACAGTTTTCACATTGCATTATCAATATGTGGAAATAATTGTCTGCTCTGAGATTAAATTACATTATTGTGTATCTTTTTCATGCCTAATAAATAATGATGGAT
canFam2(Dog         )    ATTAGAATTCATGACAGTTTTCACATTGTATTATCAATATGTGGAAATAATTGTCTGCTCTGAGATTAAATTACATTATTGTGTATCTTTTTCATGCCTAATAAATAATGATGGAT
myoLuc1(Microbat    )    ATTAGAATTCATGACAGTTTTCACATTGTATTATCAATATGTGGAAATAATTGTCTGCTCTGAGATTAAATTACATTATTGTGTATCTTTTTCATGCTTAATAAATAATGATGGAT
pteVam1(Megabat     )    ATTAGAATTCATGACAGTTTTCACATTGTATTATCAATATGTGGAAATAATTGTCTGCTCTGAGATTAAATTACATTATTGTGTATCTTTTTCATGCCTAATAAATAATGATGGAT
eriEur1(Hedgehog    )    ATTAGAATTCATGACAGTTTTCACATTGTATTATCAATATGTGGAAATAATTGTCTTCCCTGAGATTAAATTACATTATTTTGTATCTTTTTCATGCCTAATAAATAATGATGGAT
sorAra1(Shrew       )    ATTAGAATTCATGACAGTTTTCACATTGTATTATCAATATGTGGAAATAATTGTCTGCTCTGAGATTAAATTACATTATTGTGTATCTTTTTCATGCCTAATAAATAATGATGGAT
loxAfr2(Elephant    )    ATTAGAATTCATGACAGTTTTCACATTGTATTATCAATATGTGGAAATAATTGTCTGCTCTGAGATTAAATTACATTATTGTGTATCTTTTTCATGCCTAATAAATAATGATGGAT
proCap1(Rock hyrax  )    ATTAGAATTCATGACAGTTTTCACATTGTATTATCAATATGTGGAAATAATTGTCTGCTCTGAGATTAAATTACATTATTGTGTATCTTTTTCATGCCTAATAAATAATGATGGAT
echTel1(Tenrec      )    ATTAGAATTCATGACAGTTTTCACATTGTATTATCAATATATGGAAATAATTGTCTGCTCTGAGATTAAATTACATTATTTTGTATCTTTTTCATGCCTAATAAATAATGATGGAT
dasNov2(Armadillo   )    ATTAGAATTCATGACAGTTTTCACCTTGTATTATCAATATGTGGAAATAATTGTCTGCTCCGAGATTAAATTACATTATTGTGTATCTTTTTCATGCCTAATAAATAATGATGGAT
choHof1(Sloth       )    ATTAGAATTCATGACAGTTTTCACATTGTATTATCAATATGTGGAAATAATTGTCTGCTCTGAGATTAAATTACATTATTGTGTATCTTTTTCATGCCTAATAAATAATGATGGAT
monDom4(Opossum     )    ATTAGGATTCCTGACAGTTTTCACATTGTATTATCAATATGTGGAAATAATTGTCTGCTCTGAGATTAAATTACATTATTGTGTATCTTTTTCATGCCTAATAAATAATGATGGAT
ornAna1(Platypus    )    ATTAGGATTCATGACAGTTTTCACATTGTATTATCAATATGTGGAAATAATTGTCTGCTCTGAGATTAAATTACATTATTGTGTATCTTTTTCATGCCTAATAAATAATGATGGAT
galGal3(Chicken     )    ATTAGGATTCATGACAGTTTTCACATTGTATTATCAATATGTGGAAATAATTGTCTGCTCCGGGATTAAATTACATTATTGTGTATCTTTTTCATGCCTAATAAATAATGATGGAT
taeGut1(Zebra finch )    ATTAGGATTCATGACAGTTTTCACATTGTATTATCAATATGTGGAAATAATTGTCTGCTCCGGGATTAAATTACATTATTGTGTATCTTTTTCATGCCTAATAAATAATGATGGAT
anoCar1(Lizard      )    ATTAGGATTCATGACAGTTTTCACATTGTATTATCAATATGTGGAAATAATTGTCTGCTCTGAGATTAAATTACATTATTGTGTATCTTTTTCATGCCTAATAAATAATGATGGAT
xenTro2(X.tropicalis)    ATTAGGAATCTTGACAGTTTTCACATTGTATTATCAATATATGAAAATAATTGTCTGCCCTGAGATTCAATTACATTATTGTGTATCTTTTTCATGCCTAATAAATAATGATGGAT
fr2    (Fugu        )    ATTAGGATTCATGGCACTTTTCGCGTTGCATTATCAATATGTGGAAATAATTGTCTGCTGAGAGATTAAATTACATTATTGTGTATCTTTTTCATGCCTAATAAATAATGATGGAT
gasAcu1(Stickleback )    ATTAGGATTCATGGCACTTTTCGCATTGCGTTATCAATATGTGGAAATAATTGTCTGCCGAGAGATTAAATTACATTATTGTGTATCTTTTTCATGCCTAATAAATAATGATGGAT
danRer5(Zebrafish   )    ATTAGGATTCGTGGCACTTTTCGCTTTGCATTATCAATATGTGGAAATAATTGTCTGCTGAGAGATTAAATTACATTATTGTGTATCTTTTTCATGCCTAATAAATAATGATGGAT
                         ***** * ** ** ** ***** * ***  ***** **** *  ********** * *   * **** ************ **************** ******************
chr3:71237136-71237277
143
42	missing: myoLuc1, petMar1
0.81
hg18   (Human       )    CTCTTGATCCTGTGGCTCTCATAATTAGTTACCTGGGGCTGCAATCCAATTTGAAGTGATGACAAGAAAGTGATCCATGAAAAAGTAATAAGTTAAATCCAATTTCAGCCTTCCTCTAATTAAATGCACATGG-AACTAATGA
panTro2(Chimp       )    CTCTTGATCCTGTGGCTCTCATAATTAGTTACCTGGGGCTGCAATCCAATTTGAAGTGATGACAAGAAAGTGATCCATGAAAAAGTAATAAGTTAAATCCAATTTCAGCCTTCCTCTAATTAAATGCACATGG-AACTAATGA
gorGor1(Gorilla     )    CTCTTGATCCTGTGGCTCTCATAATTAGTTACCTGGGGCTGCAATCCAATTTGAAGTGATGACAAGAAAGTGATCCATGAAAAAGTAATAAGTTAAATCCAATTTCAGCCTTCCTCTAATTAAATGCACATGG-AACTAATGA
ponAbe2(Orangutan   )    CTCTTGATCCTGTGGCTCTCATAATTAGTTACCTGGGGCTGCAATCCAATTTGAAGTGATGACAAGAAAGTGATCCATGAAAAAGTAATAAGTTAAATCCAATTTCAGCCTTCCTCTAATTAAATGCACATGG-AACTAATGA
rheMac2(Rhesus      )    CTCTTGATCCTGTGGCTCTCATAATTAGTTACCTGGGGCTGCAATCCAATTTGAAGTGATGACAAGAAAGTGATCCATGAAAAAGTAATAAGTTAAATCCAATTTCAGCCTTCCTCTAATTAAATGCACATGG-AACTAATGA
calJac1(Marmoset    )    CTCTTGATCCTGTGGCTCTCATAATTAGTTACCTGGGGCTGCAATCCAATTTGAAGTGATGACAAGAAAGTGATCCATGAAAAAGTAATAAGTTAAATCCAATTTCAGCCTTCCTCTAATTAAATGCACATGG-AACTAATGA
tarSyr1(Tarsier     )    CTCTTGATCCTGTGGCTCTCATAATTAGTTACCTGGGGCTGCAATCCAATTTGAAGTGATGACAAGAAAGTGATCCATGAAAAAGTAATAAGTTAAATCCAATTTCAGCCTTCCTCTAATTAAATGCACATGG-AACTAATGA
micMur1(Mouse Lemur )    CTCTTGATCCTGTGGCTCTCATAATTAGTTACCTGGGGCTGCAATCCAATTTGAAGTGATGACAAGAAAGTGATCCATGAAAAAGTAATAAGTTAAATCCAATTTCAGCCTTCCTCTAATTAAATGCACATGG-AACTAATGA
otoGar1(Bushbaby    )    CTCTTGATCCTGTGGCTCTCATAATTAGTTACCTGGGGCTGCAATCCAATTTGAAGTGATGACAAGAAAGTGATCCATGAAAAAGTAATAAGTTAAATCCAATTTCAGCCTTCCTCTAATTAAATGCACATGG-AACTAATGA
tupBel1(TreeShrew   )    CTCTTGATCCTGTGGCTCTCATAATTAGTTACCTGGGGCTGCAATCCAATTTGAAGTGATGACAAGAAAGTGATCCATGAAAAAGTAATAAGTTAAATCCAATTTCAGCCTTCCTCTAATTAAATGCACATGG-AACTAATGA
mm9    (Mouse       )    CTCTTGATCCTGTGGCTCTCATAATTAGTTACCTGGGGCTGCAATCCAATTTGAAGTGATGACAAGAAAGTGATCCATGAAAAAGTAATAAGTTAAATCCAATTTCAGCCTTCCTCTAATTAAATGCACATGG-AACTAATGA
rn4    (Rat         )    CTCTTGATCCTGTGGCTCTCATAATTAGTTACCTGGGGCTGCAATCCAATTTGAAGTGATGACAAGAAAGTGATCCATGAAAAAGTAATAAGTTAAATCCAATTTCAGCCTTCCTCTAATTAAATGCACATGG-AACTAATGA
dipOrd1(Kangaroo Rat)    CTCTTGATCCTGTGGCTCTCATAATTAGTTACCTGGGGCTGCAATCCAATTTGAAGTGATGACAAGAAAGTGATCCATGAAAAAGTAATAAGTTAAATCCAATTTCAGCCTTCCTCTAATTAAATGCGCATGG-AACTAATGA
cavPor3(Guinea Pig  )    CTCTTGATCCTGTGGCTCTCATAATTAGTTACCTGGGGCTGCAATCCAATTTGAAGTGATGACAAGAAAGTGATCCATGAAAAAGTAATAAGTTAAATCCAATTTCAGCCTTCCTCTAATTAAATGCACATGG-AACTAATGA
speTri1(Squirrel    )    CTCTTGATCCTGTGGCTCTCATAATTAGTTACCTGGGGCTGCAATCCAATTTCAAGTGATGACAAGGAGGTGATCCATGAAAAAGTAATAAGTTAAATCCAATTTCAGCCTTCCTCTAATTAAATGCACACGG-GACTAATGA
oryCun1(Rabbit      )    CTCTTGATCCTGTGGCTCTCATAATTAGTTACCTGGGGCTGCAATCCAATTTGAAGTGATGACAAGAAAGTGATCCATGAAAAAGTAATAAGTTAAATCCAATTTCAGCCTTCCTCTAATTAAATGCACATGG-AACTAATGA
ochPri2(Pika        )    CTCTTGATCCTGTGGCTCTCATAATTAGTTACCTGGGGATGCAATCCAATTTGAAGTGATGACAAGAAAGTGATCCATGAAAAAGTAATAAGTTAAATCCAATTTCAGCCTTCCTCTAATTAAATGCACATGG-AACTAATGA
vicPac1(Alpaca      )    CTCTTGATCCTGTGGCTCTCATAATTAGTTACCTGGGGCTGCAATCCAATTTGAAGTGATGACAAGAAAGTGATCCATGAAAAAGTAATAAGTTAAATCCAATTTCAGCCTTCCTCTAATTAAATGCACATGG-AACTAATGA
turTru1(Dolphin     )    CTCTTGATCTTGTGGCTCTCATAATTAGTTACCTGGGGCTGCAATCCAATTTGAAGTGATGACAAGAAAGTGATCCATGAAAAAGTAATAAGTTAAATCCAATTTCAGCCTTCCTCTAATTAAATGCACATGG-AACTAATGA
bosTau4(Cow         )    CTCTTGATCCTGTGGCTCTCATAATTAGTTACCTGGGGCTGCAATCCAATTTGAAGTGATGACAAGAAAGTGATCCATGAAAAAGTAATAAGTTAAATCCAATTTCAGCCTTCCTCTAATTAAATGCACATGG-AACTAATGA
equCab2(Horse       )    CTCTTGATCCTGTGGCTCTCATAATTAGTTACCTGGGGCTGCAATCCAATTTGAAGTGATGACAAGAAAGTGATCCATGAAAAAGTAATAAGTTAAATCCAATTTCAGCCTTCCTCTAATTAAATGCACATGG-AACTAATGA
felCat3(Cat         )    CTCTTGATCCTGTGGCTCTCATAATTAGTTACCTGGGGCTGCAATCCAATTTGAAGTGATGACAAGAAAGTGATCCATGAAAAAGTAATAAGTTAAATCCAATTTCAGCCTTCCTCTAATTAAATGCACATGG-AACTAATGA
canFam2(Dog         )    CTCTTGATCCTGTGGCTCTCATAATTAGTTACCTGGGGCTGCAATCCAATTTGAAGTGATGACAAGAAAGTGATCCATGAAAAAGTAATAAGTTAAATCCAATTTCAGCCTTCCTCTAATTAAATGCACATGG-AACTAATGA
pteVam1(Megabat     )    CTCTTGATCCTGTGGCTCTCATAATTAGTTACCTGGGGCTGCAATCCAATTTGAAGTGATGACAAGAAAGTGATCCATGAAAAAGTAATAAGTTAAATCCAATTTCAGCCTTCCTCTAATTAAATGCACATGG-AACTAATGA
eriEur1(Hedgehog    )    CTCTTGATCCTGTGGCTCTCATAATTAGTTACCTGGGGCTGCAATCCAATTTGAAGTGATGACAAGAAAGTGATCCATGAAAAAGTAATAAGTTAAATCCAATTTCAGCCTTCCTCTAATTAAATGCACATGG-AACTAATGA
sorAra1(Shrew       )    CTCTTGATCCTGTGGCTCTCATAATTAGTTACCTGGGGCTGCAATCCAATTTGAAGTGATGACAAGAAAGTGATCCATGAAAAAGTAATAAGTTAAATCCAATTTCAGCCTTCCTCTAATTAAATGCACATGG-AACTAATGA
loxAfr2(Elephant    )    CTCTTGATCCTGTGGCTCTCATAATTAGTTACCTGGGGCTGCAATCCAATTTGAAGTGATGACAAGAAAGTGATCCATGAAAAAGTAATAAGTTAAATCCAATTTCAGCCTTCCTCTAATTAAATGCACATGG-AACTAATGA
proCap1(Rock hyrax  )    CTCTTGATCCCGTGGCTCTCATAATTAGTTACCTGGGGCTGCAATCCAATTTGAAGTGATGACAAGAAAGTGATCCATGAAAAAGTAATAAGTTAAATCCAATTTCAGCCTTCCTCTAATTAAATGCACATGG-AACTAATGA
echTel1(Tenrec      )    CTCTTGATCCTGTGGCTCTCATAATTAGTTACCTGGGGCTGCAATCCAATTTGAAGTGATGACAAGAAAGTGATCCATGAAAAAGTAATAAGTTAAATCCAATTTCAGCCTTCCTCTAATTAAATGCACACGG-AACTAATGA
dasNov2(Armadillo   )    CTCTTGATCCTGTGGCTCTCATAATTAGTTACCTGGGGCTGCAATCCAATTTGAAGTGATGACAAGAAAGTGATCCATGAAAAAGTAATAAGTTAAATCCAATTTCAGCCTTCCTCTAATTAAATGCACATGGAAACTAATGA
choHof1(Sloth       )    CTCTTGATCCTGTGGCTCTCATAATTAGTTACCTGGGGCTGCAATCCAATTTGAAGTGATGACAAGAAAGTGATCCATGAAAAAGTAATAAGTTAAATCCAATTTCAGCCTTCCTCTAATTAAATGCACATGG-AACTAATGA
monDom4(Opossum     )    CTCTTGATCCTGTGGCTCTCATAATTAGTTACCTGGGGCTGCAATCCAATTTGAAGTGATGACAAGAAAGTGATCCATGAAGAAGTAATAAGTTAAATCCAATTTCAGCCTTCCTCTAATTAAATGCACATGG-AACTAATGA
ornAna1(Platypus    )    CTCTTGATCCTGTGGCTCTCATAATTAGTTACCTGGGGCTGCAATCCAATTTGAAGTGATGACAAGAAAGTGATCCATGAAAAAGTAATAAGTTAAATCCAATTTCTGCCTTCCTCTAATTAAATGCACATGG-AACTAATGA
galGal3(Chicken     )    CTCTTGATCCTGTGGCGCTCATAATTAGTTACCTGGGGCTGCAATCCAATTTGAAGTGATGACAAGAAAGTGATCCATGAAAAAGTAATAAGTTAAATCCAATTTCAGCCTTCCTCTAATTAAATGCACATGG-AACTAATGA
taeGut1(Zebra finch )    CTCTTGATCCTGTGGCGCTCATAATTAGTTACCTGGGGCTGCAATCCAATTTGAAGTGATGACAAGAAAGTGATCCATGAAAAAGTAATAAGTTAAATCCAATTTCAGCCTTCCTCTAATTAAATGCACATGG-AACTAATGA
anoCar1(Lizard      )    CTCTTGATCCTGTGGCTCTCATAATTAGTTACCTGGGGCTGCAATCCAATTTGAAGTGATGACAAGAAAGTGATCCATGAAAAAGTAATAAGTTAAATCCAATTTCAGCCTTCCTCTAATTAAATGCACATGG-AACTAATGA
xenTro2(X.tropicalis)    CTACTGATCCTGTGGTTCTTATAATTAGTTACCTGGGGCTGCAATCCAATTTGATGTGATGACAAGAAAGTGATCCATGAAAAAGTAATAAGTTAAATCCAATTTCAGCCTTCCTCTAATTAAATGCACAAGG-AACTAATGA
tetNig1(Tetraodon   )    CTCCTGATCATGTGGCTGGCATAATTAGTTACCTGGGGCTGCAATCCAATTTGAAGTGATGACAAGAAAGTGATCCATGAAAAAGTAATAAGTTAAATCCAATTTCAGCCTGCCTCTAATTAAATGCACATGG-AACTAATGA
fr2    (Fugu        )    CTCCTGATCCAGTGGCTGGCATAATTAGTTACCTGGGGCTGCAATCCAATTTGAAGTGATGACAAGAAAGTGATCCATGAAAAAGTAATAAGTTAAATCCAATTTCAGCCTGCGTCTAATTAAATGCACATGG-AACTAATGA
gasAcu1(Stickleback )    CTCCTGATCCTGCGGCTGGCATAATTAGTTACCTGGGGCTGCAATCCAATTTGAAGTGATGACAAGAAAGTGATCCATGAAAAAGTAATAAGTTAAATCCAATTTCAGCCTGCCTCTAATTAAATGCACATGG-ACCTAATGA
oryLat2(Medaka      )    CTCCTGATCCTGCAGCTGGTATAATTAGTTACCTGGGGCTGCAATCCAATTTGAAGTGATGACAAGAAAGTGATCCATGAAAAAGTAATAAGTTAAATCCAATTTCAG-CTGCCTCTAATTAAATGCACATGG-AACTAATGA
danRer5(Zebrafish   )    CTCCTGATCCTGTGGCGGGCATAATTAGTTACCTGGGGCTGCAATCCAATTTGAAGTGATGACAAGAAAGCGATCCATGAAAAAGTAATAAGTTAAATCCAATTTCAGACTGCCTCTAATTAAATGCACATGG-AACTAATGA
                         **  *****  *  *     ****************** ************* * *********** * * ********** ************************ * ** * ************* ** **   *******
chr3:71373525-71373628
104
41	missing: gorGor1, petMar1, speTri1
0.81
hg18   (Human       )    TTAATTTACTGGCATGTACAGTATGCAAATGAGATTACTCTCAGCTTAACTGCATCATTTATGTCCATAATAACGGCATCATCATTACAGGGCTCAAATTAAAT
panTro2(Chimp       )    TTAATTTACTGGCATGTACAGTATGCAAATGAGATTACTCTCAGCTTAACTGCATCATTTATGTCCATAATAACGGCATCATCATTACAGGGCTCAAATTAAAT
ponAbe2(Orangutan   )    TTAATTTACTGGCATGTACAGTATGCAAATGAGATTACTCTCAGCTTAACTGCATCATTTATGTCCATAATAACGGCATCATCATTACAGGGCTCAAATTAAAT
rheMac2(Rhesus      )    TTAATTTACTGGCATGTACAGTATGCAAATGAGATTACTCTCAGCTTAACTGCATCATTTATGTCCATAATAACGGCATCATCATTACAGGGCTCAAATTAAAT
calJac1(Marmoset    )    TTAATTTACTGGCATGTACAGTATGCAAATGAGATTACTCTCAGCTTAACTGCATCATTTATGTCCATAATAACGGCATCATCATTACAGGGCTCAAATTAAAT
tarSyr1(Tarsier     )    TTAATTTACTGGCATGTACAGTATGCAAATGAGATTACTCTCAGCTTAACTGCATCATTTATGTCCATAATAACGGCATCATCATTACAGGGCTCAAATTAAAT
micMur1(Mouse Lemur )    TTAATTTACGGGCATGTACAGTATGCAAATGAGATTACTCTCAGCCTAACTGCATCATTTATGTCCATAATAACGGCATCATCATTACAGGGCTCAAATTAAAT
otoGar1(Bushbaby    )    TTAATTTACTGGCATGTACAGTATGCAAATGAGATTACTCTCAGCTTAACTGCATCATTTATGTCCATAATAACGGCATCATCATTACAGGGCTCAAATTAAAT
tupBel1(TreeShrew   )    TTAATTTACTGGCATGTACAGTATGCAAATGAGATTACTCTCAGCTTAACTGCATCATTTATGTCCATAATAACGGCATCATCATTACAGGGCTCAAATTAAAT
mm9    (Mouse       )    TTAATTTACTGGCATGTACAGTATGCAAATGAGATTACTCTCAGCTTAACTGCATCATTTATGTCCATAATAACAGCATCATCATTACAGGGCTCAAATTAAAT
rn4    (Rat         )    TTAATTTACTGGCATGTACGGTATGCAAATGAGATTACTCTCAGCTTAACTGCATCATTTATGTCCATAATAACGGCATCATCGGTACAGGGCGCAAATTAAAT
dipOrd1(Kangaroo Rat)    TTAATTTACTGGCATGTACAGTATGCAAATGAGATTACTCTCAGCTTAACTGCATCATTTATGTCCATAATAACGGCATCATCATTACAGGGCTCAAATTAAAT
cavPor3(Guinea Pig  )    TTAATTTACTGGCATGTACAGTATGCAAATGAGATTACTCTCAGCTTAACTGCATCATTTATGTCCATAATAACGGCATCATCATTACAGGGCTCAAATTAAAT
oryCun1(Rabbit      )    TTAATTTACTGGCATGTACAGTATGCAAATGAGATTACTCTCAGCTTAACTGCATCATTTATGTCCATAATAACGGCATCATCATTACAGGGCTCAAATTAAAT
ochPri2(Pika        )    TTAATTTACTGGCATGTACAGTATGCAAATGAGATTACTCTCAGCTTAACTGCATCATTTATGTCCATAATAACGGCATCATCATTACAGGGCTCAAATTAAAT
vicPac1(Alpaca      )    TTAATTTACTGGCATGTACAGTATGCAAATGAGATTACTCTCAGCTTAACTGCATCATTTATGTCCATAATAACGGCATCATCATTACAGGGCTCAAATTAAAT
turTru1(Dolphin     )    TTAATTTACTGGCATGTACAGTATGCAAATGAGATTACTCTCAGCTTAACTGCATCATTTATGTCCATAATAACGGCATCATCATTACAGGGCTCAAATTAAAT
bosTau4(Cow         )    TTAATTTACTGGCATGTACAGTATGCAAATGAGATTACTCTCAGCTTAACTGCATCATTTATGTCCATAATAACGGCATCATCATTACAGGGCTCAAATTAAAT
equCab2(Horse       )    TTAATTTACTGGCATGTACAGTATGCAAATGAGATTACTCTCAGCTTAACTGCATCATTTATGTCCATAATAACGGCATCATCATTACAGGGCTCAAATTAAAT
felCat3(Cat         )    TTAATTTACTGGCATGTACAGTATGCAAATGAGATTACTCTCAGCTTAACTGCATCATTTATGTCCATAATAACGGCATCATCATTACAGGGCTCAAATTAAAT
canFam2(Dog         )    TTAATTTACTGGCATGTACAGTATGCAAATGAGATTACTCTCAGCTTAACTGCATCATTTATGTCCATAATAACGGCATCATCATTACAGGGCTCAAATTAAAT
myoLuc1(Microbat    )    TTAATTTACTGGCATGTACAGTATGCAAATGAGATTACTCTCAGCTTAACTGCATCATTTATGTCCATAATAACGGCATCATCATTACAGGGCTCAAATTAAAT
pteVam1(Megabat     )    TTAATTTACTGGCATGTACAGTATGCAAATGAGATTACTCTCAGCTTAACTGCATCATTTATGTCCATAATAACGGCATCATCATTACAGGGCTCAAATTAAAT
eriEur1(Hedgehog    )    TTAATTTACTGGCATGTACAGTATGCAAATGAGATTACTCTCAGCTTAACTGCATCATTTATGTCCATAATAACGGCATCATCATTACAGGGCTCAAATTAAAT
sorAra1(Shrew       )    TTAATTTACTGGCATGTACAGTATGCAAATGAGATTACTCTCAGCTTAACTGCATCATTTATGTCCATAATAACGGCATCATCATTACAGGGCTCAAATTAAAT
loxAfr2(Elephant    )    TTAATTTACTGGCATGTACAGTATGCAAATGAGATTGCTCTCAGCTTAACGGCATCATTTATGTCCATAATAACGGCATCATCATTACAGGGCTCAAATTAAAT
proCap1(Rock hyrax  )    TTAATTTACTGGCATGTACAGTATGCAAATGAGATTACTCTCAGCTTAACTGCATCATTTATGTCCATAATAACGGCATCATCATTACAGGGCTCAAATTAAAT
echTel1(Tenrec      )    TTAATTTACTGGCATGTACAGTATGCAAATGAGATTACTCTCAGCTTAACTGCATCATTTATGTCCATAATAACGGCATCATCATTACAGGGCTCAAATTAAAT
dasNov2(Armadillo   )    TTAATTTACTGGCATGTACAGTATGCAAATGAGATTACTCTCAGCTTAACTGCATCATTTATGTCCATAATAACGGCATCATCATTACAGGGCTCAAATTAAAT
choHof1(Sloth       )    TTAATTTACTGGCATGTACAGTATGCAAATGAGATTACTCTCAGCTTAACTGCATCATTTATGTCCATAATAACGGCATCATCATTACAGGGCTCAAATTAAAT
monDom4(Opossum     )    TTAATTTACTGGCATGTACAGTATGCAAATGAGATTACTCTCAGCTTAACTGCATCATTTATGTCCATAATAACGGCATCATCATTACAGGGCTCAAATTAAAT
ornAna1(Platypus    )    TTAATTTACTGGCATGTACAGTATGCAAATGAGATTACTCTCAGCTTAACTGCATCATTTATGTCCATAATAACGGCATCATCATTACAGGGCTCAAATTAAAT
galGal3(Chicken     )    TTAATTTACTGGCATGTACAGTATGCAAATGAGATTACTCTCAGCTTAACTGCATCATTTATGTCCATAATAACGGCATCATCATTACAGGGCTCAAATTAAAT
taeGut1(Zebra finch )    TTAATTTACTGGCATGTACAGTATGCAAATGAGATTACTCTCAGCTTAACTGCATCATTTATGTCCATAATAACGGCATCATCATTACAGGGCTCAAATTAAAT
anoCar1(Lizard      )    TTAATTTACTGGCATGTACAGTATGCAAATGAGATTACTCTCAGTTTAACTGCATCATTTATGTCCATAATAACGGCATCATCATTACAGGGCTCAAATTAAAT
xenTro2(X.tropicalis)    TTAATTTAGTGGCATGTACAGTATGCAAATGAGATTACTCTCAGCTTAACGGCATCGTTTATGTCCATAATAACGGCATCATCATTACAGGGCTCAAATTAAAT
tetNig1(Tetraodon   )    TTAATTTACCCGCATGTACAGTATGCAAATGAGATTACTCTCAGCTTAACTGCATCATTTATGTCCATAATAACAGCATCATCATTACAGGGCTCAATTTAAAT
fr2    (Fugu        )    TTAATTTACTGGCATGTACAGTATGCAAATGAGATTACTCTCAGCTTAACTGCATCATTTATGTCCATAATAACAGCATCATCATTACAGGGCTCAAATTAAAT
gasAcu1(Stickleback )    TTAATTTACTGGCATGTACGGTATGCAAATGAGATTACTCTCAGCTTAACTGCATCATTTATGTCCATAATAACGGCATCATCATTACAGGGCTCAAATTAAAT
oryLat2(Medaka      )    TTAATTTACTGGCATGTACAGTATGCAAATGAGATTACTCTCAGCTTAACTGCATCATTTATGTCCATAATAACAGCATCATCATTACAGAGCTCAAATTAAAT
danRer5(Zebrafish   )    TTAATTTACTGGCATGTACAGTATGCAAATGAGATTACTCTCTGCTTAACTGCGTCATTTATGTCCATAATAACGGCATCATCATTATGGGACTCAAATTAAAT
                         ********   ******** **************** ***** *  **** ** ** ***************** ********  **  *  * *** ******
chr3:138531156-138531312
160
40	missing: felCat3, gorGor1, otoGar1, petMar1
0.80
hg18   (Human       )    GGGCACTGTATTTTGATGTCAATAAGCAATTTTTCCAGCCCGGTCTCCTGCCCGACCCTTTTAATCCATCAATATATTATTAGAGATAAAG-TTGGTGGATG--CCTGCTGCAGTTAGAAGATAAATGACATCTCTGAAGTCAGGCATTAAAGACTAGAT
panTro2(Chimp       )    GGGCACTGTATTTTGATGTCAATAAGCAATTTTTCCAGCCCGGTCTCCTGCCCGACCCTTTTAATCCATCAATATATTATTAGAGATAAAG-TTGGTGGATG--CCTGCTGCAGTTAGAAGATAAATGACATCTCTGAAGTCAGGCATTAAAGACTAGAT
ponAbe2(Orangutan   )    GGGCACTGTATTTTGATGTCAATAAGCAATTTTTCCAGCCCGGTCTCCTGCCCGACCCTTTTAATCCATCAATATATTATTAGAGATAAAG-TTGGTGGATG--CCTGCTGCAGTTAGAAGATAAATGACATCTCTGAAGTCAGGCATTAAAGACTAGAT
rheMac2(Rhesus      )    GGGCACTGTATTTTGATGTCAATAAGCAATTTTTCCAGCCCGGTCTCCTGCCCGACCCTTTTAATCCATCAATATATTATTAGAGATAAAG-TTGGTGGATG--CCTGCTGCAGTTAGAAGATAAATGACATCTCTGAAGTCAGGCATTAAAGACTAGAT
calJac1(Marmoset    )    GGGCACTGTATTTTGATGTCAATAAGCAATTTTTCCAGCCCGGTCTCCTGCCCGACCCTTTTAATCCATCAATATATTATTAGAGATAAAG-TTGGTGGATG--CCTGCTGCAGTTAGAAGATAAATGACATCTCTGAAGTCAGGCATTAAAGACTAGAT
tarSyr1(Tarsier     )    GGGCACTGTATTTTGATGTCAATAAGCAATTTTTCCAGCCCGGTCTCCTGCCCGACCCTTTTAATCCATCAATATATTATTAGAGATAAAG-TTGGTGGATG--CCTGCTGCAGTTAGAAGATAAATGACATCTCTGAAGTCAGGCATTAAAGACTAGAT
micMur1(Mouse Lemur )    GGGCACTGTATTTTGATGTCAATAAGCAATTTTTCCAGCCCGGTCTCCTGCCCGACCCTTTTAATCCATCAATATATTATTAGAGATAAAG-TTGGTGGATG--CCTGCTGCAGTTAGAAGATAAATGACATCTCTGAAGTCAGGCATTAAAGACTAGAT
tupBel1(TreeShrew   )    GGGCACTGTATTTTGATGTCAATAAGCAATTTTTCCAGCCCGGTCTCCTGCCCGACCCTTTTAATCCATCAATATATTATTAGAGATAAAG-TTGGTGGATG--CCTGCTGCAGTTAGAAGATAAATGACATCTCTGAAGTCAGGCATTAAAGACTAGAT
mm9    (Mouse       )    GGGCACTGTATTTTGATGTCAATAAGCAATTTTTCCAGCCCGGTCTCCTGCCCGACCCTTTTAATCCATCAATATATTATTAGAGATAAAG-TTGGTGGATG--CCTGCTGCAGTTAGAAGATAAATGACATCTCTGAAGTCAGGCATTAAAGACTAGAT
rn4    (Rat         )    GGGCACTGTATTTTGATGTCAATAAGCAATTTTTCCAGCCCGGTCTCCTGCCCGACCCTTTTAATCCATCAATATATTATTAGAGATAAAG-TTGGTGGATG--CCTGCTGCAGTTAGAAGATAAATGACATCTCTGAAGTCAGGCATTAAAGACTAGAT
dipOrd1(Kangaroo Rat)    GGGCACTGTATTTTGATGTCAATAAGCAATTTTTCCAGCCCGGTCTCCTGCCCGACCCTTTTAATCCATCAATATATTATTAGAGATAAAG-TTGCTGGAAG--CCTGCTGCAGTTAGAAGATAAATAGCATCTCTGAAGTCAGGCATTAAAGACTACAT
cavPor3(Guinea Pig  )    GGGCACTGTATTTTGATGTCAATAAGCAATTTTTCCAGCCCGGTCTCCTGCCCGACCCTTTTAATCCATCAATATATTATTAGAGATAAAG-TTGGTGGATG--CCTGCTGCAGTTAGAAGATAAATGACATCTCTGAAGTCAGGCATTAAAGACTAGAT
speTri1(Squirrel    )    GGGCACTGTATTTTGATGTCAATAAGCAATTTTTCCAGCCCGGTCTCCTGCCCGACCCTTTTAATCCATCAATATATTATTAGAGATAAAG-TTGGTGGATG--CTTGTTGCAGTTAGAAGATAAATGACATCTCTGAAATCAGGCATTAAAGACTAGAT
oryCun1(Rabbit      )    GGGCACTGTATTTTGATGTCAATAAGCAATTTTTCCAGCCCGGTCTCCTGCCCGACCCTTTTAATCCATCAATATATTATTAGAGATAAAG-TTGGTGGATG--CCTGCTGCAGTTAGAAGATAAATGACATCTCTGAAGTCAGGCATTAAAGACTAGAT
ochPri2(Pika        )    GGGCACTGTATTTTGATGTCAATAAGCAATTTTTCCAGCCCGGTCTCCTGCCCGACCCTTTTAATCCATCAATATATTATTAGAGATAAAG-TTGGTGGATG--CCTGCTGCAGTTAGAAGATAAATGACATCTCTGAAGTCAGGCATTAAAGACTAGAT
vicPac1(Alpaca      )    GGGCACTGTATTTTGATGTCAATAAGCAATTTTTCCAGCCCGGTCTCCTGCCCGACCCTTTTAATCCATCAATATATTATTAGAGATAAAG-TTGGTGGATG--CCTGCTGCAGTTAGAAGATAAATGGCATCTCTGAAGTCAGGCATTAAAGACTAGAT
turTru1(Dolphin     )    GGGCACTGTATTTTGATGTCAATAAGCAATTTTTCCAGCCCGGTCTCCTGCCCGACCCTTTTAATCCATCAATATATTATTAGAGATAAAG-TTGGTGGATG--CCTGCTGCAGTTAGAAGATAAATGACATCTCTGAAGTCAGGCATTAAAGACTAGAT
bosTau4(Cow         )    GGGCACTGTATTTTGATGTCAATAAGCAATTTTTCCAGCCCGGTCTCCTGCCCGACCCTTTTAATCCATCAATATATTATTAGAGATAAAG-TTGGTGGATG--CCTGCTGCAGTTAGAAGATAAATGACATCTCTGAAGTCAGGCATTAAAGACTAGAT
equCab2(Horse       )    GGGCACTGTATTTTGATGTCAATAAGCAATTTTTCCAGCCCGGTCTCCTGCCCGACCCTTTTAATCCATCAATATATTATTAGAGATAAAG-TTGGTGGATG--CCTGCTGCAGTTAGAAGATAAATGACATCTCTGAAGTCAGGCATTAAAGACTAGAT
canFam2(Dog         )    GGGCACTGTATTTTGATGTCAATAAGCAATTTTTCCAGCCCGGTCTCCTGCCCGACCCTTTTAATCCATCAATATATTATTAGAGATAAAG-TTGGTGGATG--CCTGCTGCAGTTAGAAGATAAATGACATCTCTGAAGTCAGGCATTAAAGACTAGAT
myoLuc1(Microbat    )    GGGCACTGTATTTTGATGTCAATAAGCAATTTTTCCAGCCTGGTCTCCTGCCCGACCCTTTTAATCCATCAATATATTATTAGAGATAAAG-TTGGTGGATG--CCTGCTGCAGTTAGAAGATAAATGACATCTCTGAAGTCAGGCATTAAAGACTAGAT
pteVam1(Megabat     )    GGGCACTGTATTTTGATGTCAATAAGCAATTTTTCCAGCCCGGTCTCCTGCCCGACCCTTTTAATCCATCAATATATTATTAGAGATAAAG-TTGGTGGATG--CCTGCTGCAGTTAGAAGATAAATGACATCTCTGAAGTCAGGCATTAAAGACTAGAT
eriEur1(Hedgehog    )    GGGCACTGTATTTTGATGTCAATAAGCAATTTTTCCAGCCCGGTCTCCTGCCCGACCCTTTTAATCCATCAATATATTATTAGAGATAAAG-TTGGTGGATG--CCTGCTGCAGTTAGAAGATAAATGACATCTCTGAAGTCAGGCATTAAAGACTAGAT
sorAra1(Shrew       )    GGGCACTGTATTTTGATGTCAATAAGCAATTTTTCCAGCCCGGTCTCCTGCCCGACCCTTTTAATCCATCAATATATTATTAGAGATAAAG-TTGGTGGATG--CCTGCTGCAGTTAGAAGATAAATGACATCTCTGAAGTCAGGCATTAAAGACTAGAT
loxAfr2(Elephant    )    GGGCACTGTATTTTGATGTCAATAAGCAATTTTTCCAGCCCGGTCTCCTGCCCGACCCTTTTAATCCATCAATATATTATTAGAGATAAAG-TTGGTGGATG--CCTGCTGCAGTTAGAAGATAAATGACATCTCTGAAGTCAGGCATTAAAGACTAGAT
proCap1(Rock hyrax  )    GGGCACTGTATTTTGATGTCAATAAGCAATTTTTCCAGCCCGGTCTCCTGCCCGACCCTTTTAATCCATCAATATATTATTAGAGATAAAG-TTGGTGGATG--CCTGCTGCAGTTAGAAGATAAATGACATCTCTGAAGTCAGGCATTAAAGACTAGAT
echTel1(Tenrec      )    GGGCACTGTATTTTGATGTCAATAAGCAATTTTTCCAGCCCGGTCTCCTGCCCGACCCTTTTAATCCATCAATATATTATTAGAGATAAAG-TTGGTGGATG--CCTGCTGCAGTTAGAAGATAAATGACATCTCTGAAGTCAGGCATTAAAGACTAGAT
dasNov2(Armadillo   )    GGGCACTGTATTTTGATGTCAATAAGCAATTTTTCCAGCCCGGTCTCCTGCCCGACCCTTTTAATCCATCAATATATTATTAGAGATAAAG-TTGGTGGATG--CCTGCTGCAGTTAGAAGATAAATGACATCTCTGAAGTCAGGCATTAAAGACTAGAT
choHof1(Sloth       )    GGGCACTGTATTTTGATGTCAATAAGCAATTTTTCCAGCCCGGTCTCCTGCCCGACCCTTTTAATCCATCAATATATTATTAGAGATAAAG-TTGGTGGATG--CCTGCTGCAGTTAGAAGATAAATGACATCTCTGAAGTCAGGCATTAAAGACTAGAT
monDom4(Opossum     )    GGGCACTGTATTTTGATGTCAATAAGCAATTTTTCCAGCCCGGTCTCCTGCCCGACCCTTTTAATCCATCAATATATTATTAGAGATAAAG-TTGGTGGATG--CCTGCTGCAGTTAGAAGATAAATGACATCTCTGAAGTCAGGCATTAAAGAGTAGAT
ornAna1(Platypus    )    GGGCACTGTATTTTGATGTCAATAAGCAATTTTTCCAGCCCGGTCTCCTGCCCGACCCTTTTAATCCATCAATATATTATTAGAGATAAAG-TTGGTGGATG--CCTGCTGCAGTTAGAAGATAAATGACATCTCTGAAGTCAGGCATTAAAGACTAGAT
galGal3(Chicken     )    GGGCACTGTATTTTGATGTCAATAAGCAATTTTTCCAGCCCGGTCTCCTGCCCGACCCTTTTAATCCATCAATATATTATTAGAGATAAAG-TTGGTGGAAG--CCTGCTGCAGTTAGAAGATAAATGACATCTCTGAAGTCAGGCATTAAAGACTAGAT
taeGut1(Zebra finch )    GGGCACTGTATTTTGATGTCAATAAGCAATTTTTCCAGCCCGGTCTCCTGCCCGACCCTTTTAATCCATCAATATATTATTAGAGATAAAG-TTGGTGGAAG--CCTGCTGCAGTTAGAAGATAAATGACATCTCTGAAGTCAGGCATTAAAGACTAGAT
anoCar1(Lizard      )    GGGCACTGTATTTTGATGTCAATAAGCAATTTTTCCAGCCCGGTCTCCTGCCCGACCCTTTTAATCCATCAATATATTATTAGAGATAAAG-TTGGTGGATG--CCTGCTGCAGTTAGAAGATAAATGACATCTCTGAAGTCAGGCATTAAAGACTAGAT
xenTro2(X.tropicalis)    GGGCACTGTATTTTGATGTCAATAAGCAATTTTTCTAGCTCGGTCTCCGGTCTGACCCTTTTAATCCATCAATATATTATTAGAGATAAAA-TTGCCGGAGACCCCTGCTGCACTAGCAAGATAAATGGCGCCTCTGAAGTCAGGCATTAAAGAGCAGAT
tetNig1(Tetraodon   )    GGGCACTGTATTTTGATGTCAATAAGCAATTTTTCTTGCCTGGTCTCCTGCCTGACCCCTTTAATCCATCAATATATTATTAGAGATAAAGTTTTGCGGACG--CCTGCTGCAGTCACAAGATAAATGACATCTCTGAAGTCACGCATTAAAGACTAGAT
fr2    (Fugu        )    GGGCACTGTATTTTGATGTCAATAAGCAATTTTTCTTGCCTGGTCTCCTGCCTGACCCCTTTAATCCATCAATATATTATTAGAGATAAAGTTTTGCGGACG--CCTGCTGCAGTCACAAGATAAATGACATCTCTGAAGTCACGCATTAAAGACTAGAT
gasAcu1(Stickleback )    GGGCACTGTATTTTGATGTCAATAAGCAATTTTTCTTGCCTGGTCTCCTGCCTGACCCCTTTAATCCATCAATATATTATTAGAGATAAAGTTTTGTGGACG--CCTGCTGCAGTCACAAGATAAATGACATCTCTGAAGTCACGCATTAAAGACTAGAT
oryLat2(Medaka      )    GGGCACTGTATTTTGATGTCAATAAGCAATTTTTCTTGCCTGGTCTCCTGCCTGACCCCTTTAATCCATCAATATATTATTAGAGATAAAGTTTTGTGGACG--CCTGCTGCAGTCACAAGATAAATGACATCTCTGAAGTCACGCATTAAAGACTAGAT
danRer5(Zebrafish   )    GGGCACTGTATTTTGATGTCAATAAGCAATTTTTCTTGCCTGGTCTCCAGCCTGACCCCTTTAATCCATCAATATATTATTAGAGATAAAGTTTTGTGGACG--CCTGCTGCAGTCACAAGATAAATGACATCTCTGAAGTCACGCATTAAAGACTAGAT
                         ***********************************  **  ******* * * ***** *******************************  **   ***    * ** **** *   *********  *  ******* *** **********  * **
chr3:144225438-144225550
116
40	missing: felCat3, oryCun1, petMar1, proCap1
0.86
hg18   (Human       )    TTTTGCTTGTTACT-TGTTAACAATACTCAC--ATATTCTATGTTTATTATCTGATGTGACTTCATATACAGACTCTGTCGCAAGCCATAGTCAAAGTGGTTATCCCAACAGAAAG
panTro2(Chimp       )    TTTTGCTTGTTACT-TGTTAACAATACTCAC--ATATTCTATGTTTATTATCTGATGTGACTTCATATACAGACTCTGTCGCAAGCCATAGTCAAAGTGGTTATCCCAACAGAAAG
gorGor1(Gorilla     )    TTTTGCTTGTTACT-TGTTAACAATACTCAC--ATATTCTATGTTTATTATCTGATGTGACTTCATATACAGACTCTGTCGCAAGCCATAGTCAAAGTGGTTATCCCAACAGAAAG
ponAbe2(Orangutan   )    TTTTGCTTGTTACT-TGTTAACAATACTCAC--ATATTCTATGTTTATTATCTGATGTGACTTCATATACAGACTCTGTCGCAAGCCATAGTCAAAGTGGTTATCCCAACAGAAAG
rheMac2(Rhesus      )    TTTTGCTTGTTACT-TGTTAACAATACTCAC--ATATTCTATGTTTATTATCTGATGTGACTTCATATACAGACTCTGTCGCAAGCCATAGTCAAAGTGGTTATCCCAACAGAAAG
calJac1(Marmoset    )    TTTTGCTTGTTACT-TGTTAACAATACTCAC--ATATTCTATGTTTATTATCTGATGTGACTTCATATACAGACTCTGTCGCAAGCCATAGTCAAAGTGGTTATCCCAACAGAAAG
tarSyr1(Tarsier     )    TTTTGCTTGTTACT-TGTTAACAATACTCAC--ATATTCTATGTTTATTATCTGATGTGACTTCATATACAGACTCTGTCGCAAGCCATAGTCAAAGTGGTTATCCCAACAGAAAG
micMur1(Mouse Lemur )    TTTTGCTTGTTACT-TGTTAACAATACTCAC--ATATTCTATGTTTATTATCTGATGTGACTTCATATACAGACTCTGTCGCAAGCCATAGTCAAAGTGGTTATCCCAACAGAAAG
otoGar1(Bushbaby    )    TTTTGCTTGTTACT-TGTTAACAATACTCAC--ATATTCTATGTTTATTATCTGATGTGACTTCATATACAGACTCTGTCGCAAGCCATAGTCAAAGTGGTTATCCCAACAGAAAG
tupBel1(TreeShrew   )    TTTTGCTTGTTACT-TGTTAACAATACTCAC--ATATTCTATGTTTATTATCTGATGTGACTTCATATACAGACTCTGTCGCAAGCCATAGTCAAAGTGGTTATCCCAACAGAAAG
mm9    (Mouse       )    TTTTGCTTGTTACT-TGTTAACAATACTCAC--ATATTCTATGTTTATTATCTGATGTGACTTCATATACAGACTCTGTCGCAAGCCATAGTCAAAGTGGTTATCCCAACAGAAAG
rn4    (Rat         )    TTTTGCTTGTTACT-TGTTAACAATACTCAC--ATATTCTATGTTTATTATCTGATGTGACTTCATATACAGACTCTGTCGCAAGCCATAGTCAAAGTGGTTATCCCAACAGAAAG
dipOrd1(Kangaroo Rat)    TTTTGCTTGTTACT-TGTTAACAATACTCAC--ATATTCTATGTTTATTATCTGATGTGACTTCATATACAGACTCTGTCGCAAGCCATAGTCAAAGTGGTTATCCCAACAGAAAG
cavPor3(Guinea Pig  )    TTTTGCTTGTTACT-TGTTAACAATACTCAC--ATATTCTATGTTTATTATCTGATGTGACTTCATATACAGACTCTGTCGCAAGCCATAGTCAAAGTGGTTATCCCAACAGAAAG
speTri1(Squirrel    )    TTTTGCTTGTTACT-TGTTAACAATACTCAC--ATATTCTATGTTTATTATCTGATGTGACTTCATATACAGACTCTGTCGCAAGCCATAGTCAAAGTGGTTATCCCAACAGAAAG
ochPri2(Pika        )    TTTTGCTTGTTACT-TGTTAACAATACTCAC--ATATTCTATGTTTATTATCTGATGTGACTTCATATACAGACTCTGTCGCAAGCCATAGTCAAAGTGGTTATCCCAACAGAAAG
vicPac1(Alpaca      )    TTTTGCTTGTTACT-TGTTAACAATACTCAC--ATATTCTATGTTTATTATCTGATGTGACTTCATATACAGACTCTGTCGCAAGCCATAGTCAAAGTGGTTATCCCAACAGAAAG
turTru1(Dolphin     )    TTTTGCTTGTTACT-TGTTAACAATACTCAC--ATATTCTATGTTTATTATCTGATGTGACTTCATATACAGACTCTGTCGCAAGCCATAGTCAAAGTGGTTATCCCAACAGAAAG
bosTau4(Cow         )    TTTTGCTTGTTACT-TGTTAACAATACTCAC--ATATTCTATGTTTATTATCTGATGTGACTTCATATACAGACTCTGTCGCAAGCCATAGTCAAAGTGGTTATCCCAACAGAAAG
equCab2(Horse       )    TTTTGCTTGTTACT-TGTTAACAATACTCAC--ATATTCTATGTTTATTATCTGATGTGACTTCATATACAGACTCTGTCGCAAGCCATAGTCAAAGTGGTTATCCCAACAGAAAG
canFam2(Dog         )    TTTTGCTTGTTACT-TGTTAACAATACTCAC--ATATTCTATGTTTATTATCTGATGTGACTTCATATACAGACTCTGTCGCAAGCCATAGTCAAAGTGGTTATCCCAACAGAAAG
myoLuc1(Microbat    )    TTTTGCTTGTTATT-TGTTAACAATACTCAC--ATATTCTATGTTTATTATCTGATGTGACTTCATATACAGACTCTGTCGCAAGCCATAGTCAAAGTGGTTATCCCAACAGAAAG
pteVam1(Megabat     )    TTTTGCTTGTTACT-TGTTAACAATACTCAC--ATATTCTATGTTTATTATCTGATGTGACTTCATATACAGACTCTGTCGCAAGCCATAGTCAAAGTGGTTATCCCAACAGAAAG
eriEur1(Hedgehog    )    TTTTGCTTGTTACT-TGTTAACAATACTCAC--ATATTCTATGTTTATTATCTGATGTGACTTCATATACAGACTCTGTCGCAAGCCATAGTCAAAGTGGTTATCCCAACAGAAAG
sorAra1(Shrew       )    TTTTGCTTGTTACT-TGTTAACAATACTCAC--ATATTCTATGTTTATTATCTGATGTGACTTCATATACAGACTCTGTCGCAAGCCATAGTCAAAGTGGTTATCCCAACAGAAAG
loxAfr2(Elephant    )    TTTTGCTTGTTACT-TGTTAACAATACTCAC--ATATTCTATGTTTATTATCTGATGTGACTTCATATACAGACTCTGTCGCAAGCCATAGTCAAAGTGGTTATCCCAACAGAAAG
echTel1(Tenrec      )    TTTTGCTTGTTACT-TGTTAACAATACTCAC--ATATTCTATGTTTATTATCTGATGTGACTTCATATACAGACTCTGTCGCAAGCCATAGTCAAAGTGGTTATCCCAACAGAAAG
dasNov2(Armadillo   )    TTTTGCTTGTTACT-TGTTAACAATACTCAC--ATATTCTATGTTTATTATCTGATGTGACTTCATATACAGACTCTGTCGCAAGCCATAGTCAAAGTGGTTATCCCAACAGAAAG
choHof1(Sloth       )    TTTTGCTTGTTACT-TGTTAACAATACTCAC--ATATTCTATGTTTATTATCTGATGTGACTTCATATACAGACTCTGTCGCAAGCCATAGTCAAAGTGGTTATCCCAACAGAAAG
monDom4(Opossum     )    TTTTGCTTGTTACT-TGTTAACAATACTCAC--ATATTCTATGTTTATTATCTGATGTGACTTCATATACAGACTCTGTCGCAAGCCATAGTCAAAGTGGTTATCCCAACAGAAAG
ornAna1(Platypus    )    TTTTGCTTGTTACT-TGTTAACAATACTCAC--ATATTCTATGTTTATTATCTGATGTGACTTCATATACAGACTCTGTCGCAAGCCATAGTCAAAGTGGTTATCCCAACAGAAAG
galGal3(Chicken     )    TTTTGCTTGTTACT-TGTTAACAATACTCAC--ATATTCTATGTTTATTATCTGATGTGACTTCATATACAGACTCTGTCGCAAGCCATAGTCAAAGTGGTTATCCCAACAGAAAG
taeGut1(Zebra finch )    TTTTGCTTGTTACT-TGTTAACAATACTCAC--ATATTCTATGTTTATTATCTGATGTGACTTCATATACAGACTCTGTCGCAAGCCATAGTCAAAGTGGTTATCCCAACAGAAAG
anoCar1(Lizard      )    TTTTGCTTGTTACT-TGTTAACAATACTCAC--ATATTCTATGTTTATTATCTGATGTGACTTCATATACAGACTCTGTCGCAAGCCATAGTCAAAGTGGTTATCCCAACAGAAAG
xenTro2(X.tropicalis)    TTTTGCTTGTTACT-TGTTAACAATACTCAC--ATATTCTATGTTTATTATCTGATGTGACTTCATATACAGACTCTGTCGCAAGCCATAGTCAAAGTGGTTATCCCAACAGAAAG
tetNig1(Tetraodon   )    TTTCACCTGTTGCCTTTGTAACAATACTCAC----ATTCTATGTTTATTATCTGATGTGACTTCATATACAGACTCTGTCGCAAGCCATAGTCAAAGTGGTTATCCCAACAGAAAG
fr2    (Fugu        )    TTTCACCTGTTGCCTTTGTAACAATACTCAC----ATTCTATGTTTATTATCTGATGTGACTTCATATACAGACTCTGTCGCAAGCCATAGTCAAAGTGGTTATCCCAACAGAAAG
gasAcu1(Stickleback )    TTTCACCTGTTGCC-TTTTAACAATACTCAC----ATTCTATGTTTATTATCTGATGTGACTTCATATACAGACTCTGTCGCAAGCCATAGTCAAAGTGGTTATCCCAACAGAAAG
oryLat2(Medaka      )    TTGCACCTGTTGCCTTTTTAACAATACTCAC----ATTCTATGTCTATTATCTGATGTGACTTCATATACAGACTCTGTCGCAAGCCATAGTCAAAGTGGTTATCCCAACAGAAAG
danRer5(Zebrafish   )    TTATGCCTGTTTCT-TTTTAACAATACTCACATATATTCTATGTTTATTATCTGATGTGACTTCATATCCAGACTCTGTCGCAAGCCATAGTCAAAGTGGTTATCCCAACAGAAAG
                         **   * ****    *  *************    ********* *********************** ***********************************************
chr3:159259436-159259555
120
42	missing: eriEur1, petMar1
0.80
hg18   (Human       )    GGTAACAAGCCAAAGTGTTGAGTCCCTGATAATCTTTCCACTAATTCTCCATTACAGCAAAATGAAGCCATAAATCACCATGACAGCTGATCGATGTAAACATTGTTTCCGCCATGATTG
panTro2(Chimp       )    GGTAACAAGCCAAAGTGTTGAGTCCCTGATAATCTTTCCACTAATTCTCCATTACAGCAAAATGAAGCCATAAATCACCATGACAGCTGATCGATGTAAACATTGTTTCCGCCATGATTG
gorGor1(Gorilla     )    GGTAACAAGCCAAAGTGTTGAGTCCCTGATAATCTTTCCACTAATTCTCCATTACAGCAAAATGAAGCCATAAATCACCATGACAGCTGATCGATGTAAACATTGTTTCCGCCATGATTG
ponAbe2(Orangutan   )    GGTAACAAGCCAAAGTGTTGAGTCCCTGATAATCTTTCCACTAATTCTCCATTACAGCAAAATGAAGCCATAAATCACCATGACAGCTGATCGATGTAAACATTGTTTCCGCCATGATTG
rheMac2(Rhesus      )    GGTAACAAGCCAAAGTGTTGAGTCCCTGATAATCTTTCCACTAATTCTCCATTACAGCAAAATGAAGCCATAAATCACCATGACAGCTGATCGATGTAAACATTGTTTCCGCCATGATTG
calJac1(Marmoset    )    GGTAACAAGCCAAAGTGTTGAGTCCCTGATAATCTTTCCACTAATTCTCCATTACAGCAAAATGAAGCCATAAATCACCATGACAGCTGATCGATGTAAACATTGTTTCCGCCATGATTG
tarSyr1(Tarsier     )    GGTAACAAGCCAAAGTGTTGAGTCCCTGATAATCTTTCCACTAATTCTCCATTACAGCAAAATGAAGCCATAAATCACCATGACAGCTGATCGATGTAAACATTGTTTCCGCCATGATTG
micMur1(Mouse Lemur )    GGTAACAAGCCAAAGTGTTGAGTCCCTGATAATCTTTCCACTAATTCTCCATTACAGCAAAATGAAGCCATAAATCACCATGACAGCTGATCGATGTAAACATTGTTTCCGCCATGATTG
otoGar1(Bushbaby    )    GGTAACAAGCCAAAGTGTTGAGTCCCTGATAATCTTTCCACTAATTCTCCATTACAGCAAAATGAAGCCATAAATCACCGTGACAGCTGATCGATGTAAACATTGTTTCCGCCATGATTG
tupBel1(TreeShrew   )    GGTAACAAGCCAAAGTGTTGAGTCCCTGATAATCTTTCCACTAATTCTCCATTACAGCAAAATGAAGCCATAAATCACCATGACAGCTGATCGATGTAAACATTGTTTCCGCCATGATTG
mm9    (Mouse       )    GGTAACAAGCCAAAGTGTTGAGTCCCTGATAATCTTTCCACTAATTCTCCATTACAGCAAAATGAAGCCATAAATCACCATGACAGCTGATCGATGTAAACATTGTTTCCGCCATGATTG
rn4    (Rat         )    GGTAACAAGCCAAAGTGTTGAGTCCCTGATAATCTTTCCACTAATTCTCCATTACAGCAAAATGAAGCCATAAATCACCATGACAGCTGATCGATGTAAACATTGTTTCCGCCATGATTG
dipOrd1(Kangaroo Rat)    GGTAACAAGCCAAAGTGTTGAGTCTCTGATAATCTTCCCACTAATTCTCCATTACAGCAAAATGAAGCCATAAATCACCATGACAGCTGATCGATGTAAACATTGTTTCCGCCATGATTG
cavPor3(Guinea Pig  )    GGTAACAAGCCAAAGTGTTGAGTCCCTGATAATCTTTCCACTAATTCTCCATTACAGCAAAATGAAGCCATAAATCACCATGACAGCTGATCGATGTAAACATTGTTTCCGCCATGATTG
speTri1(Squirrel    )    GGTAACAAGCCAAAGTGTTGAGTCCCTGATAATCTTTCCACTAATTCTCCATTACAGCAAAATGAAGCCATAAATCACCATGACAGCTGATCGATGTAAACATTGTTTCCGCCATGATTG
oryCun1(Rabbit      )    GGTAACAAGCCAAAGTGTTGAGTCCCTGATAATCTTTCCACTAATTCTCCATTACAGCAAAATGAAGCCATAAATCACCATGACAGCTGATCGATGTAAACATTGTTTCCGCCATGATTG
ochPri2(Pika        )    GGTAACAAGCCAAAGTGTTGAGTCCCTGATAATCTTTCCACTAATTCTCCATTACAGCAAAATGAAGCCATAAATCACCATGACAGCTGATCGATGTAAACATTGTTTCCGCCATGATTG
vicPac1(Alpaca      )    GGTAACAAGCCAAAGTGTTGAGTCCCTGATAATCTTTCCACTAATTCTCCATTACAGCAAAATGAAGCCATAAATCACCATGACAGCTGATCGATGTAAACATTGTTTCCGCCATGATTG
turTru1(Dolphin     )    GGTAACAAGCCAAAGTGTTGAGTCCCTGATAATCTTTCCACTAATTCTCCATTACAGCAAAATGAAGCCATAAATCACCATGACAGCTGATCGATGTAAACATTGTTTCCGCCATGATTG
bosTau4(Cow         )    GGTAACAAGCCAAAGTGTTGAGTCCCTGATAATCTTTCCACTAATTCTCCATTACAGCAAAATGAAGCCATAAATCACCATGACAGCTGATCGATGTAAACATTGTTTCCGCCATGATTG
equCab2(Horse       )    GGTAACAAGCCAAAGTGTTGAGTCCCTGATAATCTTTCCACTAATTCTCCATTACAGCAAAATGAAGCCATAAATCACCATGACAGCTGATCGATGTAAACATTGTTTCCGCCATGATTG
felCat3(Cat         )    GGTAACAAGCCAAAGTGTTGAGTCCCTGATAATCTTTCCACTAATTCTCCATTACAGCAAAATGAAGCCATAAATCACCATGACAGCTGATCGATGTAAACATTGTTTCCGCCATGATTG
canFam2(Dog         )    GGTAACAAGCCAAAGTGTTGAGTCCCTGATAATCTTTCCACTAATTCTCCATTACAGCAAAATGAAGCCATAAATCACCGTGACAGCTGATCGATGTAAACATTGTTTCCGCCGTGATTG
myoLuc1(Microbat    )    GGTAACAAGCCAAAGTGTTGAGTCCCTGATAATCTTTCCACTAATTCTCCATTACAGCAAAATGAAGCCATAAATCACCATGACAGCTGATCGATGTAAACATTGTTTCCGCCATGATTG
pteVam1(Megabat     )    GGTAACAAGCCAAAGTGTTGAGTCCCTGATAATCTTTCCACTAATTCTCCATTACAGCAAAATGAAGCCATAAATCACCATGACAGCTGATCGATGTAAACATTGTTTCCGCCATGATTG
sorAra1(Shrew       )    GGTAACAAGCCAAAGTGTTGAGTCCCTGATAATCTTTCCACTAATTCTCCATTACAGCAAAATGAAGCCATAAATCACCGTGACAGCTGATCGATGTAAACATTGTTTCCGCCGTGATTG
loxAfr2(Elephant    )    GGTAACAAGCCAAAGTGTTGAGTCCCTGATAATCTTTCCACTAATTCTCCATTACAGCAAAATGAAGCCATAAATCACCATGACAGCTGATCGATGTAAACATTGTTTCCGCCATGATTG
proCap1(Rock hyrax  )    GGTAACAAGCCAGAGTGTTGAGTCCGTGATAATCTTCCCACTAATTCTCCATTACAGCAAAATGAAGCCATATATCACCGTGACAGCTGGTCGATGTAAACATTGTTTCCGCAGTGATTG
echTel1(Tenrec      )    GGTAACAAGCCAAAGTGTTGAGTCCCTGATAATCTTCCCACTAATTCTCCATTACAGCAAAATGAAGCCATAAATCACCATGACAGCTGATCGATGTAAACATTGTTTCCGCCATGATTG
dasNov2(Armadillo   )    GGTAACAAGCCAAAGTGTTGAGTCCCTGATAATCTTTCCACTAATTCTCCATTACAGCAAAATGAAGCCATAAATCACCATGACAGCTGATCGATGTAAACATTGTTTCCGCCATGATTG
choHof1(Sloth       )    GGTAACAAGCCAAAGTGTTGAGTCCCTGATAATCTTTCCACTAATTCTCCATTACAGCAAAATGAAGCCATAAATCACCATGACAGCTGATCGATGTAAACATTGTTTCCGCCATGATTG
monDom4(Opossum     )    GGTAACAAGCCCAAGTGTTGAGTCCCTGATAATCTTTCCACTAATTCTCCATTACAGCAAAATGAAGCCATAAATCACGATGACAGCTGATCGATGTAAACATTGTTTCCGCCATGATTG
ornAna1(Platypus    )    GGTAACAAGCCAAAGTGTTGAGTCCCTGATAATCTTTCCACTAATTCTCCATTACAGCAAAATGAAGCCATAAATCACCATGACAGCTGATCGATGTAAACATTGTTTCCGCCATGATTG
galGal3(Chicken     )    GGTAACAAGCCAAAGTGTTGAGTCCCTGATAATCTTTCCACTAATTCTCCATTACAGCAAAATGAAGCCATAAATCACCGTGACAGATGATCGATGTAAACATTGTTTCCGCCATGATTG
taeGut1(Zebra finch )    GGTAACAAGCCAAAGTGTTGAGTCCCTGATAATCTTTCCACTAATTCTCCATTACAGCAAAATGAAGCCATAAATCACCGTGACAGCTGATCGATGCAAACATTGTTTCCGCCATGATTG
anoCar1(Lizard      )    GGTAACAAGCCAAAGTGTTGAGTCCCTGATAATCTTTCCACTAATTCTCCATTACAGCAAAATGAAGCCATAAATCACCATGACAGCTGATCGATGTAAACATTGTTTCCGCCATGATTG
xenTro2(X.tropicalis)    GGTAACAAGCCAAAGTGTTGAGTCCCTGATAATCTTTCCACTAATTCTCCATTACAGCAAAATGAAGCCATAAATCACCATGACAGCTGATCGATGTAAACATTGTTTCCGCCATGATTG
tetNig1(Tetraodon   )    GGTAACAAGCGGCGGTGTTGAGTCGCTGATAATCTCCCCACTAATTCTCCATTACAGCAAAATGAGGCCATAAATCTTCCTGACAGCTGATCGATGTAAACATTGTTTCCCCCATGATTG
fr2    (Fugu        )    GGTAACAAGCGGCGGTGTTGAGTCGCTGATAATCTCCCCACTAATTCTCCATTACAGCAAAATGAGGCCATAAATCTTCCTGACAGCTGATCGATGTAAACATTGTTTCCCCCATGATTG
gasAcu1(Stickleback )    GGTAACAAGCGGTGGTGTTGAGTCGCTGATAATCTCCCCACTAATTCTCCATTACAGCAAAATGAGGCCATAAATCTTCCTGACAGCTGATCGATGTAAACATTGTTTCCCCCATGATTG
oryLat2(Medaka      )    GATAACAAGCAGTGGTGTTGAGTCGCTGATAATCTCCCCACTAATTCTCCATTACAGCAAAATGAGGCCATAAATCTTCCTGACAGCTGATCGATGTAAACATTGTTTCCCCCATGATTG
danRer5(Zebrafish   )    GGTAGCACGCGCCAGTGTTGAGTCCCTGATAATCTTCCCACTAATTCTCTATTACAGCAAAATGAAGCCATAAATCTTCCTGACAGCTGATCGATGTAAACATTGTTTCCCCCATGATTG
                         * ** ** **    **********  *********  ************ *************** ****** ***    ****** ** ****** ************* *  ******
chr3:159728644-159728864
221
41	missing: felCat3, gorGor1, petMar1
0.80
hg18   (Human       )    GATCAGAGCACAAAGCATTAGTTTGGATTTTACAAGGCCAGCCAGCAACAAAAGAGCAGTAATTTATGAGCTCAGCGTAAAAGAATAGCATAATTGCATTAAAAATTAATGCTAATGAACACTAAAATGGGGAAGGTGGTTATGATGAAAGTTTGTATTCATCTTTCCTGGTTTGAATGATGGCTAGTGGCTTGATTAATGGCTTAATTTCTATCAATTAG
panTro2(Chimp       )    GATCAGAGCACAAAGCATTAGTTTGGATTTTACAAGGCCAGCCAGCAACAAAAGAGCAGTAATTTATGAGCTCAGCGTAAAAGAATAGCATAATTGCATTAAAAATTAATGCTAATGAACACTAAAATGGGGAAGGTGGTTATGATGAAAGTTTGTATTCATCTTTCCTGGTTTGAATGATGGCTAGTGGCTTGATTAATGGCTTAATTTCTATCAATTAG
ponAbe2(Orangutan   )    GATCAGAGCACAAAGCATTAGTTTGGATTTTACAAGGCCAGCCACCAACAAAAGAGCAGTAATTTATGAGCTCAGCGTAAAAGAATAGCATAATTGCATTAAAAATTAATGCTAATGAACACTAAAATGGGGAAGGTGGTTATGATGAAAGTTTGTATTCATCTTTCCTGGTTTGAATGATGGCTAGTGGCTTGATTAATGGCTTAATTTCTATCAATTAG
rheMac2(Rhesus      )    GATCAGAGCACAAAGCATTAGTTTGGATTTTACAAGGCCAGCCAGCAACAAAAGAGCAGTAATTTATGAGCTCAGCGTAAAAGAATAGCATAATTGCATTAAAAATTAATGCTAATGAACACTAAAATGGGGAAGGTGGTTATGATGAAAGTTTGTATTCATCTTTCCTGGTTTGAATGATGGCTAGTGGCTTGATTAATGGCTTAATTTCTATCAATTAG
calJac1(Marmoset    )    GATCAGAGCACAAAGCATTAGTTTGGATTTTACAAGGCCAGCCAGCAACAAAAGAGCAGTAATTTATGAGCTCAGCGTAAAAGAATAGCATAATTGCATTAAAAATTAATGCTAATGAACACTAAAATGGGGAAGGTGGTTATGATGAAAGTTTGTATTCATCTTTCCTGGTTTGAATGATGGCTAGTGGCTTGATTAATGGCTTAATTTCTATCAATTAG
tarSyr1(Tarsier     )    GATCAGAGCACAAAGCATTAGTTTGGATTTTACAAGGCCAGCCAGCAACAAAAGAGCAGTAATTTATGAGCTCAGCGTAAAAGAATAGCATAATTGCATTAAAAATTAATGCTAATGAACACTAAAATGGGGAAGGTGGTTATGATGAAAGTTTGTATTCATCTTCCCTGGTTTGAATGATGGCTAGTGGCTTGATTAATGGCTTAATTTCTATCAATTAG
micMur1(Mouse Lemur )    GATCAGAGCACAAAGCATTAGTTTGGATTTTACAAGGCCAGCCAGCAACAAAAGAGCAGTAATTTATGAGCTCAGCGTAAAAGAATAGCATAATTGCATTAAAAATTAATGCTAATGAACACTAAAATGGGGAAGGTGGTTATGATGAAAGTTTGTATTCATCTTCTCTGGTTTGAATGATGGCTAGTGGCTTGATTAATGGCTTAATTTCTATCAATTAG
otoGar1(Bushbaby    )    GATCAGAGCACAAAGCATTAGTTTGGATTTTACAAGGCCAGCCAGCAACAAAAGAGCAGTAATTTATGAGCTCAGCGTAAAAGAATAGCATAATTGCATTAAAAATTAATGCTAATGAACACTAAAATGGGGAAGGTGGTTATGATGAAAGTTTGTATTCATCTTCTCTGGTTTGAATGATGGCTAGTGGCTTGATTAATGGCTTAATTTCTATCAATTAG
tupBel1(TreeShrew   )    GATCAGAGCACAAAGCATTAGTTTGGATTTTACAAGGCCAGCCAGCAACAAAAGAGCAGTAATTTATGAGCTCAGCGTAAAAGAATAGCATAATTGCATTAAAAATTAATGCTAATGAACACTAAAATGGGGAAGGTGGTTATGATGAAAGTTTGTATTCATCTTCCCTGGTTTGAATGATGGCTAGTGGCTTGATTAATGGCTTAATTTCTATCAATTAG
mm9    (Mouse       )    GATCAGAGCACAAAGCATTAGTTTGGATTTTACAAGGCCAGCCAGCAACAAAAGAGCAGTAATTTATGAGCTCAGCGTAAAAGAATAGCATAATTGCATTAAAAATTAATGCTAATGAACACTAAAATGGGGAAGGTGGTTATGATGAAAGTTTGTATTCATCTTCCCTGGTTTGAATGATGGCTAGTGGCTTGATTAATGGCTTAATTTCTATCAATTAG
rn4    (Rat         )    GATCAGAGCACAAAGCATTAGTTTGGATTTTACAAGGCCAGCCAGCAACAAAAGAGCAGTAATTTATGAGCTCAGCGTAAAAGAATAGCATAATTGCATTAAAAATTAATGCTAATGAACACTAAAATGGGGAAGGTGGTTATGATGAAAGTTTGTATTCATCTTCCCTGGTTTGAATGATGGCTAGTGGCTTGATTAATGGCTTAATTTCTATCAATTAG
dipOrd1(Kangaroo Rat)    GATCAGAGCACAAAGCATTAGTTTGGATTTTACAAGGCCAGCCAGCAACAAAAGAGCAGTAATTTATGAGCTCAGCGTAAAAGAATAGCATAATTGCATTAAAAATTAATGCTAATGAACACTAAAATGGGGAAGGTGGTTATGATGAAAGTTTGTATTCATCTTCCCTGGTTTGAATGATGGCTACTGGCTTGATTAATGGCTTAATTTCTATCAATTAG
cavPor3(Guinea Pig  )    GATCAGAGCACAAAGCATTAGTTTGGATTTTACAAGGCCAGCCAGCAACAAAAGAGCAGTAATTTATGAGCTCAGCGTAAAAGAATAGCATAATTGCATTAAAAATTAATGCTAATGAACACTAAAATGGGGAAGGTGGTTATGATGAAAGTTTGTATTCATCTTTCCTGGTTTGAATGATGGCTAGTGGCTTGATTAATGGCTTAATTTCTATCAATTAG
speTri1(Squirrel    )    GATCAGAGCACAAAGCATTAGTTTGGATTTTACAAGGCCAGCCAGCAACAAAAGAGCAGTAATTTATGAGCTCAGCGTAAAAGAATAGCATAATTGCATTAAAAATTAATGCTAATGAACACTAAAATGGGGAAGGTGGGTATGATGAAAGTTTGTATTCATCTTTCCTGGTTTGAATGATGGCTAGTGGCTTGATTAATGGCTTAATTTCTATCAATTAG
oryCun1(Rabbit      )    GATCAGAGCACAAAGCATTAGTTTGGATTTTACAAGGCCAGCCAGCAACAAAAGAGCAGTAATTTATGAGCTCAGCGTAAAAGAATAGCATAATTGCATTAAAAATTAATGCTAATGAACACTAAAATGGGGAAGGTGGTTATGATGAAAGTTTGTATTCATCTTCCCTGGTTTGAATGATGGCTAGTGGCTTGATTAATGGCTTAATTTCTATCAATTAG
ochPri2(Pika        )    GATCAGAGCACAAAGCATTAGTTTGGATTTTACAAGGCCAGCCAGCAACAAAAGAGCAGTAATTTATGAGCTCAGCGTAAAAGAATAGCATAATTGCATTAAAAATTAATGCTAATGAACACTAAAATGGGGAAGGTGGTTATGATGAAAGTTTGTATTCATCTTCTCTGGTTTGAATGATGGCTAGTGGCTTGATTAATGGCTTAATTTCTATCAATTAG
vicPac1(Alpaca      )    GATCAGAGCACAAAGCATTAGTTTGGATTTTACAAGGCCAGCCAGCAACAAAAGAGCAGTAATTTATGAGCTCAGCGTAAAAGAATAGCATAATTGCATTAAAAATTAATGCTAATGAACACTAAAATGGGGAAGGTGGTTATGATGAAAGTTTGTATTCATCTTCTCTGGTTTGAATGATGGCTAGTGGCTTGATTAATGGCTTAATTTCTATCAATTAG
turTru1(Dolphin     )    GATCAGAGTACAAAGCATTAGTTTGGATTTTACAAGGCCAGCCAGCAACAAAAGAGCAGTAATTTATGAGCTCAGCGTAAAAGAATAGCATAATTGCATTAAAAATTAATGCTAATGAACACTAAAATGGGGAAGGTGGTTATGATGAAAGTTTGTATTCATCTTCTCTGGTTTGAATGATGGCTAGTGGCTTGATTAATGGCTTAATTTCTATCAATTAG
bosTau4(Cow         )    GATCAGAGCACAAAGCATTAGTTTGGATTTTACAAGGCCAGCCAGCAACAAAAGAGCAGTAATTTATGAGCTCAGCGTAAAAGAATAGCATAATTGCATTAAAAATTAATGCTAATGAACACTAAAATGGGGAAGGTGGTTATGATGAAAGTTTGTATTCATCTTCTCTGGTTTGAATGATGGCTAGTGGCTTGATTAATGGCTTAATTTCTATCAATTAG
equCab2(Horse       )    GATCAGAGCACAAAGCATTAGTCTGGATTTTACAAGGCCAGCCAGCAACAAAAGAGCAGTAATTTATGAGCTCAGCGTAAAAGAATAGCATAATTGCATTAAAAATTAATGCTAATGAACACTAAAATGGGGAAGGTGGTTATGATGAAAGTTTGTATTCATCTTCTCTGGTTTGAATGATGGCTAGTGGCTTGATTAATGGCTTAATTTCTATCAATTAG
canFam2(Dog         )    GATCAGAGCACAAAGCATTAGTTTGGATTTTACAAGGCCAGCCAGCAACAAAAGAGCAGTAATTTATGAGCTCAGCGTAAAAGAATAGCATAATTGCATTAAAAATTAATGCTAATGAACACTAAAATGGGGAAGGTGGTTATGATGAAAGTTTGTATTCATCTTCTCTGGTTTGAATGATGGCTAGTGGCTTGATTAATGGCTTAATTTCTATCAATTAG
myoLuc1(Microbat    )    GATCAGAGCACAAAGCATTAGTTTGGATTTTACAAGGCCAGCCAGCAACAAAAGAGCAGTAATTTATGAGCTCAGCGTAAAAGAATAGCATAATTGCATTAAAAATTAATGCTAATGAACACTAAAATGGGGAAGGTGGTTATGATGAAAGTTTGTATTCATCTTCTCTGGTTTGAATGATGGCTAGTGGCTTGATTAATGGCTTAATTTCTATCAATTAG
pteVam1(Megabat     )    GATCAGAGCACAAAGCATTAGTTTGGATTTTACAAGGCCAGCCAGCAACAAAAGAGCAGTAATTTATGAGCTCAGCGTAAAAGAATAGCATAATTGCATTAAAAATTAATGCTAATGAACACTAAAATGGGGAAGGTGGTTATGATGAAAGTTTGTATTCATCTTCTCTGGTTTGAATGATGGCTAGTGGCTTGATTAATGGCTTAATTTCTATCAATTAG
eriEur1(Hedgehog    )    GATCAGAGCACAAAGCATTAGTTTGGATTTTACAAGGCCAGCCAGCAACAAAAGAGCAGTAATTTATGAGCTCAGCGTAAAAGAATAGCATAATTGCATTAAAAATTAATGCTAATGAACACTAAAATGGGGAAGGTGGTTATGATGAAAGTTTGTATTCATCTTCTCTGGTTTGAATGATGGCTAGTGGCTTGATTAATGGCTTAATTTCTATCAATTAG
sorAra1(Shrew       )    GATCCCAGCACAAAGCATTAGTTTGGATTTTACAAGGCCAGCCAGCAACAAAAGAGCAGTAATTTATGAGCTCAGCGTAAAAGAATAGCATAATTGCATTAAAAATTAATGCTAATGAACACTAAAATGGGGAAGGCGGTTATGAGGAAAGTTTGTATTCATCTTCTCCGGTTTGAACGATGGCTAGTGGCTTGATTAATGGCTTAATTTCTATCAATTAG
loxAfr2(Elephant    )    GATCAGAGCACAAAGCATTAGTTTGGATTTTACAAGGCCAGCCAGCAACAAAAGAGCAGTAATTTATGAGCTCAGCGTAAAAGAATAGCATAATTACATTAAAAATTAATGCTAATGAACACTAAAATGGGAAAGGTGGTTATGATGAAAGTTTGTATTCATCTTCCCCGGTTTGAATGATGGCTAGTGGCTTGATTAATGGCTTAATTTCTATCAATTAG
proCap1(Rock hyrax  )    GATCAGAGCACAAAGCATTAGTTTGGATTTTACAAGGCCAGCCAGCAACAAAAGAGCAGTAATTTATGAGCTCAGCGTAAAAGAATAGCATAATTCCATTAAAAATTAATGCTAATGAACGCTCAAATGGGGAAGGTGGTTACGATGAAAGTTTGTATTCATC-TCCCCGGTTTGAGTGATGGCTAGTGGCTTGATTAATGGCTTAATTTCTATCAATTAG
echTel1(Tenrec      )    GATCAGAGCACAAAGCATTAGTTTGTATTTTACAAGGCCAGCCAGCAACAAAAGAGCAGTAATTTATGAGCTCAGCGTAAAAGAATAGCATAATTACATTAAAAATTAATGCTAATGAACACTAAAATGGGGAAGGTGGTTATGATGAAAGTTTGTATTCATCTTCCCTGGTTTGAATGATGGCTAGTGGCTTGATTAATGGCTTAATTTCTATCAATTAG
dasNov2(Armadillo   )    GATCAGAACACAAAGCATTAGTTTGGATTTTACAAGGCCAGCCAGCAACAAAAGAGCAGTAATTTATGAGCTCAGCGTAAAAGAATAGCATAATTGCATTAAAAATTAATGCTAATGAACACTAAAATGGGGAAGGTGGTTATGATGAAAGTTTGTATTCATCTTCTCTGGTTTGAATGATGGCTAGTGGCTTGATTAATGGCTTAATTTCTATCAATTAG
choHof1(Sloth       )    GATCA-AGCACAAAGCATTAGTTTGGATTTTACAAGGCCAGCCAGCAACAAAAGAGCAGTAATTTATGAGCTCAGCGTAAAAGAATAGCATAATTGCATTAAAAATTAATGCTAATGAACACTAAAATGGGGAAGGTGGTTATGATGAAAGTTTGTATTCATCTTCTCTGGTTTGAATGATGGCTAGTGGCTTGATTAATGGCTTAATTTCTATCAATTAG
monDom4(Opossum     )    GATCAGAGCACAAAGCATTACTTTGGATTTTACAAGGCCAGCCAGCAACAAAAGAGCAGTAATTTATGAGCTCAGCGTAAAAGAATAGCATAATTGCATTAAAAATTAATGCTAATGAACACTAAAATGGGGAAGGTGGTTATGATGAAAGTTTGTATTCATCTTCCCTGGGTTGAATGATGGCTAGTGGCTTGATTAATGGCTTAATTTCTATCAATTAG
ornAna1(Platypus    )    GATCAGAGCACAAAGCATTACTTTGGATTTTACAAGGCCAGCCAGCAACAAAAGAGCAGTAATTTATGAGCTCAGCGTAAAAGAATAGCATAATTGCATTAAAAATTAATGCTAATGAACACTAAAATGGGGAAGGTGGTTATGATGAAAGTTTGTATTCATCTTCCCTGGTTTGAATGATGGCTAGCGGCTTGATTAATGGCTTAATTTCTATCAATTAG
galGal3(Chicken     )    GATCAGAGCACAAAGCATTACCTTGGATTTTACAAGGCCAGCGAGCAACAAAAGAGCAGTAATTTATGAGCTCAGCGTAAAAGAATAGCATAATTGCATTAAAAATTAATGCTAATGAACACTAAAATGGGGAAGGTGGTTATGATGAAAGTTTGTATTCATCTTCCCTGGTTTGAATGATGGCTAGTGGCTTGATTAATGGCTTAATTTCTATCAATTAG
taeGut1(Zebra finch )    GATCAGAGCACAAAGCATTACCTTGGATTTTACAAGGCCAGCGAGCAACAAAAGAGCAGTAATTTATGAGCTCAGCGTAAAAGAAGAGCATAATTGCATTAAAAATTAATGCTAATGAACACTAAAATGGGGAAGGTGGTTATGATGAAAGTTTGGATTCATCTTCCCCGGGTTGAATGATGGCTGGTGCCTTGATTAATGGCTTAATTTCTATCAATTAG
anoCar1(Lizard      )    GATCAGAGCACAAAGCCTTACCTTGGATTTTACAAGGCCAGCCAGCAACAAAAGAGCAGTAATTTATGAGCTCAGTGTAAAAGAATAGCATAATTACATTAAAAATTAATGCTAATGAACACTAAAATGGGGAAGGTGGTTATGATGAAAGTTTGTATTCATCTTCTCTGGTTTGAATGATGGCTAGTGACTTGATTAATGGCTTAATTTCTATCAATTAG
xenTro2(X.tropicalis)    GATCACAGCACAAATCATTACTTTGGATTTTACAAGGCCAGCCAGCAACAAAAGAGCCGTAATTTATGAGCTCAGCGTAAAAGAATAGCATAATTGCATTAAAAATTAATGCTAATGAACACTAAAATGGGGAAGGTGGTTATTATGAAAGTTTGTATTCATCTTCCTTGGTTTGAATGATGGCTAGTGGCTTGATTAATGGCTTAATTTCTATCAATTAG
tetNig1(Tetraodon   )    GATCAGACTACAAAGCATTACTTTGGATTTTACAAGGCCAGCCGGCAACAAAAGAGCAGTAATTTATGAGCTCAGCGTAAAAGAATAGCATAATTACATTAAAAATTAATGCTAATGAGGGCTAAAATGGGGAAGGTGGTTATTATGAAAGTTTGTATTCATCTTCCCGGGGTTGAATGATGGCTAGTGGCTTGATTAATGGCTTAATTTCTATCAATTAG
fr2    (Fugu        )    GATCAGACTACAAAGCATTACTTTGGATTTTACAAGGCCAGCCAGCAACAAAAGAGCAGTAATTTATGAGCTCAGCGTAAAAGAATAGCATAATTACATTAAAAATTAATGCTAATGAGGGCTAAAATGGGGAAGGTGGTTATTATGAAAGTTTGTATTCATCTTCCCGGGGTTGAATGATGGCTAGTGGCTTGATTAATGGCTTAATTTCTATCAATTAG
gasAcu1(Stickleback )    GATCAGACTACAAAGCATTACTTTGGATTTTACAAGGCCAGCCAGCAACAAAAGAGCAGTAATTTATGAGCTCAGCGTAAAAGAATAGCATAATTGCATTAAAAATTAATGCTAATGAGGGCTAAAATGGGGAAGGTGGTTATTATGAAAGTTTGTATTCATCTTCCCTGGGTTGAATGATGGCTAGTGGCTTGATTAATGGCTTAATTTCTATCAATTAG
oryLat2(Medaka      )    GATCAGACTACAAAGCATTACTTTGGATTTTACAAGGCCAGCCAACAACAAAAGAGCAGTAATTTATGAGCTCAGTGTAAAAGAATAGCATAATTACATTAAAAATTAATGCTAATGAGGGCTAAAATGGGAAAGGTGGTTATTATGAAAGTTTGTATTCATCTTCTCGGGGTTGAATGATGGCTAGTGGCTTGATTAATGGCTTAATTTCTATCAATTAG
danRer5(Zebrafish   )    GATCAGACTACAAAGCATTAGCCCGGCTTTTACAAGGCCAGCCGGCAACAAAAGAGTTGTAATTTATGAGCTCAGCGTAAAAGAATAGCATAATTGCATTAAAAATTAATGCTAATGAGGTCTAAAATGGGGAAGGTGGTTATTATGAAAGTTTGTATTCATCTTCTTTGGCCTGAATGATGGCTAGTGGCTTGATTAATGGCTTAATTTCTATCAATTAG
                         ****  *  ***** * ***    *  ***************   ***********  ***************** ********* ********* **********************   ** ******* **** ** **  * ********* ******* *    **  ***  *******   * *******************************
chr3:174805985-174806085
101
41	missing: otoGar1, petMar1, speTri1
0.84
hg18   (Human       )    ATGTTATTTTCTAGTCTTCTATTCATTTTTCAGTAAAAAGAATATCCAAGGAATGTGCCAGAAAGCCCGGCAAGAAAATATGTAGAAAAGGAGGTATGTAT
panTro2(Chimp       )    ATGTTATTTTCTAGTCTTCTATTCATTTTTCAGTAAAAAGAATATCCAAGGAATGTGCCAGAAAGCCCGGCAAGAAAATATGTAGAAAAGGAGGTATGTAT
gorGor1(Gorilla     )    ATGTTATTTTCTAGTCTTCTATTCATTTTTCAGTAAAAAGAATATCCAAGGAATGTGCCAGAAAGCCCGGCAAGAAAATATGTAGAAAAGGAGGTATGTAT
ponAbe2(Orangutan   )    ATGTTATTTTCTAGTCTTCTATTCATTTTTCAGTAAAAAGAATATCCAAGGAATGTGCCAGAAAGCCCGGCAAGAAAATATGTAGAAAAGGAGGTATGTAT
rheMac2(Rhesus      )    ATGTTATTTTCTAGTCTTCTATTCATTTTTCAGTAAAAAGAATATCCAAGGAATGTGCCAGAAAGCCCGGCAAGAAAATATGTAGAAAAGGAGGTATGTAT
calJac1(Marmoset    )    ATGTTATTTTCTAGTCTTCTATTCATTTTTCAGTAAAAAGAATATCCAAGGAATGTGCCAGAAAGCCCGGCAAGAAAATATGTAGAAAAGGAGGTATGTAT
tarSyr1(Tarsier     )    ATGTTATTTTCTAGTCTTCTATTCATTTTTCAGTAAAAAGAATATCCAAGGAATGTGCCAGAAAGCCCGGCAAGAAAATATGTAGAAAAGGAGGTATGTAT
micMur1(Mouse Lemur )    ATGTTATTTTCTAGTCTTCTATTCATTTTTCAGTAAAAAGAATATCCAAGGAATGTGCCAGAAA-TCCGGCAAGAAAATATGTAGAAAAGGAGGTATGTAT
tupBel1(TreeShrew   )    ATGTTATTTTCTAGTCTTCTATTCATTTTTCAGTAAAAAGAATATCCAAGGAATGTGCCAGAAAACCCGGCAAGAAAATATGTAGAAAAGGAGGTATGTAT
mm9    (Mouse       )    ATGTTATTTTCTAGTCTTCTATTCATTTTTCAGTAAAAAGAATATCCAAGGAATGTGCCAGAAAACCCGGCAAGAAAATATGTAGAAAAGGAGGTATGTAT
rn4    (Rat         )    ATGTTATTTTCTAGTCTTCTATTCATTTTTCAGTAAAAAGAATATCCAAGGAATGTGCCAGAAAACCCGGCAAGAAAATATGTAGAAAAGGAGGTATGTAT
dipOrd1(Kangaroo Rat)    ATGTTATTTTCTAGTCTTCTATTCATTTTTCAGTAAAAAGAATATCCAAGGAATGTGCCAGAAAACCCGGCAAGAAAATATGTAGAAAAGGAGGTATGTAT
cavPor3(Guinea Pig  )    ATGTTATTTTCTAGTCTTCTATTCATTTTTCAGTAAAAAGAATATCCAAGGAATGTGCCAGAAAGCCCGGCAAGAAAATATGTAGAAAAGGAGGTATGTAT
oryCun1(Rabbit      )    ATGTTATTTTCTAGTCTTCTATTCATTTTTCAGTAAAAAGAATATCCAAGGAATGTGCCAGAAAACCCGGCAAGAAAATATGTAGAAAAGGAGGTATGTAT
ochPri2(Pika        )    ATGTTATTTTCTAGTCTTCTATTCATTTTTCAGTAAAAAGAATATCCAAGGAATGTGCCAGAAAACCCGGCAAGAAAATATGTAGAAAAGGAGGTATGTAT
vicPac1(Alpaca      )    ATGTTATTTTCTAGTCTTCTATTCATTTTTCAGTAAAAAGAATATCCAAGGAATGTGCCAGAAAACCCGGCAAGAAAATATGTAGAAAAGGAGGTATGTAT
turTru1(Dolphin     )    ATGTTATTTTCTAGTCTTCTATTCATTTTTCAGTAAAAAGAATATCCAAGGAATGTGCCAGAAAACCCGGCAAGAAAATATGTAGAAAAGGAGGTATGTAT
bosTau4(Cow         )    ATGTTATTTTCTAGTCTTCTATTCATTTTTCAGTAAAAAGAATATCCAAGGAATGTGCCAGAAAACCCGGCAAGAAAATATGTAGAAAAGGAGGTATGTAT
equCab2(Horse       )    ATGTTATTTTCTAGTCTTCTATTCATTTTTCAGTAAAAAGAATATCCAAGGAATGTGCCAGAAAGCCCGGCAAGAAAATATGTAGAAAAGGAGGTATGTAT
felCat3(Cat         )    ATGTTATTTTCTAGTCTTCTATTCATTTTTCAGTAAAAAGAATATCCAAGGAATGTGCCAGAAAACCCGGCAAGAAAATATGTAGAAAAGGAGGTATGTAT
canFam2(Dog         )    ATGTTATTTTCTAGTCTTCTATTCATTTTTCAGTAAAAAGAATATCCAAGGAATGTGCCAGAAAACCCGGCAAGAAAATATGTAGAAAAGGAGGTATGTAT
myoLuc1(Microbat    )    ATGTTATTTTCTAGTCTTCTATTCATTTTTCAGTAAAAAGAATATCCAAGGAATGTGCCAGAAAACCCGGCAAGAAAATATGTAGAAAAGGAGGTATGTAT
pteVam1(Megabat     )    ATGTTATTTTCTAGTCTTCTATTCATTTTTCAGTAAAAAGAATATCCAAGGAATGTGCCAGAAAACCCGGCAAGAAAATATGTAGAAAAGGAGGTATGTAT
eriEur1(Hedgehog    )    ATGTTATTTTCTAGTCTTCTATTCATTTTTCAGTAAAAAGAATATCCAAGGAATGTGCCAGAAAGCCCGGCAAGAAAATATGTAGAAAAGGAGGTATGTAT
sorAra1(Shrew       )    ATGTTATTTTCTAGTCTTCTATTCATTTTTCAGTAAAAAGAATATCCAAGGAATGTGCCAGAAAACCCGGCAAGAAAATATGTAGAAAAGGAGGTATGTAT
loxAfr2(Elephant    )    ATGTTATTTTCTAGTCTTCTATTCATTTTTCAGTAAAAAGAATATCCAAGGAATGTGCCAGAAAACCCGGCAAGAAAATATGTAGAAAAGGAGGTATGTAT
proCap1(Rock hyrax  )    ATGTTATTTTCTAGTCTTCTATTCATTTTTCAGTAAAAAGAATATCCAAGGAATGTGCCAGAAAACCCGGCAAGAAAATATGTAGAAAAGGAGGTATGTAT
echTel1(Tenrec      )    ATGTTATTTTCTAGTCTTCTATTCATTTTTCAGTAAAAAGAATATCCAAGGAATGTGCCAGAAAACCCGGCAAGAAAATATGTAGAAAAGGAGGTATGTAT
dasNov2(Armadillo   )    ATGTTATTTTCTAGTCTTCTATTCATTTTTCAGTAAAAAGAATATCCAAGGAATGTGCCAGAAAACCCGGCAAGAAAATATGTAGAAAAGGAGGTATGTAT
choHof1(Sloth       )    ATGTTATTTTCTAGTCTTCTATTCATTTTTCAGTAAAAAGAATATCCAAGGAATGTGCCAGAAAACCCGGCAAGAAAATATGTAGAAAAGGAGGTATGTAT
monDom4(Opossum     )    ATGTTATTTTCTAGTCTTCTATTCATTTTTCAGTAAAAAGAATATCCAAGGAATGTACAAGAAAACCCGGCAAGAAAATTTGTAGAAAAGGAGGTATGTAT
ornAna1(Platypus    )    ATGTTATTTTCTAGTCTTCTATTCATTTTTCAGTAAAAAGAATATCCAAGGAATGTGCCAGAAAACCCGGCAAGAAAATTTGTAGAAAAGGAGGTATGTAT
galGal3(Chicken     )    ATGTTATTTTCTAGTCTTCTATTCATTTTTCAGTCAAAAGAATATCCAAGGAATGTGCCAGAAAACCCGGCAAGAAAATTTGTAGAAAAGGAGGTATGTAT
taeGut1(Zebra finch )    ATGTTATTTTCTAGTCTTCTATTCATTTTTCAGTCAAAAGAATATCCAAGGAATGTGCCAGAAAACCCGGCAAGAAAATTTGTAGAAAAGGAGGTATGTAT
anoCar1(Lizard      )    ATGTTATTTTCTAGTCTTCTATTCATTTTTCAGTCAAAAGAATATCCAAGGAATGTGCCAGAAAACCCGGCAAGAAAATTTGTAGAAAAGGAGGTATGTAT
xenTro2(X.tropicalis)    ATGTTATTTTTTAGTCTTTTATTCATTTTTCAGTAAAAAGAATATCCAAGGAATGTGCCCGGAAACCCGGCAAGAAAATATGTAGAAAAGAAGGTATGTAT
tetNig1(Tetraodon   )    ATGTTATTCTTTAGTCTTTTATTCATTTTACAGTCAAAAGAATATCCAAGGAATGTGCCAGGAAACCGGGCAAGAAAATATGTAGACAAGGAGGTATGTAT
fr2    (Fugu        )    ATGTTATTCTTTAGTCTTTTATTCATTTTACAGTCAAAAGAATATCCAAGGAATGTGCCAGGAAACCGGGCAAGAAAATATGTAGACAAGGAGGTATGTAT
gasAcu1(Stickleback )    ATGTTATTCTTTAGTCTTTTATTCATTTTACAGTCAAAAGAATATCCAAGGAATGTGCCAGGAAACCGGGCAAGAAAATATGTAGACAAGGAGGTATGTAT
oryLat2(Medaka      )    ATGTTATTCTTTAGTTTTCTATTCATTTTACAGTCAAAAGAATATCCAAGGAATGTGCGAGGAAACCGGGCAAGAAAATATGTAGACAAGGAGGTATGTAT
danRer5(Zebrafish   )    ATGTTATTTTTTAGTCTTCTATTCATTTTGCAGTAAAAAGAATATCCAAGGAATGTGCCAGAAAACCCGGCAAGAAAATATGTAGAAAAGGAGGTATGTAT
                         ******** * **** ** ********** **** ********************* *  * **  * *********** ****** *** **********
chr4:80127727-80127844
120
40	missing: gasAcu1, gorGor1, petMar1, tupBel1
0.80
hg18   (Human       )    ATGTGCTGAGCTTTC--TTTAACCTTTCATAAAACATTGTGATCTTTATGGACTGTATCATATTGTGCAGTAATGTGCTTTATTGTCCACAGAATAAGCTTTTCTTAAAGATAATTGGAA
panTro2(Chimp       )    ATGTGCTGAGCTTTC--TTTAACCTTTCATAAAACATTGTGATCTTTATGGACTGTATCATATTGTGCAGTAATGTGCTTTATTGTCCACAGAATAAGCTTTTCTTAAAGATAATTGGAA
ponAbe2(Orangutan   )    ATGTGCTGAGCTTTC--TTTAACCTTTCATAAAACATTGTGATCTTTATGGACTGTATCATATTGTGCAGTAATGTGCTTTATTGTCCACAGAATAAGCTTTTCTTAAAGATAATTGGAA
rheMac2(Rhesus      )    ATGTGCTGAGCTTTC--TTTAACCTTTCATAAAACATTGTGATCTTTATGGACTGTATCATATTGTGCAGTAATGTGCTTTATTGTCCACAGAATAAGCTTTTCTTAAAGATAATTGGAA
calJac1(Marmoset    )    ATGTGCTGAGCTTTC--TTTAACCTTTCATAAAACATTGTGATCTTTATGGACTGTATCATATTGTGCAGTAATGTGCTTTATTGTCCACAGAATAAGCTTTTCTTAAAGATAATTGGAA
tarSyr1(Tarsier     )    ATGTGCTGAGCTTTC--TTTAACCTTTCATAAAACATTGTGATCTTTATGGTCTGTATCATATTGTGCAGTAATGTGCTTTATTGTCCACAGAATAAGCTTTTCTTAAAGATAATTGGAA
micMur1(Mouse Lemur )    ATGTGCTGAGCTTTC--TTTAACCTTTCATAAAACATTGTGATCTTTATGGACTGTATCATATTGTGCGGTAATGTGGTTTATTGTGCACAGAATAAGCTTTTCTTAAAGATAATTGGAA
otoGar1(Bushbaby    )    ATGTGCTGAGCTTTC--TTTAACCTTTCATAAAACATTGTGATCTTTATGGACTGTATCATATTGTGCAGTAATGTGCTTTATTGTCCACAGAATAAGCTTTTCTTAAAGATAATTGGAA
mm9    (Mouse       )    ATGTGCTGAGCTTTC--CTTAACCTTTCATAAAACATTGTGATCTTTATGGACTGTATCATATTGTGCAGTAATGTGCTTTATTGTGCACAGAATAAGCTTTTCTTAAAGATAATTGGAA
rn4    (Rat         )    ATGTGCTGAGCTTTC--CTTAACCTTTCATAAAACATTGTGATCTTTATGGACTGTATCATATTGTGCAGTAATGTGCTTTATTGTGCACAGAATAAGCTTTTCTTAAAGATAATTGGAA
dipOrd1(Kangaroo Rat)    ATGTGCTGAGCTTTC--TTTAACCTTTCATAAAACATTGTGATCTTTATGGACTGTATCATATTGTGCAGTAATGTGCTTTATTGTCCACAGAATAAGCTTTTCTTAAAGATAATTGGAA
cavPor3(Guinea Pig  )    ATGTGCTGAGCTTTC--TTTAACCTTTCATAAAACATTGTGATCTTTATGGACTGTATCATATTGTGCAGTAATGTGCTTTATTGTCCACAGAATAAGCTTTTCTTAAAGATAATTGGAA
speTri1(Squirrel    )    ATGTGCTGAGCTTTC--TTTAACCTTTCATAAAACATTGTGATCTTTATGGACTGTATCATATTGTGCAGTAATGTGCTTTATTGTCCACAGAATAAGCTTTTCTTAAAGATAATTGGAA
oryCun1(Rabbit      )    ATGTGCTGAGCTTTC--TTTAACCTTTCATAAAACATTGTGATCTTTATGGACTGTATCATATTGTGCAGTAATGTGCTTTATTGTCCACAGAATAAGCTTTTCTTAAAGATAATTGGAA
ochPri2(Pika        )    ATGTGCTGAGCTTTC--TTTAACCTTTCATAAAACATTGTGATCTTTATGGACTGTATCATATTGTGCAGTAATGTGCTTTATTGTCCACAGAATAAGCTTTTCTTAAAGATAATTGGAA
vicPac1(Alpaca      )    ATGTGCTGAGCTTTC--TTTAACCTTTCATAAAACATTGTGATCTTTATGGACTGTATCATATTGTGCAGTAATGTGCTTTATTGTCCACAGAATAAGCTTTTCTTAAAGATAATTGGAA
turTru1(Dolphin     )    ATGTGCTGAGCTTTC--TTTAACCTTTCATAAAACATTGTGATCTTTATGGACTGTATCATATTGTGCAGTAATGTGCTTTATTGTCCACAGAATAAGCTTTTCTTAAAGATAATTGGAA
bosTau4(Cow         )    ATGTGCTGAGCTTTC--TTTAACCTTTCATAAAACATTGTGATCTTTATGGACTGTATCATATTGTGCAGTAATGTGCTTTATTGTCCACAGAATAAGCTTTTCTTAAAGATAATTGGAA
equCab2(Horse       )    ATGTGCTGAGCTTTC--TTTAACCTTTCATAAAACATTGTGATCTTTATGGACTGTATCATATTGTGCAGTAATGTGCTTTATTGTCCACAGAATAAGCTTTTCTTAAAGATAATTGGAA
felCat3(Cat         )    ATGTGCTGAGCTTTC--TTTAACCTTTCATAAAACATTGTGATCTTTATGGACTGTATCATATTGTGCAGTAATGTGCTTTATTGTCCACAGAATAAGCTTTTCTTAAAGATAATTGGAA
canFam2(Dog         )    AT-TGCTGAGCTTTC--TTTAACCTTTCATAAAACATTGTGATCTTTATGGACTGTATCATATTGTGCAGTAATGTGCTTTATTGTCCACAGAATAAGCTTTTCTTAAAGATAATTGGAA
myoLuc1(Microbat    )    ATGTGCTGAGCTTTC--TTTAACCTTTCATAAAACATTGTGATCTTTATGGACTGTATCATATTGTGCAGTAATGTGCTTTATTGTCCACAGAATAAGCTTTTCTTAAAGATAATTGGAA
pteVam1(Megabat     )    ATGTGCTGAGCTTTC--TTTAACCTTTCATAAAACATTGTGATCTTTATGGACTGTATCATATTGTGCAGTAATGTGCTTTATTGTCCACAGAATAAGCTTTTCTTAAAGATAATTGGAA
eriEur1(Hedgehog    )    ATGTGCTGAGCTTTC--TTTAACCTTTCATAACTCATTATGATCTTTATGGAATGTATCATATTGTGCAGTAATGTGCTTTATTGTTCACAGAATAAGCTTCTCTTAAAGATAATTGGAA
sorAra1(Shrew       )    ATGTGCTGAGCTTTC--TTTAACCTTTCATAAAACATTGTGATCTTTATGGACTGTATCATATTGTGCAGTAATGTGCTTTATTGTCCACAGAATAAGCTTTTCTTAAAGATAATTGGAA
loxAfr2(Elephant    )    ATGTGCTGAGCTTTC--TTTAACCTTTCATAAAACATTGTGATCTTTATGGACTGTATCATATTGTGCAGTAATGTGCTTTATTGTCCACAGAATAAGCTTTTCTTAAAGATAATTGGAA
proCap1(Rock hyrax  )    ATGTGCTGAGCTTTC--TTTAACCTTTCATAAAACATTGTGATCTTTATGGACTGTATCATATTGTGCAGTAATGTGCTTTATTGTCCACAGAATAAGCTTTTCTTAAAGATAATTGGAA
echTel1(Tenrec      )    ATGTGCTGAGCTTTC--TTTAACCTTTCATAAAACATTGTGATCTTTATGGACTGTATCATATTGTGCAGTAATGTGCTTTATTGTCCACAGAATAAGCTTTTCTTAAAGATAATTGGAA
dasNov2(Armadillo   )    ATGTGCTGAGCTTTC--TTTAACCTTTCATAAAACATTGTGATCTTTATGGACTGTATCATATTGTGCAGTAATGTGCTTTATTGTCCACAGAATAAGCTTTTCTTAAAGATAATTGGAA
choHof1(Sloth       )    ATGTGCTGAGCTTTC--TTTAACCTTTCATAAAACATTGTGATCTTTATGGACTGTATCATATTGTGCAGTAATGTGCTTTATTGTCCACAGAATAAGCTTTTCTTAAAGATAATTGGAA
monDom4(Opossum     )    ATATGCTGAGCTTTC--TTTAACCTTTCATAAAACATTGTGATCTTTATGGACTGTATCATATTGTGCAGTAATGTGCTTTATTGTCCACAGAATAAGCTTTTCTTAAAGATAATTGGAA
ornAna1(Platypus    )    ATGTGCTGAGCTTTC--TTTAACCTTTCATAAAACATTGTGATCTTTATGGACTGTATCATATTGTGCAGTAATATGCTTTATTGTCCACAGAATAAGCTTTTCTTAAAGATAATTGGAA
galGal3(Chicken     )    ATGTGCTGAGCTTTC--TTTAACCTTTCATAAAACATTGTGATCTTTATGGACTGTATCATATTGTGCAGTAATGTGCTTTATTGTCCACAGAATAAGCTTTTCTTAAAGATAATTGGAA
taeGut1(Zebra finch )    ATGTGCTGAGCTTTC--TTTAACCTTTCATAAAACATTGTGATCTTTATGGACTGTATCATATTGTGCAGTAATGTGCTTTATTGTCCACAGAATAAGCTTTTCTTAAAGATAATTGGAA
anoCar1(Lizard      )    ATATGCTGAGCTTTCTTTTTAACCTTTCATAAAACGTTGTGATCTTTATGGACTGTATCATATTGTGCCGTAATGTGCTTTATTGTCCACAGAATAAGCTTTTCTTAAAGATAATTGGAA
xenTro2(X.tropicalis)    ATGTGCTGAGCTTTC--TTTAACCTTTCATAAAACATTGTGATCTTTATGGACTGTATCATATTGTGCAGTAATGTGCTTTATTGTCCACAGAATAAGGTTTTCTTAAAGATAATTGGAA
tetNig1(Tetraodon   )    ATATGCTGAGCTTTC--GCTAACCTCTCATCAAACACGCTGATCTTTATGGACTGTATCATATTGTGCCGTAATGTGCTTTATTGTCCACAGAATAAGCTTTTCTTTAAGGTAATTGGAA
fr2    (Fugu        )    ATATGCTGAGCTTTC--GCTAACCTCTCATCAAACACGCTGATCTTTATGGACTGTATCATATTGTGCCGTAATGTGCTTTATTGTCCACAGAATAAGCTTTTCTTTAAGGTAATTGGAA
oryLat2(Medaka      )    ATATGCTGAGCTTTC--GCTAACCTCTCATCAAACACGCTGATCTTTATGGACTGTATCATATTGTGCAGTAATGTGCTTTATTGTCCACAGAATAAGCTTTTCTTAAAGGTAATTGGAA
danRer5(Zebrafish   )    ATATGCTGAGCTTTC--TCTCACCTCTCATCAAACAGTGTGATCTTTATGGACTGTATCATATTGTGCCGTAATGTGCTTTATTGTCCACAGAATAAGCTTTTCTTAAAGGTAATTGGAA
                         ** ************    * **** **** *  *    ************  *************** ***** ** ******** *********** ** **** *** *********
chr4:80635738-80635904
168
40	missing: oryLat2, petMar1, pteVam1, speTri1
0.80
hg18   (Human       )    G-TGTGGCTGATCAAGCTGTTCAAACAACTGGAAGACATCAGAAGTTAAACACTCATTATTTTAATTTGATGCTAATCATGTGTTAATGAGACTAATCCTTGCAATGATTCAGGTAATTTGCTTAATGGCTGCCCAGAGTACAGATTATAGCAATCAGTCACGTCTGA
panTro2(Chimp       )    G-TGTGGCTGATCAAGCTGTTCAAACAACTGGAAGACATCAGAAGTTAAACACTCATTATTTTAATTTGATGCTAATCATGTGTTAATGAGACTAATCCTTGCAATGATTCAGGTAATTTGCTTAATGGCTGCCCAGAGTACAGATTATAGCAATCAGTCACGTCTGA
gorGor1(Gorilla     )    G-TGTGGCTGATCAAGCTGTTCAAACAACTGGAAGACATCAGAAGTTAAACACTCATTATTTTAATTTGATGCTAATCATGTGTTAATGAGACTAATCCTTGCAATGATTCAGGTAATTTGCTTAATGGCTGCCCAGAGTACAGATTATAGCAATCAGTCACGTCTGA
ponAbe2(Orangutan   )    G-TGTGGCTGATCAAGCTGTTCAAACAACTGGAAGACATCAGAAGTTAAACACTCATTATTTTAATTTGATGCTAATCATGTGTTAATGAGACTAATCCTTGCAATGATTCAGGTAATTTGCTTAATGGCTGCCCAGAGTACAGATTACAGCAATCAGTCACGTCTGA
rheMac2(Rhesus      )    G-TGTGGCTGATCAAGCTGTTCAAACAACTGGAAGACATCAGAAGTTAAACACTCATTATTTTAATTTGATGCTAATCATGTGTTAATGAGACTAATCCTTGCAATGATTCAGGTAATTTGCTTAATGGCTGCCCAGAGTACAGATTATAGCAATCAGTCACGTCTGA
calJac1(Marmoset    )    G-TGTGGCTGATCAAGCTGTTCAAACAACTGGAAGACATCAGAAGTTAAACACTCATTATTTTAATTTGATGCTAATCATGTGTTAATGAGACTAATCCTTGCAATGATTCAGGTAATTTGCTTAATGGCTGCCCAGAGTACAGATTATAGCAATCAGTCACGTCTGA
tarSyr1(Tarsier     )    G-TGTGGCTGATCAAGCTGTTCACACAACTGGAAGACATCAGAAGTTAAACACTCATTATTTTAATTTGATGCTAATCATGTGTTAATGAGACTAATCCTTGCAATGATTCAGGTAATTTGCTTAATGGCTGCCCAGAGTACAGATTACAGCAATCAGTCACGTCTGA
micMur1(Mouse Lemur )    GCCGTGGCTGATCAAGCTGTTCAAACAACTGGAAGACATCAGAAGTTAAACCCTCATTATTTTAATTTGATGCTAATCATGTGTTAATGAGACTAATCCTTGCAATGATTCAGGTAATTTGCTTAATGGCCGCCCGGAGTACAGATTACAGGCATCAGTCACGACTGA
otoGar1(Bushbaby    )    G-TGTGGCTGATCAAGCTGTTCAAACAACTGGAAGACATCAGAAGTTAAACACTCATTATTTTAATTTGATGCTAATCATGTGTTAATGAGACTAATCCTTGCAATGATTCAGGTAATTTGCTTAATGGCTGCCCAGAGTACAGATTACAGCAATCAGTCACGTCTGA
tupBel1(TreeShrew   )    G-TGTGGCTGATCAAGCTGTTCAAACAACTGGAAGACATCAGAAGTTAAACACTCATTATTTTAATTTGATGCTAATCATGTGTTAATGAGACTAATCCTTGCAATGATTCAGGTAATTTGCTTAATGGCTGCCCAGAGTACAGATTACAGCAATCAGTCACGTCTGA
mm9    (Mouse       )    G-TGTGGCTGATCAAGCTGTTCAAACAACTGGAAGACATCAGAAGTTAAACACTCATTATTTTAATTTGATGCTAATCATGTGTTAATGAGACTAATCCTTGCAATGATTCAGGTAATTTGCTTAATGGCTGCCCAGAGTACAGATTACAGCAATCAGTCACGTCTGA
rn4    (Rat         )    G-TGTGGCTGATCAAGCTGTTCAAACAACTGGAAGACATCAGAAGTTAAACACTCATTATTTTAATTTGATGCTAATCATGTGTTAATGAGACTAATCCTTGCAATGATTCAGGTAATTTGCTTAATGGCTGCCCAGAGTACAGATTACAGCAATCAGTCACGTCTGA
dipOrd1(Kangaroo Rat)    G-TGTGGCTGATCAAGCTGTTCAAACAACTGGAAGACATCAGAAGTTAAACACTCATTATTTTAATTTGATGCTAATCATGTGTTAATGAGACTAATCCTTGCAATGATTCAGGTAATTTGCTTAATGGCTGCCCAGAGTACAGATTACAGCAATCAGTCACGTCTGA
cavPor3(Guinea Pig  )    G-TGTGGCTGATCAAGCTGTTCAAACAACTGGAAGACATCAGAAGTTAAACACTCATTATTTTAATTTGATGCTAATCATGTGTTAATGAGACTAATCCTTGCAATGATTCAGGTAATTTGCTTAATGGCTGCCCAGAGTACAGATTACAGCAATCAGTCACGTCTGA
oryCun1(Rabbit      )    G-TGTGGCTGATCAAGCTGTTCAAACAACTGGAAGACATCAGAAGTTAAACACTCATTATTTTAATTTGATGCTAATCATGTGTTAATGAGACTAATCCTTGCAATGATTCAGGTAATTTGCTTAATGGCTGCCCAGAGTACAGATTACAGCAATCAGTCACGTCTGA
ochPri2(Pika        )    G-TGTGGCTGATCAAGCTGTTCAAACAACTGGAAGACATCAGAAGTTAAACACTCATTATTTTAATTTGATGCTAATCATGTGTTAATGAGACTAATCCTTGCAATGATTCAGGTAATTTGCTTAATGGCTGCCCAGAGTACAGATTACAGCAATCAGTCAGGTCTGA
vicPac1(Alpaca      )    G-TGTGGCTGATCAAGCTGTTCAAACAACTGGAAGACATCAGAAGTTAAACACTCATTATTTTAATTTGATGCTAATCATGTGTTAATGAGACTAATCCTTGCAATGATTCAGGTAATTTGCTTAATGGCTGCCCAGAGTACAGATTACAGCAATCAGTCACGTCTGA
turTru1(Dolphin     )    G-TGTGGCTGATCAAGCTGTTCAAACAACTGGAAGACATCAGAAGTTAAACACTCATTATTTTAATTTGATGCTAATCATGTGTTAATGAGACTAATCCTTGCAATGATTCAGGTAATTTGCTTAATGGCTGCCCAGAGTACAGATTACAGCAATCAGTCACGTCTGA
bosTau4(Cow         )    G-TGTGGCTGATCAAGCTGTTCAAACAACTGGAAGACATCAGAAGTTAAACACTCATTATTTTAATTTGATGCTAATCATGTGTTAATGAGACTAATCCTTGCAATGATTCAGGTAATTTGCTTAATGGCTGCCCAGAGTACAGATTACAGCAATCAGTCACGTCTGA
equCab2(Horse       )    G-TGTGGCTGATCAAGCTGTTCAAACAACTGGAAGACATCAGAAGTTAAACACTCATTATTTTAATTTGATGCTAATCATGTGTTAATGAGACTAATCCTTGCAATGATTCAGGTAATTTGCTTAATGGCTGCCCAGAGTACAGATTACAGCAATCAGTCACGTCTGA
felCat3(Cat         )    G-TGTGGCTGATCAAGCTGTTCAAACAACTGGAAGACATCAGAAGTTAAACACTCATTATTTTAATTTGATGCTAATCATGTGTTAATGAGACTAATCCTTGCAATGATTCAGGTAATTTGCTTAATGGCTGCCCAGAGTACAGATTACAGCAATCAGTCACGTCTGA
canFam2(Dog         )    G-TGTGGCTGATCAAGCTGTTCAAACAACTGGAAGACATCAGAAGTTAAACACTCATTATTTTAATTTGATGCTAATCATGTGTTAATGAGACTAATCCTTGCAATGATTCAGGTAATTTGCTTAATGGCTGCCCAGAGTACAGATTACAGCAATCAGTCACGTCTGA
myoLuc1(Microbat    )    G-TGTGGCTGATCAAGCTGTTCAAACAACTGGAAGACATCAGAAGTTAAACACTCATTATTTTAATTTGATGCTAATCATGTGTTAATGAGACTAATCCTTGCAATGATTCAGGTAATTTGCTTAATGGCTGCCCAGAGTACAGATTACAGCAATCAGTCACGTCTGA
eriEur1(Hedgehog    )    G-TGTGGCTGATCAAGCTGTTCAAACAACTGGAAGACATCAGAAGTTAAACACTCATTATTTTAATTTGATGCTAATCATGTGTTAATGAGACTAATCCTTGCAATGATTCAGGTAATTTGCTTAATGGCTGCCCAGAGTACAGATTACAGCAATCAGTCACGTCTGA
sorAra1(Shrew       )    G-TGCAGCTGATCAAGCTGTTCAAACAACTGGAAGACATCAGAAGTTAAACACTCATTATTTTAATTTGATGCTAATCATGTGTTAATGAGACTAATCCTTGCAATGATTCAGGTAATTTGCTTAATGGCTGCCCAGAGTACAGATTACAGCAATCAGTCACGTCTGA
loxAfr2(Elephant    )    G-TGTGGCTGATCAAGCTGTTCAAACAACTGGAAGACATCAGAAGTTAAACACTCATTATTTTAATTTGATGCTAATCATGTGTTAATGAGACTAATCCTTGCAATGATTCAGGTAATTTGCTTAATGGCTGCCCAGAGTACAGATTACAGCAATCAGTCACGTCTGA
proCap1(Rock hyrax  )    G-TGTGGCTGATCAAGCTGTTCAAACAACTGGAAGACATCAGAAGTTAAACACTCATTATTTTAATTTGATGCTAATCATGTGTTAATGAGACTAATCCTTGCAATGATTCAGGTAATTTGCTTAATGGCTGCCCAGAGTACAGATTACAGCAATCAGTCACGTCTGA
echTel1(Tenrec      )    G-TGTGGCTGATCAAGCTGTTCAAACAACTGGAAGACATCAGAAGTTAAACACTCATTATTTTAATTTGATGCTAATCATGTGTTAATGAGACTAATCCCTGCAATGATTCAGGTAATTTGCTTAATGGCTGCCCAGAGTACAGATTACAGCAATCAGTCACGTCTGA
dasNov2(Armadillo   )    G-TGTGGCTGATCAAGCTGTTCAAACAACTGGAAGACATCAGAAGTTAAACACTCATTATTTTAATTTGATGCTAATCATGTGTTAATGAGACTAATCCTTGCAATGATTCAGGTAATTTGCTTAATGGTTGCCCAGAGTACAGATTACAGCAATCAGTCACGTCTGA
choHof1(Sloth       )    G-TGTGGCTGATCAAGCTGTTCAAACAACTGGAAGACATCAGAAGTTAAACACTCATTATTTTAATTTGATGCTAATCATGTGTTAATGAGACTAATCCTTGCAATGATTCAGGTAATTTGCTTAATGGTTGCCCAGAGTACAGATTACAGCAATCAGTCACGTCTGA
monDom4(Opossum     )    G-TGTGGCTGATCAAGCTGTTCAAACAACTGGAAGACATCAGAAGTTAAACACTCATTATTTTAATTTGATGCTAATCATGTGTTAATGAGACTAATCCTTGCAATGATTCAGGTAATTTGCTTAATGGCTGCCCAGAGTACAGATTATAGCAATCAGTCACGTCTGA
ornAna1(Platypus    )    G-TGGTGCTGATCAAGCTGTTCAGACAACTGGAAGACATCAGAAGTTAAACACTCATTATTTTAATTTGATGCTAATCATGTGTTAATGAGACTAATCCTTGCAATGATTCAGGTAATTTGCTTAATGGCTGCCCAGAGTACAGATTACAGCAATCAGTCACGTCTGA
galGal3(Chicken     )    G-TGAGGCTGATCAAGCTGTTCAAACAACTGGAAGACATCAGAAGTTAAACACTCATTATTTTAATTTGATGCTAATCATGTGTTAATGAGACTAATCCTTGCAATGATTCAGGTAATTTGCTTAATGGCTGCCCAGAGTACAGATTACAGCAATCAGTCACGTCTGA
taeGut1(Zebra finch )    G-TGTGGCTGATCAAGCTGTTCAAACAACTGGAAGACATCAGAAGTTAAACACTCATTATTTTAATTTGATGCTAATCATGTGTTAATGAGACTAATCCTTGCAATGATTCAGGTAATTTGCTTAATGGCTGCCCAGAGTACAGATTACAGCAATCAGTCACATCTGA
anoCar1(Lizard      )    G-TGTGGCTGATCAAGCTGTTCAAACAACTGGAAGACATCAGAAGTTAAACACTCATTATTTTAATTTGATGCTAATCATGTGTTAATGAGACTAATCCTTGCAATGATTCAGGTAATTTGCTTAATGGCTGCCCAGAGTGCAGATTACAGCAATCAGTCACGTTTGA
xenTro2(X.tropicalis)    G-TGTGGCTGATCAAGCTGTTCAAACAACTGGAAGACATCAGAAGTTAAACACTCATTATTTTAATTTGATGCTAATCATGTGTTAATGAGACTAATCCTTGCAATGATTCAGGTAATTTGCTTAATGGCTGCCCAGAGTACAGATTATAGCAATCAGTCATGACTGA
tetNig1(Tetraodon   )    G-CGTGGCCGATCAAGCTGTTCCAACAACTGGAAGACATCAGGAGTTAAACACTCATTATTTTAATTTGATGCTAATCATGTGTTAATGAGACTAATCCTTGAAATGATTCAGGTAATTTGCTTAATGGCTCCG----GTCCAGATTACGGCAATCAGTCACGTGTGA
fr2    (Fugu        )    G-CCTGGCTGATCAAGCTGTTCCAACAACTGGAAGACGTCAGGAGTTAAACACTCATTATTTTAATTTGATGCTAATCATGTGTTAATGAGACTAATCCTTGCAATGATTCAGGTAATTTGCTTAATGGCTCCG----GTCCAGATTACAGCAATCAGTCACATTTGA
gasAcu1(Stickleback )    G-CGCGGCTGATCAAGCTGTTCCAACAACTGGAAGACATCACAAGTTAAACACTCATTATTTTAATTTGATGCTAATCATGTGTTAATGAGACTAATCCTCGCAATGATTCAGGTAATTTGCTTAATGGCTCCC----GTCCAGATTACAGCAATCAGTCACGTTTGA
danRer5(Zebrafish   )    G-TGTGGCTGATCAAGCCGTTCTAACAACTGGAAGACATCACAAGTTAAACACTCATTATTTTAATTTGATGCTAATCATGTGTTAATGAGACTAATCCTTGCAATGATTCAGGTAATTTGCTTAATGGCTGCCCAGAGTACAGATTACAGTAATCAGTCACGTTTGA
                         *     ** ******** ****  ************* ***  ******** ***********************************************  * **************************   *     ** *******  *  ********    ***
chr4:147793810-147793972
170
40	missing: echTel1, oryCun1, petMar1, speTri1
0.81
hg18   (Human       )    AATAACTGTT-GGGGCTCTAATTTATATCTGATCGAAAATTAGCCGTCATTATGCGCTCCATTAGCAGCGTCTTTAATGTGCTTCTAAGCACCATTTGTCAAGTGGCTTGTT-AATATCCTTCAAGTC-TTTAAAGTTGAGAGCTCATTAAAGA-GTGCGCT--CT-GTT
panTro2(Chimp       )    AATAACTGTT-GGGGCTCTAATTTATATCTGATCGAAAATTAGCCGTCATTATGCGCTCCATTAGCAGCGTCTTTAATGTGCTTCTAAGCACCATTTGTCAAGCGGCTTGTT-AATATCCTTCAAGTC-TTTAAAGTTGAGAGCTCATTAAAGA-GTACGCT--CT-GTT
gorGor1(Gorilla     )    AATAACTGTT-GGGGCTCTAATTTATATCTGATCGAAAATTAGCCGTCATTATGCGCTCCATTAGCAGCGTCTTTAATGTGCTTCTAAGCACCATTTGTCAAGCGGCTTGTT-AATATCCTTCAAGTC-TTTAAAGTTGAGAGCTCATTAAAGA-GTACGCT--CT-GTT
ponAbe2(Orangutan   )    AATAACTGTT-GGGGCTCTAATTTATATCTGATCGAAAATTAGCCGTCATTATGCGCTCCATTAGCAGCGTCTTTAATGTGCTTCTAAGCACCATTTGTCAAGTGGCTTGTT-AATATCCTTCAAGTC-TTTAAAGTTGAGAGCTCATTAAAGA-GTACGCT--CT-GTT
rheMac2(Rhesus      )    AATAACTGTT-GGGGCTCTAATTTATATCTGATCGAAAATTAGCCGTCATTATGCGCTCCATTAGCAGCGTCTTTAATGTGCTTCTAAGCACCATTTGTCAAGCGGCTTGTT-AATATCCTTCAAGTC-TTTAAAGTTGAGAGCTCATTAAAGA-GTACGCT--CT-GTT
calJac1(Marmoset    )    AATAACTGTT-GGGGCTCTAATTTATATCTGATCGAAAATTAGCCGTCATTATGCGCTCCATTAGCAGCGTCTTTAATGTGCTTCTAAGCACCATTTGTCAAGCGGCTTGTT-AATATCCTTCAAGTC-TTTAAAGTTGAGAGCTCATTAAAGA-GTACGCT--CT-GTT
tarSyr1(Tarsier     )    AATAACTGTT-GGGGCTCTAATTTATATCTGATCGAAAATTAGCCGTCATTATGCGCTCCATTAGCAGCGTCTTTAATGTGCTTCTAAGCACCATTTGTCAAGCGGCTTGTT-AATATCCTTCAAGTC-TTTAAAGTTGAGAGCTCATTAAAGA-GTACGCT--CT-GTT
micMur1(Mouse Lemur )    AATAACTGTT-GGGGCTCTAATTTATATCTGATCGAAAATTAGCCGTAATTATGCGCTCCATTAGCAGCGTCTTTAATGTGCTTCTAAGCACCATTTGTCAAGCGGCTTGTT-AATATCCTTCAAGTC-TTTAAAGTTGAGAGCTCATTAAAGA-GTACGCT--CT-GTT
otoGar1(Bushbaby    )    AATAACTGTT-GGGGCTCTAATTTATATCTGATCGAAAATTAGCCGTCATTATGCGCTCCATTAGCAGCGTCTTTAATGTGCTTCTAAGCACCATTTGTCAAGCGGCTTGTT-AATATCCTTCAAGTC-TTTAAAGTTGAGAGCTCATTAAAGA-GTACGCT--CT-GTT
tupBel1(TreeShrew   )    AATAACTGTT-GGGTCTCTAATTTATATCTGATCGAAAATTAGCCGTCATTATGCGCTCCATTAGCAGCGTCTTTAATGTGCTTCTAAGCACCATTTGTCAAGCGGCTTGTTAAATATCCTTCAAGTCTTTTAAAGTTGAGAGCTCATTAAAGA-GTGCGCT--CT-GTT
mm9    (Mouse       )    AATAACTGTT-GGGGCTCTAATTTATATCTGATCGAAAATTAGCCGTCATTATGCGCTCCATTAGCAGCGTCTTTAATGTGCTTCTAAGCACCATTTGTCAAGCGGCTTGTT-AATATCCTTCAAGTC-TTTAAAGTTGAGAGCTCATTAAAGA-GTGCGCT--CT-GTT
rn4    (Rat         )    AATAACTGTT-GGGGCTCTAATTTATATCTGATCGAAAATTAGCCGTCATTATGCGCTCCATTAGCATCGTCTTTAATGTGCTTCTAAGCACCATTTGTCAAGCGGCTTGTT-AATATCCTTCAAGTC-TTTAAAGTTGAGAGCTCATTAAAGA-GTGCGCT--CT-GTT
dipOrd1(Kangaroo Rat)    AATAACTGTT-GGGGCTCTAATTTATATCTGATCGAAAATTAGCCGTCATTATGCGCTCCATTAGCAGCGTCTTTAATGTGCTTCTAAGCACCATTTGTCAAGCGGCTTGTT-AATATCCTTCAAGTC-TTTAAAGTTGAGAGCTCATTAAAGA-GTGCGCT--CT-GTT
cavPor3(Guinea Pig  )    AATAACTGTT-GGGGCTCTAATTTATATCTGATCGAAAATTAGCCGTCATTATGCGCTCCATTAGCAGCGTCTTTAATGTGCTTCTAAGCACCATTTGTCAAGCGGCTTGTT-AATATCCTTCAAGTC-TTTAAAGTTGAGAGCTCATTAAAGA-GTGCGCT--CT-GTT
ochPri2(Pika        )    AATAACTGTT-GGGGCTCTAATTTATATCTGATCGAAAATTAGCCGTCATTATGCGCTCCATTAGCAGCGTCTTTAATGTGCTTCTAAGCACCATTTGTCAAGCGGCTTGTT-AATATCCTTCAAGTC-TTTAAAGTTGAGAGCTCATTAAAGA-GTGCGCT--CT-GTT
vicPac1(Alpaca      )    AATAACTGTT-GGGGCTCTAATTTATATCTGATCGAAAATTAGCCGTCATTATGCGCTCCATTAGCAGCGTCTTTAATGTGCTTCTAAGCACCATTTGTCAAGCGGCTTGTT-AATATCCTTCAAGTC-TTTAAAGTTGAGAGCTCATTAAAGA-GTGCGCT--CT-GTT
turTru1(Dolphin     )    AATAACTGTT-GGGGCTCTAATTTATATCTGATCGAAAATTAGCCGTCATTATGCGCTCCATTAGCAGCGTCTTTAATGTGCTTCTAAGCACCATTTGTCAAGCGGCTTGTT-AATATCTTTCAAGTC-TTTAAAGTTGAGAGCTCATTAAAGA-GTGCGCT--CT-GTT
bosTau4(Cow         )    AATAACTGTT-GGGGCTCTAATTTATATCTGATCGAAAATTAGCCGTCATTATGCGCTCCATTAGCAGCGTCTTTAATGTGCTTCTAAGCACCATTTGTCAAGCGGCTTGTT-AATATCCTTCAAGTC-TTTAAAGTTGAGAGCTCATTAAAGA-GTGCGCT--CT-GTT
equCab2(Horse       )    AATAACTGTT-GGGGCTCTAATTTATATCTGATCGAAAATTAGCCGTCATTATGCGCTCCATTAGCAGCGTCTTTAATGTGCTTCTAAGCACCATTTGTCAAGCGGCTTGTT-AATATCCTTCAAGTC-TTTAAAGTTGAGAGCTCATTAAAGA-GTGCGCT--CT-GTT
felCat3(Cat         )    AATAACTGTT-GGGGCTCTAATTTATATCTGATCGAAAATTAGCCGTCATTATGCGCTCCATTAGCAGCATCTTTAATGTGCTTCTAAGCACCATTTGTCAAGCGGCTTGTT-AATATCCTTCAAGTC-TTTAAAGTTGAGAGCTCATTAAAGA-GTGCGCT--CT-GTT
canFam2(Dog         )    AATAACTGTT-GGGGCTCTAATTTATATCTGATCGAAAATTAGCCGTCATTATGCGCTCCATTAGCAGCATCTTTAATGTGCTTCTAAGCACCATTTGTCAAGCGGCTTGTT-AATATCCTTCAAGTC-TTTAAAGTTGAGAGCTCATTAAAGA-GTGCGCT--CT-GTT
myoLuc1(Microbat    )    AATAACTGTT-GGGGCTCTAATTTATATCTGATCGAAAATTAGCCGTCATTATGCGCTCCATTAGCAGCGTCTTTAATGTGCTTCTAAGCACCATTTGTCAAGCGGCTTGTT-AATATCCTTCAAGTC-TTTAAAGTTGAGAGCTCATTAAAGA-GTGCGCT--CT-GTT
pteVam1(Megabat     )    AATAACTGTT-GGGGCTCTAATTTATATCTGATCGAAAATTAGCCGTCATTATGCGCTCCATTAGCAGCGTCTTTAATGTGCTTCTAAGCACCATTTGTCAAGCGGCTTGTT-AATATCCTTCAAGTC-TTTAAAGTTGAGAGCTCATTAAAGA-GTGCGCT--CT-GTT
eriEur1(Hedgehog    )    AATAACTGTT-GGGGCTCTAATTTATATCTGATCGAAAATTAGCCGTCATTATGCGCTCCATTAGCGGCGTCTTTAATGTGCTTCTAAGCACCATTTGTCAAGCGGCTTGTT-AATATCCTTCAAGTC-TTTAAAGTTGAGAGCTCATTAAAGA-GTGCGCT--CT-GTT
sorAra1(Shrew       )    AATAACTGTT-GGGGCTCTAATTTATATCTGATCGAAAATTAGCCGTCATTATGCGCTCCATTAGCAGCGTCTTTAATGTGCTTCTAAGCACCATTTGTCAAGCGGCTTGTT-AATATCCTTCAAGTC-TTTAAAGTTGAGAGCTCATTAAAGA-GTGCGCT--CT-GTT
loxAfr2(Elephant    )    AATAACTGTT-GGGGCTCTAATTTATATCTGATCGAAAATTAGCCGTCATTATGCGCTCCATTAGCAGCGTCTTTAATGTGCTTCTAAGCACCATTTGTCAAGCTGCTTGTT-AATATCCTTCAAGTC-TTTAAAGTTGAGAGCTCATTAAAGA-GTGCGCT--CT-GTT
proCap1(Rock hyrax  )    AATAACTGTT-GGGGCTCTAATTTATATCTGATCGAAAATTAGCCGTCATTATGCGCTCCATTAGCAGCGTCTTTAATGTGCTTCTAAGCACCATTTGTCAAGCTGCTTGTT-AATATCCTTCAAGTC-TTTAAAGTTGAGAGCTCATTAAAGA-GTGCGCT--CT-GTT
dasNov2(Armadillo   )    AATAACTGTT-GGGGCTCTAATTTATATCTGATCGAAAATTAGCCGTCATTATGCGCTCCATTAGCAGCGTCTTTAATGTGCTTCTAAGCACCATTTGTCAAGCGGCTTGTT-AATATCCTTCAAGTC-TTTAAAGTTGAGAGCTCATTAAAGA-GTGCGCT--CT-GTT
choHof1(Sloth       )    AATAACTGTT-GGGGCTCTAATTTATATCTGATCGAAAATTAGCCGTCATTATGCGCTCCATTAGCAGCGTCTTTAATGTGCTTCTAAGCACCATTTGTCAAGCGGCTTGTT-AATATCCTTCAAGTC-TTTAAAGTTGAGAGCTCATTAAAGA-GTGCGCT--CT-GTT
monDom4(Opossum     )    AATAACTGTT-GGGGCTCTAATTTATATCTGATCGAAAATTAGCCGTCATTATGCGCTCCATTAGCAGCGTCTTTAATGTGCTTCTAAGCACCATTTGTCAAGCGGCTTGTT-AATATCCTTCAAGTC-TTTAAAGTTGAGAGCTCATTAAAGA-GTGCGCC--CT-GTT
ornAna1(Platypus    )    AATAACTGTT-GGGGCTCTAATTTATATCTGATCGAAAATTAGCCGTCATTATGCGCTCCATTAGCAGCGTCTTTAATGTGCTTCTAAGCACCATTTGTCAAGCGGCTTGTT-AATATCCTTCAAGTC-TTTAAAGTTGAGAGCTCATTAAAGA-GTGCGCT--CT-GTT
galGal3(Chicken     )    AATAACTGTT-GGGGCTCTAATTTATATCTGATCGAAAATTAGCCGTCATTATGCGCTCCATTAGCAGCGTCTTTAATGTGCTTCTAAGCACCATTTGTCAAGCGGCTTGTT-AATATCCTTCAAGTC-TTTAAAGTCGAGAGCTCATTAAAGA-GTGCGCT--CT-GTT
taeGut1(Zebra finch )    AATAACTGTT-GGGGCTCTAATTTATATCTGATCGAAAATTAGCCGTCATTATGCGCTCCATTAGCAGCGTCTTTAATGTGGTTCTAAGCACCATTTGTCAAGCGGCTTGTT-AATATCCTTCAAGTC-TTTAAAGTTGAGAGCTCATTAAAGA-GTGCGCT--CT-GTT
anoCar1(Lizard      )    AATAACTGTT-GGGGCTCTAATTTATATCTGATCGAAAATTAGCCGTCATTATGCGCTCCATTAGCAGCGTCTTTAATGTGCTTCTAAGCACCATTTGTCAAGCGGCTTGTT-AATATCCTTCAAGTC-TTTAAAGTTGAGAGCTCATTAAAGAGGGGCGCG--CG-GTT
xenTro2(X.tropicalis)    AATAACTGTT-GGGGCTCTAATTTATATCTGATGGAAAATTAGCCGTCATTATGCGCTCCATTAGCAGCGTCTTTAATGTGCTTCTAAGCACCATTTGTCAAGCGGCTTGTT-AATATCCTTCAAGTC-TTTAAAGTTGAGAGCTCATTAAAGA-CTGCGCT--CT-GTT
tetNig1(Tetraodon   )    AATAACTGTTGGGGGCTCTAATTTATATCTGATCGAAAATTAGCCGTCATTATGCGCGCCATTAGCTGCGTCTTTAATGTGCTTCTAAGCACCATTTGTCAAGCAGCTTGTT-AATATCCTTCAAGTC-TTTAAAGTTAGAAGCTCATTAAAGA-CTGCTGTGCCC-GCT
fr2    (Fugu        )    AATAACTGTTGGGGGCTCTAATTTATATCTGATCGAAAATTAGCCGTCATTATGCGCGCCATTAGCTGCGTCTTTAATGTGCTTCTAAGCACCATTTGTCAAGCAGCTTGTT-AATATCCTTCAAGTC-TTTAAAGTTGGGAGCTCATTAAAGA-CTGCTGTGCCC-GCT
gasAcu1(Stickleback )    AATAACTGTTGGGGGCTCTAATTTATATCTGATCGAAAATTAGCCGTCATTATGCGCACCATTAGCTGCGTCTTTAATGTGCTTCTAAGCACCATTTGTCAAGCAGCTTGTT-AATATCCTTCAAGTC-TTTAAAGTTGAGAGCTCATTAAAGA-CTGCTGTGGCT-GCT
oryLat2(Medaka      )    AATAACTGTTGGGGGCTCTAATTTATATCTGATCGAAAATTAGCCGTCATTATGCGCGCCATTAGCCGCGTCTTTAATGTGCTTCTAAGCACCATTTGTCAAGCAGCTTGTT-AATATCCTTCAAGTC-TTTAAAGTTGAGAGCTCATTAAAGA-CTGCTGTGCCT-ATT
danRer5(Zebrafish   )    AATAACTGTTGGGGGCTCTAATTTATATCTGATCGAAAATTAGCCGTCATTATGCGCCCCATTAGCCGCGTCTTTAATGTGCTTCTAAGCACCATTTGTCAAGCAGCTTGTT-AATATCCTTCAAGTC-TTTAAAGTTGAGAGCTCATTAAAAG-ACTCAGCGCCCTGGT
                         ********** *** ****************** ************* ********* ********  * *********** *********************  ******* ****** ******** ********    ***********      *     *    *
chr4:151819979-151820077
100
40	missing: gasAcu1, gorGor1, ochPri2, petMar1
0.81
hg18   (Human       )    CCATTACAGGTCAGCTAACTGTCCACTGGAACAGTTACAAAGCTGTTAG-TTTCGATTTCACAAGGCCAATCAATACAGAGGCATACTGTTTCAATTTTG
panTro2(Chimp       )    CCATTACAGGTCAGCTAACTGTCCACTGGAACAGTTACAAAGCTGTTAG-TTTCGATTTCACAAGGCCAATCAATACAGAGGCATACTGTTTCAATTTTG
ponAbe2(Orangutan   )    CCATTACAGGTCAGCTAACTGTCCACTGGAACAGTTACAAAGCTGTTAG-TTTCGATTTCACAAGGCCAATCAATACAGAGGCATACTGTTTCAATTTTG
rheMac2(Rhesus      )    CCATTACAGGTCAGCTAACTGTCCACTGGAACAGTTACAAAGCTGTTAG-TTTCGATTTCACAAGGCCAATCAATACAGAGGCATACTGTTTCAATTTTG
calJac1(Marmoset    )    CCATTACAGGTCAGCTAACTGTCCACTGGAACAGTTACAAAGCTGTTAG-TTTCGATTTCACAAGGCCAATCAATACAGAGGCATACTGTTTCAATTTTG
tarSyr1(Tarsier     )    CCATTACAGGTCAGCTAACTGTCCACTGGAACAGTTACAAAGCTGTTAG-TTTCGATTTCACAAGGCCAATCAATACAGAGGCATACTGTTTCAATTTTG
micMur1(Mouse Lemur )    CCATTACAGGTCAGCTAACTGTCCACTGGAACAGTTACAAAGCTGTTAG-TTTCGATTTCACAAGGCCAATCAATACAGAGGCATACTGTTTCAATTTTG
otoGar1(Bushbaby    )    CCATTACAGGTCAGCTAACTGTCCACTGGAACAGTTACAAAGCTGTTAG-TTTCGATTTCACAAGGCCAATCAATACAGAGGCATACTGTTTCAATTTTG
tupBel1(TreeShrew   )    CCATTACAGGTCAGCTCACTGTCCACTGGAACAGTTACAAAGCTGTTAG-TTTCGATTTCACAAGGCCAATCAATACAGAGGCATACTGTTTCAATTTTG
mm9    (Mouse       )    CCATTACAGGTCAGCTAACTGTCCACTGGAACAGTTACAAAGCTGTTAG-TTTCGATTTCACAAGGCCAATCAATACAGAGGCATACTGTTTCAATTTTG
rn4    (Rat         )    CCATTACAGGTCAGCTAACTGTCCACTGGAACAGTTACAAAGCTGTTAG-TTTCGATTTCACAAGGCCAATCAATACAGAGGCATACTGTTTCAATTTTG
dipOrd1(Kangaroo Rat)    CCATTACAGGTCAGCTAACTGTCCACTGGAACAGTTACAAAGCTGTTAG-TTTCGATTTCACAAGGCCAATCAATACAGAGGCATACTGTTTCAATTTTG
cavPor3(Guinea Pig  )    CCATTACAGGTCAGCTAACTGTCCACTGGAACAGTTACAAAGCTGTTAG-TTTCGATTTCACAAGGCCAATCAATACAGAGGCATACTGTTTCAATTTTG
speTri1(Squirrel    )    CCATTACAGGTCAGCTAACTGTCCACTGGAACAGTTACAAAGCTGTTAG-TTTCGATTTCACAAGGCCAATCAATACAGAGGCATACTGTTTCAATTTTG
oryCun1(Rabbit      )    CCATTACAGGTCAGCTAACTGTCCACTGGAACAGTTACAAAGCTGTTAG-TTTCGATTTCACAAGGCCAATCAATACAGAGGCATACTGTTTCAATTTTG
vicPac1(Alpaca      )    CCATTACAGGTCAGCTAACTGTCCACTGGAACAGTTACAAAGCTGTTAG-TTTCGATTTCACAAGGCCAATCAATACAGAGGCATACTGTTTCAATTTTG
turTru1(Dolphin     )    CCATTACAGGTCAGCTAACTGTCCACTGGAACAGTTACAAAGCTGTTAG-TTTCGATTTCACAAGGCCAATCAATACAGAGGCATACTGTTTCAATTTTG
bosTau4(Cow         )    CCATTACAGGTCAGCTAACTGTCCACTGGAACAGTTACAAAGCTGTTAG-TTTCGATTTCACAAGGCCAATCAATACAGAGGCATACTGTTTCAATTTTG
equCab2(Horse       )    CCATTACAGGTCAGCTAACTGTCCACTGGAACAGTTACAAAGCTGTTAG-TTTCGATTTCACAAGGCCAATCAATACAGAGGCATACTGTTTCAATTTTG
felCat3(Cat         )    CCATTACAGGTCAGCTAACTGTCCACTGGAACAGTTACAAAGCTGTTAG-TTTCGATTTCACAAGGCCAATCAATACAGAGGCATACTGTTTCAATTTTG
canFam2(Dog         )    CCATTACAGGTCAGCTAACTGTCCACTGGAACAGTTACAAAGCTGTTAG-TTTCGATTTCACAAGGCCAATCAATACAGAGGCATACTGTTTCAATTTTG
myoLuc1(Microbat    )    CCATTACAGGTCAGCTAACTGTCCACTGGAACAGTTACAAAGCTGTTAG-TTTCGATTTCACAAGGCCAATCAATACAGAGGCATACTGTTTCAATTTTG
pteVam1(Megabat     )    CCATTACAGGTCAGCTAACTGTCCACTGGAACAGTTACAAAGCTGTTAG-TTTCGATTTCACAAGGCCAATCAATACAGAGGCATACTGTTTCAATTTTG
eriEur1(Hedgehog    )    CCATTACAGGTCAGCTAACTGTCCACTGGAACAGTTACAAAGCTGTTAG-TTTCGATTTCACAAGGCCAATCAATACAGAGGCATACTGTTTCAATTTTG
sorAra1(Shrew       )    CCATTACAGGTCAGCTAACTGTCCACTGGAACAGTTACAAAGCTGTTAG-TTTCGATTTCACAAGGCCAATCAATACAGAGGCATACTGTTTCAATTTTG
loxAfr2(Elephant    )    CCATTACAGGTCAGCTAACTGTCCACTGGAACAGTTACAAAGCTGTTAG-TTTCGATTTCACAAGGCCAATCAATACAGAGGCATACTGTTTCAATTTTG
proCap1(Rock hyrax  )    CCATTACAGGTCAGCTAACTGTCCACTGGAACAGTTACAAAGCTGTTAG-TTTCGATTTCACAAGGCCAATCAATACAGAGGCATACTGTTTCAATTTTG
echTel1(Tenrec      )    CCATTACAGGTCAGCTAACTTTCCACTGGAACAGTTACAAAGCTGTTAG-TTTCGATTTCACAAGGCCAATCAATACAGAGGCATACTGTTTCAATTTTG
dasNov2(Armadillo   )    CCATTACAGGTCAGCTAACTGTCCACTGGAACAGTTACAAAGCTGTTAG-TTTCGATTTCACAAGGCCAATCAATACAGAGGCATACTGTTTCAATTTTG
choHof1(Sloth       )    CCA-TACAGGTCAGCT-ACTGTCCACTGGAACAGTTACAAAGCTGTTAG-TTTCGATTTCACAAGGCCAATCAATACAGAGGCATACTGTTTCAATTTTG
monDom4(Opossum     )    CCATTACAGGTCAGCTAACTGTCCACTGGAACAGTTACAAAGCTGTTAG-TTTCGATTTCACAAGGCCAATCAATACAGAGGCATACTGTTTCAATTTTG
ornAna1(Platypus    )    CCATTACAGGTCAGCTAACTGTCCACTGGAACAGTTACAAAGCTGTTAG-TTTCGATTTCACAAGGCCAATCAATACGGAGCCATACTGTTTCAATTTTG
galGal3(Chicken     )    CCATTACAGGTCAGCTAACTGTCCACTGGAACAGTTACAAAGCTGTTAG-TTTCGATTTCACAAGGCCAATCAATACAGAGGCATACTGTTTCAATTTTG
taeGut1(Zebra finch )    CCATTACAGGTCAGCTAACTGTCCACTGGAACAGTTACAAAGCTGTTAG-TTTCGATTTCACAAGGCCAATCAATACCGAGGCATACTGTTTCAATTTTG
anoCar1(Lizard      )    CCATTACAGGTCAGCTAACTGTCCACTGGAACAGTTACAAAGCTGTTAG-TTTCGATTTCACAAGGCCAATCAATACAGAGGCATACTGTTTCAATTTTG
xenTro2(X.tropicalis)    CCATTACAGGTCAGCTAACTGTCCACTGGAACAGTTACAGAGCTGTTAG-TTTCGATTTCACAAGGCCAATCAATACCAAGGCATACTGTTTCAATTTTG
tetNig1(Tetraodon   )    CCATTACAGGTCAGCTAACTGTCCAGCAGAACAGTTACAAAGCTGTTAGTTTTCGATCTCACAAGGCCGATCAATACCAGACCATACTGTTTCAATTTTG
fr2    (Fugu        )    CCATTACAGGTCAGCTAACTGTCCAGCGGAACAGTTACAAAGCTGTTAGTTTTCGATCTCACAAGGCCGATCGATACCGGGGCATACTGTTTCAATTTTG
oryLat2(Medaka      )    CCATTACAGGTCAGCTAACTGTCCAGTGGAACAGTTACAAAGCTGTTGGATTTCGATCTCACACGGCCGATCAATACAGAGGCATACTGTTTCAATTTTG
danRer5(Zebrafish   )    CCATTACAGGTCAGCTAACTGTCCTCCGGAACAGTTACAAAGCTGTTAG-TTTCGATTTCACAAGGCCGATCAATACGTGGGCATACTGTTTCAATTTTG
                         *** ************ *** ***    *********** ******* * ******* ***** **** *** ****     ******************
chr4:151820089-151820187
99
40	missing: danRer5, ochPri2, petMar1, xenTro2
0.81
hg18   (Human       )    TTTTTTTTATAACACTCCAACCTTACAGCATTCATCTTTCTGAAAGAAGGAAGATTTGATTTACTGAAGAAAAATTGGAGAGAGCATCACAAAGATTTT
panTro2(Chimp       )    TTTTTTTTATAACACTCCAACCTTACAGCATTCATCTTTCTGAAAGAAGGAAGATTTGATTTACTGAAGAAAAATTGGAGAGAGCATCACAAAGATTTT
[truncated: 783,526 more chars]
