# Supplementary material for: Algorithms for locating extremely conserved elements in multiple sequence alignments
Source: BMC Bioinformatics. 2009 Dec 18;10:432. doi: 10.1186/1471-2105-10-432 (PMC2808710; doi:10.1186/1471-2105-10-432)
Supplement: Additional file 3 — EC44_70_90. An alignment file showing the single longest extremely conserved element that has at least 90% of its columns perfectly conserved across all 44 vertebrate species. [file 1471-2105-10-432-S3.TXT]

human chr9:78817703-78817772 (7000 bp upstream of FOXB2 gene)
70 columns
44 species
90% columns identical
TAATTTATGCAAAATTAATTGATATATCTTTTATAATTGATGTGCTGTAAAATTAATGAGTAATTTATGT	hg18.chr9
TAATTTATGCAAAATTAATTGATATATCTTTTATAATTGATGTGCTGTAAAATTAATGAGTAATTTATGT	panTro2.chr9
TAATTTATGCAAAATTAATTGATATATCTTTTATAATTGATGTGCTGTAAAATTAATGAGTAATTTATGT	gorGor1.Supercontig_0019150
TAATTTATGCAAAATTAATTGATATATCTTTTATAATTGATGTGCTGTAAAATTAATGAGTAATTTATGT	ponAbe2.chr9
TAATTTATGCAAAATTAATTGATATATCTTTTATAATTGATGTGCTGTAAAATTAATGAGTAATTTATGT	rheMac2.chr15
TAATTTATGCAAAATTAATTGATATATCTTTTATAATTGATGTGCTGTAAAATTAATGAGTAATTTATGT	calJac1.Contig396
TAATTTATGCAAAATTAATTGATATATCTTTTATAATTGATGTGCTGTAAAATTAATGAGTAATTTATGT	tarSyr1.scaffold_91548
TAATTTATGCAAAATTAATTGATATATCTTTTATAATTGATGTGCTGTAAAATTAATGAGTAATTTATGT	micMur1.scaffold_7218
TAATTTATGCAAAATTAATTGATATATCTTTTATAATTGATGTGCTGTAAAATTAATGAGTAATTTATGT	otoGar1.scaffold_627.1-586915
TAATTTATGCAAAATTAATTGATATATCTTTTATAATTGATGTGCTGTAAAATTAATGAGTAATTTATGT	tupBel1.scaffold_115406.1-85804
TAATTTATGCAAAATTAATTGATATATCTTTTATAATTGATGTGCTGTAAAATTAATGAGTAATTTATGT	mm9.chr19
TAATTTATGCAAAATTAATTGATATATCTTTTATAATTGATGTGCTGTAAAATTAATGAGTAATTTATGT	rn4.chr1
TAATTTATGCAAAATTAATTGATATATCTTTTATAATTGATGTGCTGTAAAATTAATGAGTAATTTATGT	dipOrd1.scaffold_61893
TAATTTATGCAAAATTAATTGATATATCTTTTATAATTGATGTGCTGTAAAATTAATGAGTAATTTATGT	cavPor3.scaffold_21
TAATTTATGCAAAATTAATTGATATATCTTTTATAATTGATGTGCTGTAAAATTAATGAGTAATTTATGT	speTri1.scaffold_118213
TAATTTATGCAAAATTAATTGATATATCTTTTATAATTGATGTGCTGTAAAATTAATGAGTAATTTATGT	oryCun1.scaffold_201629
TAATTTATGCAAAATTAATTGATATATCTTTTATAATTGATGTGCTGTAAAATTAATGAGTAATTTATGT	ochPri2.scaffold_970
TAATTTATGCAAAATTAATTGATATATCTTTTATAATTGATGTGCTGTAAAATTAATGAGTAATTTATGT	vicPac1.scaffold_592
TAATTTATGCAAAATTAATTGATATATCTTTTATAATTGATGTGCTGTAAAATTAATGAGTAATTTATGT	turTru1.scaffold_112814
TAATTTATGCAAAATTAATTGATATATCTTTTATAATTGATGTGCTGTAAAATTAATGAGTAATTTATGT	bosTau4.chr8
TAATTTATGCAAAATTAATTGATATATCTTTTATAATTGATGTGCTGTAAAATTAATGAGTAATTTATGT	equCab2.chr23
TAATTTATGCAAAATTAATTGATATATCTTTTATAATTGATGTGCTGTAAAATTAATGAGTAATTTATGT	felCat3.scaffold_200438
TAATTTATGCAAAATTAATTGATATATCTTTTATAATTGATGTGCTGTAAAATTAATGAGTAATTTATGT	myoLuc1.scaffold_660
TAATTTATGCAAAATTAATTGATATATCTTTTATAATTGATGTGCTGTAAAATTAATGAGTAATTTATGT	pteVam1.scaffold_5276
TAATTTATGCAAAATTAATTGATATATCTTTTATAATTGATGTGCTGTAAAATTAATGAGTAATTTATGT	canFam2.chr1
TAATTTATGCAAAATTAATTGATATATCTTTTATAATTGATGTGCTGTAAAATTAATGAGTAATTTATGT	eriEur1.scaffold_215663
TAATTTATGCAAAATTAATTGATATATCTTTTATAATTGATGTGCTGTAAAATTAATGAGTAATTTATGT	sorAra1.scaffold_193803
TAATTTATGCAAAATTAATTGATATATCTTTTATAATTGATGTGCTGTAAAATTAATGAGTAATTTATGT	loxAfr2.scaffold_47730
TAATTTATGCAAAATTAATTGATATATCTTTTATAATTGATGTGCTGTAAAATTAATGAGTAATTTATGT	proCap1.scaffold_14696
TAATTTATGCAAAATTAATTGATATATCTTTTATAATTGATGTGCTGTAAAATTAATGAGTAATTTATGT	echTel1.scaffold_303990
TAATTTATGCAAAATTAATTGATATATCTTTTATAATTGATGTGCTGTAAAATTAATGAGTAATTTATGT	dasNov2.scaffold_29134
TAATTTATGCAAAATTAATTGATATATCTTTTATAATTGATGTGCTGTAAAATTAATGAGTAATTTATGT	choHof1.scaffold_25066
TAATTTATGCAAAATTAATTGATATATCTTTTATAATTGATGTGCTGTAAAATTAATGAGTAATTTATGT	monDom4.chr6
TAATTTATGCAAAATTAATTGATATATCTTTTATAATTGATGTGCTGTAAAATTAATGAGTAATTTATGT	ornAna1.Ultra712
TAATTTATGCAAAATTAATTGATATATCTTTTATAATTGATGTGCTGTAAAATTAATGAGTAATTTATGT	galGal3.chrZ
TAATTTATGCAAAATTAATTGATATATCTTTTATAATTGATGTGCTGTAAAATTAATGAGTAATTTATGT	taeGut1.chrZ
TAATTTATGCAAAATTAATTGATATATCTTTTATAATTGATGTGCTGTAAAATTAATGAGTAATTTATGT	anoCar1.scaffold_22
TAATTTATGCAAAATTAATTGATATATCTTTTATAATTGATGTGCTGTAAAATTAATGAGTAATTTATGT	xenTro2.scaffold_272
TAATTTATGCAAAATTAATTGATACATCTTTTATAATTGATGTGCTGTAAACTTAATGAGTAATTTATGT	gasAcu1.chrXIII
TAATTTATGCAAAATTAATTGATACATCTTTTATAATTGATGTGCTGTAAACTTAATGAGTAATTTATGT	oryLat2.chr9
TAATTTATGCAAAATTAATTGATACATCTTTTATAATTGATGTGCTGTAAACCTAATGAGTAATTTATGT	tetNig1.chr12
TAATTTATGCAAAATTAATTGATACATCTTTTATAATTGATGTGCTGTAAACCTAATGAGTAATTTATGT	fr2.chrUn
TAATTTATGCCAAATTAATTGATACATCTTTTATAATTGATGTGCTGTAAAATTAATGAGTAATTTATGT	danRer5.chr23
TAATTTATGCAAAAATAATTGAGATATCTTATATAATTGATGTGCTGTAAAATTAATGAGTAATTTATGT	petMar1.Contig5256
********** *** ******* * ***** ********************  *****************
